# Supplementary material for: Repeated transspinal stimulation decreases soleus H-reflex excitability and restores spinal inhibition in human spinal cord injury
Source: PLoS One. 2019 Sep 26;14(9):e0223135. doi: 10.1371/journal.pone.0223135 (PMC6762874; doi:10.1371/journal.pone.0223135)
Supplement: S1 Data — (ZIP) [file pone.0223135.s001.zip]

Archive with 24 entries (24 files):
- DATA ANALYSIS/3-way ANOVA HR-PAD BOTH LEGS.JNB
- DATA ANALYSIS/HREFLEX HD.Controls.JNB
- DATA ANALYSIS/HREFLEX HD.PAD.SCIA-B.JNB
- DATA ANALYSIS/HREFLEX HD.PAD.SCIC-D.bothLegs.JNB
- DATA ANALYSIS/HREFLEX HD.PAD.SCIC-D.JNB
- DATA ANALYSIS/Hreflex.HD.PAD.Controls.xlsx
- DATA ANALYSIS/HreflexHD.LeftLeg.SCI.xlsx
- DATA ANALYSIS/HreflexHD.RightLeg.SCI.xlsx
- DATA ANALYSIS/HRRC SCI Both Legs.xlsx
- DATA ANALYSIS/HRRC SCI-CONTROLS BOTH LEGS.JNB
- DATA ANALYSIS/HRRC SCI-CONTROLS BOTH LEGS.xlsx
- DATA ANALYSIS/MRRC SCI-CONTROLS BOTH LEGS.JNB
- DATA ANALYSIS/MRRC SCI-CONTROLS BOTH LEGS.xlsx
- DATA ANALYSIS/SCI.HD-PADboth legs.xlsx
- DATA ANALYSIS/SOL HRRC.LeftLeg S50H.Controls.xlsx
- DATA ANALYSIS/SOL HRRC.LeftLeg S50M.Controls.xlsx
- DATA ANALYSIS/SOL HRRC.LeftLeg.Controls.JNB
- DATA ANALYSIS/SOL HRRC.LeftLeg.SCI.xlsx
- DATA ANALYSIS/SOL HRRC.RightLeg S50H.Controls.xlsx
- DATA ANALYSIS/SOL HRRC.RightLeg S50M.Controls.xlsx
- DATA ANALYSIS/SOL HRRC.RightLeg.Controls.JNB
- DATA ANALYSIS/SOL HRRC.RightLeg.SCI.xlsx
- DATA ANALYSIS/SOL_HRRC.LeftLeg.SCI.JNB
- DATA ANALYSIS/SOL_HRRC.RightLeg.SCI.JNB
