# Supplementary material for: Repeated transspinal stimulation decreases soleus H-reflex excitability and restores spinal inhibition in human spinal cord injury
Source: PLoS One. 2019 Sep 26;14(9):e0223135. doi: 10.1371/journal.pone.0223135 (PMC6762874; doi:10.1371/journal.pone.0223135)
Supplement: S1 Data — (ZIP) [file pone.0223135.s001.zip › DATA ANALYSIS/Hreflex.HD.PAD.Controls.xlsx]

## Sheet: Pool.DataMwave
RIGHT LEG							LEFT LEG
		PP500	PP300	PP100	PP60				PP500	PP300	PP100	PP60
BEFORE	ND-001	NR	NR	27.3162	23.2472		BEFORE	ND-001
	ND-002	NR	NR	87.5663	NR			ND-002			82.386	75.1708
	ND-003	NR	NR	79.2482	77.2209			ND-003			73.8768	74.6294
	ND-004	NR	NR	NR	141.159			ND-004	100.21	101.756	100.688	111.652
	ND-005	NR	NR	61.5121	0			ND-005			31.7355	10.4021
	ND-006	93.6284	57.8597	40.7917	34.708			ND-006	99.7196	86.2804	110.74	125.092
	ND-007	99.1578	99.8181	81.987	75.5469			ND-007	100.273	98.9134	74.7093	82.7307
	ND-008	96.2124	92.6941	35.3048	20.1897			ND-008	91.8587	79.1466	51.29	47.8165
	ND-009	60.1594	67.4444	67.5135	74.8097			ND-009	70.0433	68.5934	74.9232	76.5127
	ND-010	92.7505	61.9848	57.3273	64.8017			ND-010
	T1.Right	88.3817	75.9602	59.8408	56.8537			T1.Left	92.421	86.938	75.0437	75.5008
	SD	15.973	19.0045	21.5828	42.5054			SD	13.0065	13.7899	25.1486	35.5058
	SEM	7.14336	8.49906	7.19425	14.1685			SEM	5.81668	6.16702	8.89136	12.5532
		PP500	PP300	PP100	PP60				PP500	PP300	PP100	PP60
AFTER	ND-001			103.013	101.946		AFTER	ND-001
	ND-002			89.579	99.2746			ND-002			0	70.056
	ND-003		88.3173	79.2322	86.322			ND-003			51.1087	6.15915
	ND-004	absent M-waves						ND-004	95.328	92.0218	30.5251	34.7081
	ND-005			0	10.929			ND-005			36.0525	58.0782
	ND-006	99.1562	98.8122	30.8953	41.7108			ND-006	99.0075	86.8047	32.1016	38.2578
	ND-007	101.746	90.1491	78.378	74.2732			ND-007	78.6922	11.1032	16.331	17.628
	ND-008							ND-008	99.3045	103.202	111.845	85.4373
	ND-009	98.6595	116.24	95.5067	49.4978			ND-009	94.8005	94.8799	63.9686	55.9897
	ND-010	101.923	100.031	97.2335	98.7823			ND-010
	T2.Right	100.371	98.7098	71.7297	70.3419			T2.Left	93.4266	77.6024	42.7416	45.7893
	SD	1.70338	11.0718	36.6959	33.1656			SD	8.48973	37.6451	34.0745	26.6164
	SEM	0.851692	4.95145	12.9739	11.7258			SEM	3.79672	16.8354	12.0472	9.41032
	T-TEST	0.0919953	0.0247347	0.210799	0.240607			T-TEST	0.444238	0.308343	0.0244214	0.0395505

## Sheet: BothLegs.PAD
BEFORE							AFTER
		PP60	PP100	PP300	PP500			PP60	PP100	PP300	PP500			BEFORE	AFTER
RIGHT LEG	ND-001	0	5.83585				ND-001	0.46661	3.12767				PP60	0.763863	0.588543	0.294985	0.272688
	ND-002	0	48.7164				ND-002	0	4.92293				PP100	8.8499	5.1973	2.67978	0.934798
	ND-003	0	4.07494				ND-003	0	6.72769	22.3564			PP300	51.1143	40.915	7.62982	3.65097
	ND-004	0.0198082	1.80487	122.838			ND-004	0	0.297716	37.957	26.6659		PP500	33.6603	37.4546	5.3365	3.52579
	ND-005	0	4.17708	69.8354	28.6651		ND-005	0	0.891185	58.6736	28.6651
	ND-006	0	0	55.6139	24.7838		ND-006	1.78093	5.77774	48.0784	31.197
	ND-007	3.73475	23.3477	58.668	61.733		ND-007	1.30334	7.42195	25.7855	41.5027
	ND-008	1.35396	2.35536	26.7945	23.5385		ND-008	5.32227	14.3133	43.4579	40.8248
	ND-009	0.207331	11.542	56.4721	40.0661		ND-009	0.258244	11.031	55.2634	42.3778
	ND-010	0.472366	0.805504	33.9259	23.59		ND-010	0.736898	6.172	66.4242	54.6436
LEFT LEG	ND-001	0	6.49491				ND-001	0	10.3
	ND-002	0	2.06781				ND-002	0	7.09303
	ND-003	0	1.66064				ND-003	0	3.94758
	ND-004	0.0403525	4.1093	16.5931	12.7262		ND-004	0	0	42.4211	29.045
	ND-005	0.393654	1.80784	18.0183	69.3355		ND-005	0	0	32.7264	69.0181
	ND-006	0	1.21186	26.4166	10.3807		ND-006	0	0.748138	48.2866	44.031
	ND-007	4.62987	28.5148	62.8639	50.7356		ND-007	0.234104	0.696595	25.7723	20.3666
	ND-008	2.00168	7.51228	61.496	20.7186		ND-008	0.451583	6.05606	26.2916	27.3211
	ND-009	0.935977	12.2235	31.1571	18.5388		ND-009	0.325151	3.65189	25.6361	25.4633
	ND-010	1.48751	8.73529	74.907	52.7725		ND-010	0.891728	10.7695	54.5951	43.2431
		0.763863	8.8499	51.1143	33.6603			0.588543	5.1973	40.915	37.4546
		1.31921	11.9843	28.5482	19.241			1.2195	4.18054	14.1401	13.1923
		0.294985	2.67978	7.62982	5.3365			0.272688	0.934798	3.65097	3.52579
		0.332498	0.102945	0.114237	0.276453

## Sheet: BothLegs.HD
BEFORE							AFTER
		8s	5s	3s	1s			8s	5s	3s	1s
RIGHT LEG	ND-001	96.1673	70.8972	76.7522	39.9339		ND-001	67.4771	61.9555	73.1436	35.2987			BEFORE	AFTER
	ND-002	89.994	105.106	76.2141	50.1528		ND-002	109.537	78.4774	72.6404	29.6236		8s	94.4967	95.414	3.30367	3.89955
	ND-003	118.042	85.2843	82.3229	51.1396		ND-003	87.8801	104.859	101.657	83.5404		5s	82.8322	81.179	3.85007	4.40344
	ND-004	75.9643	65.256	54.2332	7.01735		ND-004	92.2587	69.9678	42.606	12.0657		3s	69.6846	64.4622	5.95491	5.16251
	ND-005	94.688	79.1069	81.1319	59.854		ND-005	106.813	98.8125	73.6313	44.6759		1s	34.6077	34.6617	5.43246	3.82599
	ND-006	90.2356	84.9761	61.709	13.9699		ND-006	74.1538	68.4596	43.6887	30.0857
	ND-007	103.909	90.043	75.403	59.9392		ND-007	150.397	145.88	113.788	44.2768
	ND-008	91.1537	76.1831	58.4675	19.3161		ND-008	93.8386	79.3596	88.9255	45.9133
	ND-009	91.019	74.9779	66.641	32.0742		ND-009	103.608	79.9528	49.4281	39.5768
	ND-010	86.2606	85.8981	56.8593	14.2427		ND-010	98.7499	76.9584	51.0218	21.7239
LEFT LEG	ND-001	73.8255	113.068	62.9563	5.06834		ND-001	80.2579	64.5255	12.6623	15.7182
	ND-002	101.249	87.1498	44.7129	50.9699		ND-002	87.6167	86.8165	65.9666	47.088
	ND-003	139.567	120.266	166.958	103.679		ND-003	80.3459	57.9124	61.6624	60.6427
	ND-004	95.5418	57.1402	36.3261	15.7265		ND-004	79.4631	59.2229	50.2918	18.3375
	ND-005	90.0486	80.411	61.9193	33.8533		ND-005	101.081	78.8469	49.701	36.6157
	ND-006	92.6546	59.4428	62.9288	34.3093		ND-006	99.2671	93.3591	41.3052	27.2007
	ND-007	86.5578	98.412	84.1898	50.1143		ND-007	90.6751	74.8006	72.3164	26.9766
	ND-008	74.7749	58.1519	40.5317	12.829		ND-008	102.953	77.1979	83.4654	32.3027
	ND-009	100.727	75.5739	67.3069	25.2483		ND-009	107.525	89.158	74.0066	12.3818
	ND-010	97.5556	89.3006	76.1289	12.7158		ND-010	94.3812	77.0577	67.3359	29.1892
		94.4967	82.8322	69.6846	34.6077			95.414	81.179	64.4622	34.6617
		14.7745	17.218	26.6312	24.2947			17.4393	19.6928	23.0874	17.1104
		3.30367	3.85007	5.95491	5.43246			3.89955	4.40344	5.16251	3.82599
		0.429262	0.389492	0.255776	0.496778

## Sheet: Pool.Data.HR
RIGHT LEG
	BEFORE																AFTER
	ND-001	ND-002	ND-003	ND-004	ND-005	ND-006	ND-007	ND-008	ND-009	ND-010	T1.Right	SD	SEM	t-test			ND-001	ND-002	ND-003	ND-004	ND-005	ND-006	ND-007	ND-008	ND-009	ND-010	T2.Right	SD	SEM
8s	96.1673	89.994	118.042	75.9643	94.688	90.2356	103.909	91.1537	91.019	86.2606	93.7434	11.1211	3.5168	0.280804		8s	67.4771	109.537	87.8801	92.2587	106.813	74.1538	150.397	93.8386	103.608	98.7499	98.4713	22.7034	7.17945
5s	70.8972	105.106	85.2843	65.256	79.1069	84.9761	90.043	76.1831	74.9779	85.8981	81.7729	11.1955	3.54032	0.295015		5s	61.9555	78.4774	104.859	69.9678	98.8125	68.4596	145.88	79.3596	79.9528	76.9584	86.4682	24.642	7.79248
3s	76.7522	76.2141	82.3229	54.2332	81.1319	61.709	75.403	58.4675	66.641	56.8593	68.9734	10.6088	3.35481	0.404981		3s	73.1436	72.6404	101.657	42.606	73.6313	43.6887	113.788	88.9255	49.4281	51.0218	71.053	24.7717	7.83351
1s	39.9339	50.1528	51.1396	7.01735	59.854	13.9699	59.9392	19.3161	32.0742	14.2427	34.764	20.1777	6.38076	0.330784		1s	35.2987	29.6236	83.5404	12.0657	44.6759	30.0857	44.2768	45.9133	39.5768	21.7239	38.6781	19.1369	6.05163
PP60	0	0	0	0.0198082	0	0	3.73475	1.35396	0.207331	0.472366	0.578822	1.1878	0.375614	0.266238		PP60	0.46661	0	0	0	0	1.78093	1.30334	5.32227	0.258244	0.736898	0.986829	1.6427	0.519466
PP100	5.83585	48.7164	4.07494	1.80487	4.17708	0	23.3477	2.35536	11.542	0.805504	10.266	15.1851	4.80195	0.205597		PP100	3.12767	4.92293	6.72769	0.297716	0.891185	5.77774	7.42195	14.3133	11.031	6.172	6.06831	4.28216	1.35414
PP300	NR	NR	NR	122.838	69.8354	55.6139	58.668	26.7945	56.4721	33.9259	60.5926	31.2486	11.8109	0.113176		PP300	NR	NR	22.3564	37.957	58.6736	48.0784	25.7855	43.4579	55.2634	66.4242	44.7496	15.5572	5.5003
PP500	NR	NR	NR	NR	28.6651	24.7838	61.733	23.5385	40.0661	23.59	33.7294	15.0777	6.15546	0.276416		PP500	NR	NR	NR	26.6659	28.6651	31.197	41.5027	40.8248	42.3778	54.6436	37.9824	9.81754	3.71068
LEFT LEG
	BEFORE																AFTER
	ND-001	ND-002	ND-003	ND-004	ND-005	ND-006	ND-007	ND-008	ND-009	ND-010	T1.Left	SD	SEM	t-test			ND-001	ND-002	ND-003	ND-004	ND-005	ND-006	ND-007	ND-008	ND-009	ND-010	T2.Left	SD	SEM
8s	73.8255	101.249	139.567	95.5418	90.0486	92.6546	86.5578	74.7749	100.727	97.5556	95.2501	18.3271	5.79554	0.334239		8s	80.2579	87.6167	80.3459	79.4631	101.081	99.2671	90.6751	102.953	107.525	94.3812	92.3566	10.2876	3.25323
5s	113.068	87.1498	120.266	57.1402	80.411	59.4428	98.412	58.1519	75.5739	89.3006	83.8916	22.3166	7.05712	0.166569		5s	64.5255	86.8165	57.9124	59.2229	78.8469	93.3591	74.8006	77.1979	89.158	77.0577	75.8897	12.219	3.86399
3s	62.9563	44.7129	166.958	36.3261	61.9193	62.9288	84.1898	40.5317	67.3069	76.1289	70.3959	37.1964	11.7625	0.181367		3s	12.6623	65.9666	61.6624	50.2918	49.701	41.3052	72.3164	83.4654	74.0066	67.3359	57.8714	20.3744	6.44296
1s	5.06834	50.9699	103.679	15.7265	33.8533	34.3093	50.1143	12.829	25.2483	12.7158	34.4514	28.9629	9.15889	0.357638		1s	15.7182	47.088	60.6427	18.3375	36.6157	27.2007	26.9766	32.3027	12.3818	29.1892	30.6453	14.6966	4.64746
PP60	0	0	0	0.0403525	0.393654	0	4.62987	2.00168	0.935977	1.48751	0.948903	1.47887	0.46766	0.0645866		PP60	0	0	0	0	0	0	0.234104	0.451583	0.325151	0.891728	0.190257	0.297706	0.0941428
PP100	6.49491	2.06781	1.66064	4.1093	1.80784	1.21186	28.5148	7.51228	12.2235	8.73529	7.43383	8.25612	2.61082	0.150334		PP100	10.3	7.09303	3.94758	0	0	0.748138	0.696595	6.05606	3.65189	10.7695	4.32628	4.10767	1.29896
PP300				16.5931	18.0183	26.4166	62.8639	61.496	31.1571	74.907	41.636	24.0776	9.10048	0.312195		PP300				42.4211	32.7264	48.2866	25.7723	26.2916	25.6361	54.5951	36.5327	11.9231	4.50653
PP500				12.7262	69.3355	10.3807	50.7356	20.7186	18.5388	52.7725	33.6011	23.4729	8.87192	0.382709		PP500				29.045	69.0181	44.031	20.3666	27.3211	25.4633	43.2431	36.9269	16.7345	6.32506

## Sheet: Sheet1
controls		SCI
37.726
37.0454
22.8594
30.7891
33.7001
22.6327
31.5427
27.8806
28.0693
30.8289
30.3074
5.15589

## Sheet: ND1.RL
BEFORE													AFTER												BEFORE	AFTER
ND001													ND001											8SEC	96.1673	67.4771
T1 RIGHT LEG													T2 RIGHT LEG											5SEC	70.8972	61.9555
																								3SEC	76.7522	73.1436
MAXIMAL M WAVE													MAXIMAL M-WAVE											1SEC	39.9339	35.2987
18.669	18.8621												14.9025	14.9025
18.9476													14.8759											PP60	0	0.46661
18.8126													14.554											PP100	3.72059	3.12767
18.8512													15.0854
19.0302													14.74
HREFLEX 10 SEC		4	t+.0094	t+.0203	t+.0308	t+.0602							HREFLEX 10 SEC
VERY LONG HYPERPOLARIZATION PHASE BUT MEASURED
		Haverage	M%Max		H%Mmax		H%H10sec						M wave	H reflex	Haverage	M%Mmax		H%Mmax		H%H10sec
0.797882	7.45743	7.11591	4.23008	3.94042	39.5366	37.726	104.799	100					0.237579	4.42429	4.42429	1.59422	1.59422	29.6882	29.6882	100	100
0.739136	7.20505		3.91863		38.1986		101.253						0.275269	5.03433		1.84713		33.7818		113.789
0.666962	6.10367		3.53599		32.3594		85.775						0.363922	4.58511		2.44202		30.7674		103.635
0.659637	7.68433		3.49716		40.7395		107.988						0.364532	4.56589		2.44611		30.6384		103.201
0.692749	6.98685		3.67271		37.0417		98.1863						0.382233
0.595551	5.32806		3.1574		28.2475		74.8754						0.431824	4.61182		2.89766		30.9466		104.239
0.70694	5.03937		3.74794		26.7169		70.8184						0.310059	4.39865		2.08058		29.5162		99.4206
0.756836	8.45825		4.01247		44.8426		118.864						0.371094	4.66522		2.49015		31.305		105.446
0.693817	6.93832		3.67837		36.7845		97.5044						0.395355	5.61035		2.65294		37.6471		126.808
0.785522	8.34549		4.16455		44.2448		117.279						0.372314	5.42129		2.49833		36.3784		122.535
0.835876	7.74322		4.43151		41.0518		108.816						0.381775	5.01831		2.56182		33.6743		113.426
0.732117	7.81128		3.88142		41.4126		109.772						0.329437	4.7496		2.21062		31.8712		107.353
0.934448	7.43454		4.95411		39.4152		104.478						0.357208	4.15604		2.39697		27.8882		93.9369
0.738525	6.9606		3.91539		36.9026		97.8175						0.428314	5.69733		2.87411		38.2307		128.774
0.812683	7.24213		4.30855		38.3951		101.774						0.504303	4.52652		3.38402		30.3742		102.311
HREFLEX 8 SEC													HREFLEX 8 SEC
		Haverage	M%Max		H%Mmax		H%H10sec							Hreflex	Haverage	M%Mmax		H%Mmax		H%H10sec
0.510254	7.25143	6.84317	2.70518	2.56944	38.4445	36.28	101.905	96.1673					0.296478	2.98538	2.98538	1.98945	1.98945	20.0328	20.0328	67.4771	67.4771		3.94231e-07
0.462189			2.45036										0.419312	3.76755		2.8137		25.2813		85.1561
0.472717	6.21979		2.50617		32.9751		87.4068						0.240326	1.73279		1.61266		11.6275
0.475922	7.28332		2.52317		38.6136		102.353						0.332947	3.50586		2.23417		23.5253		79.2412
0.423126	8.08548		2.24326		42.8663		113.625						0.279236	3.11264		1.87375		20.8867		70.3535
0.503235	7.45728		2.66797		39.5358		104.797						0.330048	1.89392		2.21472		12.7088
0.443726	6.07773		2.35248		32.2219		85.4105						0.343475	1.66885		2.30482
0.432587	6.41556		2.29342		34.013		90.158						0.47226	3.26233		3.169		21.8912		73.7368
0.442505	6.38977		2.346		33.8763		89.7956						0.292053	3.35815		1.95976		22.5342		75.9027
0.45166	5.71671		2.39454		30.3079		80.337						0.305786	1.67221		2.05191
0.513153	7.44995		2.72055		39.497		104.694						0.275269	2.99301		1.84713		20.084		67.6496
0.444794	6.74118		2.35814		35.7393		94.734						0.312042	3.51562		2.09389		23.5908		79.462
0.535583	6.72546		2.83947		35.656		94.5131						0.354614	2.1933		2.37956		14.7177
0.57373	7.20764		3.04171		38.2123		101.289						0.354614	3.04688		2.37956		20.4454		68.867
0.584564	6.78314		3.09915		35.9618		95.3237						0.389862	2.98874		2.61609		20.0553		67.553
HREFLEX 5 SEC													HREFLEX 5 SEC
		Haverage	M%Max		H%Mmax		H%H10sec								Haverage	M%Mmax		H%Mmax		H%H10sec
0.503845	8.19626	5.16731	2.6712	2.08341	43.4536	27.94		70.8972					0.250397	2.74109	2.74109	1.68024	1.68024	18.3935	18.3935	61.9555	61.9555		0.176025
0.398102	6.09924		2.11059		32.336		85.7128						0.213013	2.5235		1.42938		16.9334		57.0374
0.363159	5.40329		1.92534		28.6463		75.9326						0.260925	3.72467		1.75088		24.9936		84.1869
0.415649	4.51553		2.20362		23.9397		63.4569						0.234222	3.30902		1.5717		22.2045		74.7922
0.362091	3.72864		1.91968										0.366821	2.79541		2.46147		18.758		63.1833
0.345306	5.59494		1.83069		29.6624		78.6258						0.238495	2.6207		1.60037		17.5856		59.2343
0.409546	5.31616		2.17127		28.1844		74.7082						0.220795	2.94235		1.4816		19.744		66.5046
0.393982	5.47623		2.08875		29.033		76.9576						0.252991	3.23547		1.69764		21.711		73.1299
0.291595	5.91629		1.54593		31.366		83.1418						0.214691	2.46277		1.44064		16.5259		55.6648
0.346985	3.99551		1.83959		21.1828		56.1491						0.242615	3.29086		1.62802		22.0826		74.3818
0.411072	4.95407		2.17936		26.2647		69.6197						0.267487	2.72873		1.79491		18.3106		61.6761
0.438843	4.75342		2.32659		25.2009		66.7999						0.245667	2.58545		1.6485		17.3491		58.4377
0.40802	4.49036		2.16317		23.8062		63.1031						0.285797	3.77075		1.91778		25.3028		85.2285
0.416565	4.34586		2.20848		23.0402		61.0724						0.244141	3.21075		1.63826		21.5451		72.5711
0.389862	4.72382		2.06691		25.044		66.3839						0.256958	2.91061		1.72426		19.5311		65.7872
HREFLEX 3 SEC													HREFLEX 3 SEC
		Haverage	M%Max		H%Mmax		H%H10sec								Haverage	M%Mmax		H%Mmax		H%H10sec
1.09817	8.31009	5.49299	5.82213	5.25051		28.9555		76.7522					0.209045	3.23608	3.23608	1.40275	1.40275	21.715	21.715	73.1436	73.1436		0.000293356
0.877838	6.57013		4.65398		34.8325		92.3302						0.190125	0.020905		1.27579
0.991821	5.62103		5.25828		29.8007		78.9925						0.213776	1.65405		1.4345		11.0992		37.3858
1.14258	5.67886		6.05754		30.1073		79.8052						0.219269	0.428314		1.47136
0.874634	5.9108		4.63699		31.3369		83.0646						0.240173	2.32086		1.61163		15.5736		52.4573
0.983124	6.21964		5.21217		32.9743		87.4047						0.219116	3.48083		1.47033		23.3574		78.6756
1.05957	5.72006		5.61746		30.3257		80.3842						0.251923	1.77002		1.69048		11.8773		40.0069
0.983887	5.78186		5.21621		30.6533		81.2526						0.304565	2.7359		2.04372		18.3587		61.8382
0.958405	4.35593		5.08112		23.0936		61.2139						0.250397	2.63718		1.68024		17.6962		59.6068
1.01395	6.21307		5.37558		32.9395		87.3125						0.233917	2.03567		1.56965		13.66		46.0114
1.10809	4.32953		5.87471		22.9536		60.843						0.278015	2.25769		1.86556		15.1497		51.0295
0.952301	3.8089		5.04876		20.1934		53.5266						0.244598	2.49435		1.64132		16.7378		56.3787
0.953369	5.88043		5.05442		31.1759		82.6379						0.246429	2.83096		1.65361		18.9966		63.9869
0.84549	3.0838		4.48248										0.209961	3.01544		1.4089		20.2345		68.1566
1.01212	4.91074		5.36587		26.035		69.0107						0.337372	2.86713		2.26386		19.2392		64.8043
HREFLEX 1 SEC													HREFLEX 1 SEC
															Haverage	M%Mmax		H%Mmax		H%H10sec
		Haverage	M%Max		H%Mmax		H%H10sec						0.245972	4.12003	4.12003	1.65054	1.65054		10.4796		35.2987		0.180053
0.911255	7.37244	3.14371	4.83115	4.52147		15.0654		39.9339					0.216675	2.36969		1.45395		15.9013		53.561
1.07285	3.08304		5.68784		16.3452		43.326						0.262909	2.05139		1.76419		13.7654		46.3666
0.873718	1.92307		4.63214		10.1954		27.0249						0.237732	2.84622		1.59525		19.099		64.3318
1.06079	3.28598		5.62393		17.4211		46.178						0.247955	1.02692		1.66385		6.89091		23.2109
1.02463	3.60046		5.43221		19.0884		50.5974						0.247498	1.66458		1.66078		11.1698		37.6237
0.993958	2.01385		5.26961		10.6767		28.3008						0.23819	1.03394		1.59832		6.93801		23.3696
0.856934	2.29981		4.54315		12.1927		32.3192						0.267639	1.33148		1.79593		8.93462		30.0948
0.923157	2.54471		4.89425		13.4911		35.7608						0.25116	1.13129		1.68536		7.59126		25.5699
0.750427	2.60544		3.97849		13.8131		36.6143						0.27771	1.33194		1.86351		8.9377		30.1052
0.639954	2.14096		3.39281		11.3506		30.087						0.289612	1.77734		1.94338		11.9265		40.1724
0.694885	4.20883		3.68403		22.3137		59.1468						0.272675	1.67297		1.82973		11.2261		37.8134
0.712738	2.58743		3.77868		13.7176		36.3613						0.279541	1.09283		1.8758		7.33323		24.7008
0.670013	3.42377		3.55217		18.1516		48.1143						0.243683	0.906372		1.63518		6.08201		20.4863
0.780945	2.69669		4.14029		14.2969		37.8966						0.227203	1.62705		1.5246		10.9179		36.7753
0.826416	3.36914		4.38136		17.862		47.3466
HREFLEX PP 60
(SECOND WAVE LOOKED BASELINE SO I ADDED THE * SYMBOLS)
M1	H1	M1 AVERAGE	H1 AVERAGE	M2	H2	H2%H1	H2%H1 AVERAGE		M2%M1	M2%M1 AVERAGE			HREFLEX 60 MSEC
0.863495	4.07257	0.983287	5.22982	0.234222	0	0	0		23.8203	23.2472			M1	H1	M1 AVERAGE	H1 AVERAGE	M2	H2	H2%H1	H2%H1 AVERAGE		M2%M1	M2%M1 AVERAGE
0.85556	6.1908			0.382996	0	0			38.9506				0.25116	2.73041	0.284252	2.48537	0.227966	0		0.46661		80.1985	101.946
0.799103	1.27243			0.223236	0	0			22.703				0.258484	2.43057			0.315399	0				110.957
0.997009	3.51471			0.192871	0	0			19.6149				0.275574	2.93594			0.291138	0				102.422
1.04279	4.49921			0.195313	0	0			19.8633				0.237122	2.48306			0.35675	0.011597	0.46661			125.505
1.02997	5.85693			0.21225	0	0			21.5858				0.356445	2.54501			0.303345	0				106.717
1.04935	5.81192			0.233307	0	0			23.7273				0.353699	2.79907			0.269775	0				94.9069
1.03973	5.7103			0.133667	0	0			13.5939				0.26947	2.02362			0.257721	0				90.6663
0.939941	6.32797			0.242004	0	0			24.6117				0.272064	1.93527			0.296173	0				104.194
1.04111	5.54825			0.237122	0	0			24.1152
1.01837	5.71716			0.105133	0	0			10.692
1.00693	6.1264			0.319672	0	0			32.5106
1.00723	6.06522			0.279236	0	0			28.3982
0.981903	5.12573			0.232391	0	0			23.6341
1.07681	6.60767			0.205383	0	0			20.8874
													HREFLEX 100 MSEC
HREFLEX PP 100
M1	H1	M1 AVERAGE	H1 AVERAGE	M2	H2	H2%H1	H2%H1 AVERAGE		M2%M1	M2%M1 AVERAGE			M1	H1	M1 AVERAGE	H1 AVERAGE	M2	H2	H2%H1	H2%H1 AVERAGE		M2%M1	M2%M1 AVERAGE
1.28143	6.04065	1.01378	5.14397	0.296478	0.126648	2.0966	5.83585		29.2447	27.3162			0.224915	2.20276	0.234299	2.9467	0.266266	0		3.12767		93.6724	103.013
1.01044	3.29269			0.242157	0.181885	5.5239			23.8865				0.248718	2.78351			0.293579	0				103.281
0.814514	5.38406			0.288544	0.271912	5.05031			28.4621				0.280762	2.91565			0.301971	0				106.233
0.834961	0.962524			0.234833	0.338745	35.1934			23.164				0.164032	4.11499			0.318146	0.075989	2.57878			111.924
0.921478	5.89737			0.30838	0.138397	2.34676			30.4187				0.260468	3.86078			0.306396	0.108337	3.67655			107.79
0.890808	5.56396			0.296021	0.315857	5.67683			29.1996				0.230713	2.95731			0.275574	0				96.947
0.934601	8.7915			0.335999	0.128326	1.45966			33.1431				0.240631	2.15149			0.273743	0				96.3028
1.01486	7.20154			0.287781	0.218964	3.04052			28.3868				0.224152	2.58713			0.306854	0				107.951
1.03592	5.04089			0.27832	0.150452	2.98463			27.4536
0.866547	6.42883			0.288239	0.198822	3.09266			28.432
0.922241	6.73065			0.256042	0.130615	1.9406			25.2561
1.02951	7.10556			0.299835	0.362854	5.10662			29.5758
1.15814	1.20483			0.217896	0.096588	8.01671			21.4933
1.21689	3.11768			0.233917	0.13031	4.17972			23.0737
1.27441	4.39682			0.289459	0.080414	1.82891			28.5523

## Sheet: ND2.RL
BEFORE											AFTER												BEFORE	AFTER
ND002 T1 RIGHT LEG											ND002 T2 RIGHT LEG											8 SEC	89.994	109.537
																						5 SEC	105.106	78.4774
MAXIMAL M-WAVE											MAXIMAL M-WAVE											3 SEC	76.2141	72.6404
11.5891	11.5891										32.2008	32.5905										1 SEC	50.1528	29.6236
11.5855											31.5833
12.2408											32.5905											PP 60	0	0
11.799																						PP 100	48.7019	4.884
HREFLEX 10 SEC		Haverage	M%Mmax	H%Mmax			H%H10sec				HREFLEX 10 SEC				M%MMAX	H%MMAX			H%H10SEC
0.38681	3.95187	4.29321	3.33772	34.1001	4.02818	37.0454	92.0493	100			0.272522	8.09998	0.653971	7.50364	0.836201	24.8538	2.00663	23.024	107.947	100
0.486298	4.70413		4.19619	40.5912			109.571				0.317993	6.08505			0.975723	18.6713			81.0947
0.406342	4.22119		3.50626	36.424			98.3224				0.298004	7.53357			0.91439	23.1159			100.399
0.503082	4.35959		4.34101	37.6182			101.546				0.529175	6.93741			1.62371	21.2866			92.4539
0.537567	4.5932		4.63858	39.634			106.987				0.817566	8.23135			2.5086	25.2569			109.698
0.438995	3.91617		3.78802	33.792			91.2177				0.799866	9.57336			2.45429	29.3747			127.583
0.487061	4.44351		4.20277	38.3423			103.501				0.634003	8.23013			1.94536	25.2532			109.682
0.509491	4.16519		4.39631	35.9408			97.0181				0.711212	11.6536			2.18227	35.7577			155.306
0.47287	4.94476		4.08032	42.6675			115.176				0.826416	4.841			2.53576	14.854			64.5154
0.439758	3.63251		3.7946	31.3443			84.6105				0.925598	9.09119			2.84009	27.8952			121.157
											0.674286	10.8972			2.06897	33.4368			145.226
											0.704956	3.20816			2.16307	9.84385			42.7547
											0.787964	5.76675			2.41777	17.6946			76.8527
											0.723114	6.49658			2.21879	19.934			86.5791
											0.786896	5.90927			2.4145	18.1319			78.752
HREFLEX 8 SEC		Haverage	M%Mmax	H%Mmax			H%H10sec				HREFLEX 8 SEC				M%MMAX	H%MMAX			H%H10SEC
0.343628	4.91364	4.91364	2.96511	42.3989	3.56708	33.3386	114.451	94.7126			0.718842	8.06427	0.700155	8.21926	2.20568	24.7442	2.14834	25.2198	107.471	109.537
0.449982	4.449		3.88282	38.3897			103.629				0.758209	8.40851			2.32647	25.8005			112.059
0.426483	4.776		3.68005	41.2113			111.245				0.688324	9.16733			2.11204	28.1288			122.172
0.561981	2.94312		4.84924	25.3957			68.5527				0.770416	5.75867			2.36393	17.6698			76.745
0.602875	2.0404		5.20211	17.6063							0.652313	7.25723			2.00154	22.268			96.7161
0.331573	3.84949		2.86109	33.2166			89.6645				0.626678	10.88			1.92289	33.3839			144.996
0.271606	4.12399		2.34364	35.5853			96.0584				0.720978	8.23105			2.21223	25.256			109.694
0.516357	3.71918		4.45556	32.0922			86.6292				0.675049	5.88776			2.07131	18.0659			78.4653
0.323181	3.97003		2.78868	34.2568			92.4723				0.85022	8.54569			2.6088	26.2214			113.887
0.306244	3.85147		2.64253	33.2337			89.7107				0.748749	7.58148			2.29745	23.2629			101.037
											0.721588	9.81537			2.21411	30.1173			130.808
											0.634613	8.95035			1.94723	27.4631			119.28
											0.652618	9.34937			2.00248	28.6874			124.598
											0.627899	9.50516			1.92663	29.1654			126.674
											0.655823	5.88669			2.01231	18.0626			78.4511
HREFLEX 5 SEC		Haverage	M%Mmax	H%Mmax			H%H10sec				HREFLEX 5 SEC				M%MMAX	H%MMAX			H%H10SEC
0.627289	5.22156	5.22156	5.41277	45.056	5.35537	38.9369	121.624	105.106			0.749054	4.93637	0.650208	5.88866	2.29838	15.1467	1.99508	18.0687	65.7863	78.4774
0.626526	5.6633		5.40619	48.8677			131.913				0.643921	4.67453			1.97579	14.3432			62.2968
0.624237	4.42246		5.38644	38.1606			103.01				0.656738	5.26032			2.01512	16.1406			70.1035
0.540771	5.28946		4.66622	45.6419			123.205				0.627289	4.83978			1.92476	14.8503			64.4991
0.623474	5.45532		5.37985	47.0731			127.069				0.641022	4.04221			1.9669	12.403			53.8699
0.652771	5.01968		5.63265	43.314			116.921				0.660706	6.11755			2.0273	18.771			81.5278
0.634766	4.80972		5.47729	41.5023			112.031				0.664825	6.36032			2.03994	19.5159			84.7631
0.615082	1.13861		5.30744	9.82489			26.5212				0.577545	6.75705			1.77213	20.7332			90.0503
0.591431	3.8121		5.10336	32.894			88.7937				0.695343	5.61737			2.13358	17.2362			74.8619
0.670013	4.29199		5.78143	37.0349			99.9716				0.624542	5.31494			1.91633	16.3083			70.8315
											0.617218	4.1597			1.89386	12.7635			55.4357
											0.627747	8.29819			1.92617	25.462			110.589
											0.654144	6.31241			2.00716	19.3689			84.1246
											0.640717	7.79785			1.96596	23.9268			103.921
											0.672302	7.84134			2.06288	24.0602			104.5
HREFLEX 3 SEC		Haverage	M%Mmax	H%Mmax			H%H10sec				HREFLEX 3 SEC				M%MMAX	H%MMAX			H%H10SEC
0.375214	3.51608	3.51608	3.23766	30.3397	3.4233	28.2338	81.8986	76.2141			0.80307	8.37997	0.64444	5.45067	2.46412	25.7129	1.97739	16.7247	111.679	72.6404
0.478973	3.1073		4.13298	26.8124			72.377				0.696106	4.36157			2.13592	13.383			58.1261
0.33371	3.52936		2.87953	30.4542			82.2078				0.6073	4.39774			1.86343	13.4939			58.608
0.367432	3.33283		3.17051	28.7584			77.6301				0.651093	6.21475			1.9978	19.0692			82.8231
0.314484	4.03793		2.71363	34.8427			94.0539				0.638123	4.44504			1.958	13.6391			59.2384
0.513458	3.34961		4.43054	28.9032			78.021				0.609589	4.1539			1.87045	12.7457			55.3585
0.361633	3.41766		3.12047	29.4905			79.6062				0.634918	7.79938			1.94817	23.9315			103.941
0.392151	2.85553		3.38381	24.6399			66.5127				0.64743	3.42804			1.98656	10.5185			45.685
0.403442	2.69089		3.48123	23.2192			62.6777				0.601196	5.04776			1.8447	15.4884			67.2708
0.426788	2.88315		3.68268	24.8782			67.156				0.655365	5.44281			2.01091	16.7006			72.5356
											0.62912	6.58371			1.93038	20.2013			87.7402
											0.624847	5.64011			1.91727	17.306			75.1649
											0.630188	5.01053			1.93366	15.3742			66.7746
											0.625	5.58975			1.91774	17.1515			74.4939
											0.613251	5.26504			1.88169	16.1552			70.1665
HREFLEX 1 SEC		Haverage	M%Mmax	H%Mmax			H%H10sec				HREFLEX 1 SEC				M%MMAX	H%MMAX			H%H10SEC
0.443726	5.29251	5.29251	3.82884	45.6682	4.57222	18.5793	123.276	50.1528			0.622101	8.70026	0.629679	2.22285	1.90884	26.6957	1.9321	6.82055	115.947	29.6236
0.552673	3.17429		4.76892	27.3904			73.9373				0.677643	4.53079			2.07927	13.9022			60.3812
0.57663	2.36649		4.97565	20.42			55.1216				0.544128	1.97296			1.66959	6.05379			26.2934
0.509338	2.33673		4.39499	20.1633			54.4285				0.63736	2.73193			1.95566	8.38261			36.4081
0.550385	1.51764		4.74918	13.0955			35.3497				0.596313	1.59943			1.82972	4.90765			21.3153
0.614929	1.60202		5.30612	13.8236			37.3152				0.607147	1.00922			1.86296	3.09666			13.4497
0.483398	1.6803		4.17116	14.499			39.1385				0.616455	1.00327			1.89152	3.0784			13.3704
0.498352	1.74194		4.3002	15.0309			40.5743				0.595703	1.62949			1.82784	4.99988			21.7159
0.559845	0.847626		4.83081	7.31402			19.7434				0.599976	1.36566			1.84095	4.19037			18.2
0.509491	0.972137		4.39631	8.38841			22.6436				0.635529	1.26938			1.95004	3.89494			16.9168
											0.637665	1.30417			1.9566	4.00169			17.3805
											0.632629	1.65894			1.94115	5.09025			22.1084
											0.648651	1.48849			1.99031	4.56727			19.837
											0.639801	1.74194			1.96315	5.34494			23.2146
											0.754089	1.33682			2.31383	4.10188			17.8157
Hreflex pp 50 msec											HREFLEX PP 60 MSEC
M1	H1	M1 average	H1 average	M2	H2	H2%H1	M2%M1				M1	H1	M1 average	H1 average	M2	H2	M2%M1	H2%H1	M1 average	H1 average
0.320587	5.28519	0.331543	4.33862	0	0	0	0				0.610657	7.60315	0.614288	6.41577	0.563049	0	91.6587	0	99.2746	0
0.354309	3.67127			0	0	0	0				0.638733	6.46454			0.641479	0	104.426	0
0.298157	3.57773			0	0	0	0				0.617828	7.45407			0.675964	0	110.04	0
0.348053	4.81033			0	0	0	0				0.580597	6.41571			0.594177	0	96.7261	0
0.336609	4.3486			0	0	0	0				0.623627	4.14139			0.574493	0	93.5217	0
HREFLEX PP 100 MSEC											HREFLEX PP 100 MSEC
M1	H1	M1 average	H1 average	M2	H2	M2%M1	H2%H1	M1 average	H1 average		M1	H1	M1 average	H1 average	M2	H2	M2%M1	H2%H1	M1 average	H1 average
0.547943	6.71631	0.563782	5.04041	0.544891	3.47275	96.6493	51.7062	87.5663	48.7164		0.62088	5.35782	0.661835	5.06601	0.596771	0.365753	90.1692	6.82653	89.579	4.92293
0.52536	4.31656			0.444946	2.57004	78.9217	59.539				0.644073	4.86939			0.667572	0.287628	100.867	5.90687
0.589905	4.68277			0.440979	2.25876	78.218	48.2355				0.653992	5.13504			0.582123	0.233917	87.956	4.55531
0.558777	5.37552			0.542145	2.18918	96.1622	40.725				0.67337	4.06754			0.539398	0.1828	81.5004	4.49412
0.596924	4.11087			0.495453	1.78314	87.8803	43.3763				0.716858	5.90027			0.578461	0.167084	87.4027	2.8318

## Sheet: ND3.RL
BEFORE											AFTER											decrease of homosynaptic low-frequency mediated depression
ND003 T1 RIGHT LEG											ND003 T2 RIGHT LEG												before	after
																						8sec	118.042	87.8801
MAXIMAL M-WAVE											MAXIMAL M-WAVE											5sec	85.2843	104.859
20.531	20.7707										27.332	27.7142										3sec	82.3229	101.657
20.7707											27.0267											1sec	51.1396	83.5404
20.4172											27.5778
20.2365											26.9936											PP 60	0	0
20.5457											27.7142											PP 100	4.02477	6.72769
																						PP 300		22.3564
HREFLEX 10 SEC				m%Mmax	h%Mmax			H%H10sec			HREFLEX 10 SEC				m%Mmax	h%Mmax			H%H10sec
1.3179	5.21362	1.30346	4.74807	6.345	25.1008	6.27545	22.8594	109.805	100		4.03656	9.05609	5.02307	10.0846	14.5649	32.6767	18.1245	36.3877	89.8014	100
1.27167	5.24674			6.1224	25.2602			110.503			4.34967	10.6201			15.6947	38.3201			105.31
1.29181	3.87817			6.21937	18.6713			81.679			5.2861	9.01032			19.0736	32.5115			89.3475
1.30814	4.62402			6.29798	22.2622			97.3875			4.92737	9.04983			17.7792	32.6541			89.7393
1.25702	3.80203			6.05188	18.3048			80.0754			5.02884	7.31094			18.1453	26.3797			72.4963
1.31348	5.03952			6.32369	24.2626			106.138			5.70679	12.0285			20.5915	43.4019			119.276
1.29059				6.2135							5.20874	9.40124			18.7945	33.9221			93.224
1.30737	5.48767			6.29431	26.4202			115.577			5.25574	9.39499			18.964	33.8995			93.1619
1.33606	4.46335			6.43242	21.4887			94.0035			5.06912	9.8819			18.2907	35.6564			97.9902
1.31668	4.92157			6.33912	23.6947			103.654			5.36179	15.0919			19.3467	54.4553			149.653
1.30722	3.88107			6.29357	18.6853			81.7401
1.32263	3.91083			6.36777	18.8286			82.3668
1.25412	6.07071			6.03792	29.2272			127.856
1.32736	5.18555			6.39054	24.9657			109.214
1.3298				6.4023
HREFLEX 8 SEC				m%Mmax	h%Mmax			H%H10sec			HREFLEX 8 SEC				m%Mmax	h%Mmax			H%H10sec
1.23093	6.2999	1.28643	5.83887	5.92626	30.3307	6.19347	28.111		118.042		4.72168	4.51386	4.65788	8.86234	17.037	16.2871	16.8068	31.9776	44.76	87.8801
1.31088	5.23682			6.31121	25.2125			110.294			4.89685	9.10782			17.6691	32.8633			90.3143
1.28815	5.57404			6.20174	26.836			117.396			4.40888	8.54034			15.9083	30.8157			84.6872
1.26312	6.7865			6.08127	32.6734						4.66599	9.64401			16.8361	34.798			95.6313
1.31897	5.73746			6.35014	27.6228			120.838			4.59885	10.5595			16.5938	38.1015			104.71
1.31256	6.36078			6.31928	30.6238						4.61945	11.3116			16.6681	40.8153			112.168
1.27365	5.55954			6.13195	26.7662			117.091			4.52499	8.10394			16.3273	29.2411			80.3598
1.30539	6.02234			6.28476	28.9944			126.838			4.63791	8.77594			16.7348	31.6658			87.0234
1.31027	5.92529			6.30826	28.5271			124.794			4.76257	9.84146			17.1846	35.5105			97.5892
1.23795	5.40207			5.96005	26.0081			113.774			4.74167	8.22479			17.1091	29.6771			81.5581
1.33499	6.48407			6.42727	31.2174
1.26907	5.43854			6.10991	26.1837			114.542
1.24451	5.34958			5.99164	25.7554			112.669
1.26846	6.00998			6.10698	28.9349			126.577
1.32752	5.39612			6.39128	25.9794			113.649
HREFLEX 5 SEC				m%Mmax	h%Mmax			H%H10sec			HREFLEX 5 SEC				m%Mmax	h%Mmax			H%H10sec
1.32278	3.21701	1.28924	4.1777	6.3685	15.4882	6.20698	20.1134	67.7541	85.2843		4.26163	12.382	4.43327	10.7553	15.377	44.6776	15.9964	38.8079		104.859
1.30035	3.90228			6.26051	18.7874			82.1868			4.23538	11.5346			15.2823	41.6197			114.378
1.31699	3.8475			6.34059	18.5237			81.0331			4.40582	8.28415			15.8973	29.8913			82.1467
1.27212	4.05579			6.12461	19.5265			85.4198			4.1951	10.8363			15.137	39.1002			107.454
1.26831	3.83606			6.10624	18.4686			80.7921			4.45877	9.58496			16.0884	34.585			95.0457
1.29562	4.65637			6.23774	22.418			98.0688			4.18655	10.7866			15.1062	38.9208			106.961
1.33102	3.66425			6.40817	17.6414			77.1734			4.41681	11.113			15.937	40.0984			110.198
1.27869	3.806			6.1562	18.3239			80.159			4.5134	10.9113			16.2855	39.3706			108.197
1.28845	4.46274			6.20321	21.4857			93.9907			4.71359	11.4894			17.0078	41.4567			113.93
1.24191	3.45993			5.97915	16.6577			72.8703			4.94568	10.6308			17.8453	38.3586			105.416
1.22406	3.65875			5.8932	17.6149			77.0577
1.28494	4.04144			6.18632	19.4574			85.1177
1.3031	4.71863			6.27374	22.7177			99.38
1.3205	5.97458			6.35749	28.7644
1.28967	5.36423			6.20909	25.8259			112.977
HREFLEX 3 SEC				m%Mmax	h%Mmax			H%H10sec			HREFLEX 3 SEC				m%Mmax	h%Mmax			H%H10sec
1.23505	5.26245	1.2161	3.99899	5.94609	25.3359	5.85485	19.253		82.3229		4.73251	8.82584	4.76395	10.4416	17.0761	31.8459	17.1895	37.676	87.5181	101.657
1.17538	3.23578			5.65886	15.5786			68.1494			4.75082	9.4014			17.1422	33.9226			93.2255
1.17188	4.57214			5.64196	22.0124			96.2949			4.68948	10.9041			16.9209	39.3447			108.126
1.17371	4.00436			5.65077	19.2789			84.3367			4.8053	9.74762			17.3387	35.1719			96.6587
1.20941	3.32245			5.82268	15.9958			69.9748			4.68384	12.151			16.9005	43.844
1.22498	3.49945			5.89761	16.848			73.7027			4.74716	12.002			17.129	43.3061			119.013
1.20834	3.7059			5.81754	17.842			78.0508			4.88388	11.0625			17.6223	39.9162			109.697
1.25931	4.48624			6.0629	21.5989			94.4856			4.82437	9.93103			17.4076	35.8337			98.4774
1.26053	4.42001			6.06878	21.28			93.0908			4.80576	11.5462			17.3404	41.6615			114.493
1.18774	4.52118			5.71836	21.7671			95.2215			4.71634	8.84445			17.0178	31.913			87.7027
1.21933	4.48898			5.87043	21.6121			94.5434
1.2561	3.32535			6.04747	16.0098			70.0358
1.17645	3.9856			5.664	19.1885			83.9415
1.2413	3.97965			5.97621	19.1599			83.8161
1.24191	3.17535			5.97915	15.2876			66.8768
HREFLEX 1 SEC				m%Mmax	h%Mmax			H%H10sec			HREFLEX 1 SEC				m%Mmax	h%Mmax			H%H10sec
1.32172	5.83878	1.2999	2.65552	6.36336	28.1106	6.25831	12.7849		51.1396		4.79065	10.7045	4.5842	8.4247	17.2859	38.6246	16.541	30.3985	106.147	83.5404
1.30585	1.65085			6.28696	7.94796			34.7689			4.60831	8.33359			16.6279	30.0697			82.6369
1.29486	2.24106			6.23407	10.7895			47.1994			4.46564	10.6038			16.1132	38.2612			105.149
1.31897	2.46674			6.35014	11.876			51.9524			4.57855	7.44904			16.5206	26.878			73.8656
1.26633	2.50473			6.09669	12.0589			52.7526			4.51096	8.47321			16.2767	30.5735			84.0214
1.28708	2.76672			6.1966	13.3203			58.2706			4.75357	7.63641			17.1521	27.5541			75.7237
1.32065	2.1051			6.35822	10.135			44.336			4.69604	6.17188			16.9445	22.2697			61.2011
1.28891	1.87149			6.20542	9.01023			39.4158			4.56131	9.12949			16.4584	32.9415			90.5292
1.30966	2.17407			6.30533	10.467			45.7886			4.32526	9.67316			15.6066	34.9032			95.9203
1.2941	2.39655			6.2304	11.5381			50.4741			4.5517	6.07193			16.4237	21.9091			60.21
1.28143	2.62787			6.16942	12.6518			55.3461
1.29654	2.16248			6.24215	10.4112			45.5444
1.2648	2.724			6.08935	13.1146			57.3707
1.32278	3.62366			6.3685	17.446			76.3186
1.32477	2.67868			6.37805	12.8964			56.4162
HREFLEX PP 60 MSEC						M2%M1		H2%H1			HREFLEX PP 60 MSEC						M2%M1		H2%H1
0.935669	5.74844	1.01613	4.70738	0.83725	0	82.3957	77.2209	0	0		3.52203	11.9728	3.55487	12.0926	3.14346	0	88.4269	86.322	0	0
1.03989	4.57062			0.769501	0	75.7283		0			3.42483	13.0853			3.04596	0	85.6841		0
1.07483	4.33472			0.878296	0	86.4351		0			3.55423	12.2964			3.21793	0	90.5216		0
1.0437	4.78378			0.800629	0	78.7917		0			3.6438	11.3106			2.99438	0	84.2333		0
0.996857	4.15695			0.812073	0	79.9179		0			3.62946	11.7976			2.94144	0	82.7439		0
0.997009	4.45923			0.768433	0	75.6232		0
1.04401	5.27527			0.799103	0	78.6415		0
1.02615	4.19556			0.778809	0	76.6443		0
1.01242	5.09598			0.769196	0	75.6983		0
1.03394	4.30145			0.785522	0	77.305		0
0.973511	5.15823			0.815277	0	80.2332		0
1.00967	4.53018			0.720978	0	70.9531		0
1.03272	4.7113			0.775146	0	76.2839		0
0.996857	3.54462			0.688324	0	67.7395		0
1.02478	5.74432			0.771484	0	75.9235		0
PP 100						M2%M1		H2%H1			HREFLEX PP 100 MSEC						M2%M1		H2%H1
0.949097	4.01718	0.928192	4.72993	0.76355	0.22522	82.2621	79.2482	5.60642	4.07494		3.80585	10.4257	3.57742	11.3973	3.03131	0.543213	84.7345	79.2322	5.21032	6.72769
0.882874	3.79089			0.733185	0.228271	78.9906		6.02156			3.60428	12.7808			3.14484	1.20987	87.9079		9.46633
0.830078	4.77951			0.783691	0.146027	84.432		3.05527			3.49625	12.1059			2.85431	0.605621	79.7867		5.00271
0.929871	4.92889			0.798035	0.156097	85.9773		3.16698			3.5643	11.2546			2.63107	1.14334	73.5466		10.1589
0.978241	5.23239			0.680847	0.245361	73.3519		4.68927			3.41644	10.4196			2.51083	0.395966	70.1855		3.8002
0.927582	4.37073			0.798035	0.166473	85.9773		3.80882
0.947113	4.20593			0.743713	0.286713	80.1249		6.81687
0.959473	4.6315			0.746307	0.149231	80.4044		3.22209
0.993805	4.98154			0.704498	0.263214	75.9		5.28379
0.931396	4.87396			0.726471	0.148315	78.2673		3.04301
0.929718	4.5639			0.736389	0.090027	79.3358		1.97259
0.926666	5.02197			0.7724	0.154877	83.2155		3.08399
0.890503	5.76096			0.686646	0.264893	73.9767		4.59807
0.923615	5.31616			0.695801	0.180511	74.963		3.39551
0.922852	4.47342			0.664063	0.150299	71.5437		3.35982
											HREFLEX PP 300 MSEC						M2%M1		H2%H1
											3.91235	14.7932	4.01965	14.2032	3.93982	4.13773	98.0139	88.3173	27.9704	22.3564
											4.0773	15.1331			3.2666	2.15332	81.2658		14.2292
											4.01779	13.1786			3.33084	0.785828	82.8639		5.96293
											4.0979	13.4296			3.7999	3.2077	94.5329		23.8854
											3.99292	14.4818			3.41309	5.75424	84.91		39.7343

## Sheet: ND4.RL
BEFORE													AFTER
ND004 T1 RIGHT LEG													ND004 T2 RIGHT LEG									BEFORE	AFTER
																					8SEC	75.9643	92.2587
MAXIMAL M-WAVE													MAXIMAL M-WAVE								5SEC	65.256	69.9678
43.0377	44.5229												(FIRST TWO WAVES ARE ABSENT)								3SEC	54.2332	42.606
43.418													0	39.4919							1SEC	7.01735	12.0657
43.3852													0
44.5229													39.1786								PP60	0.0198082	0
44.4777													39.2848								PP100	1.80487	0.297716
													39.4919								PP300	122.838	37.957
													39.4603								PP500		26.6659
HREFLEX 10 SEC			H%MMAX		H%H10SEC								HREFLEX 10 SEC (LONG LATENCY)			H%MMAX		H%H10SEC
0	13.2205	13.7082	29.6938	30.7891	96.4425	100							0	19.3546	16.3153	49.0089	41.313	118.628	100
0	13.04		29.2883		95.1257								0	19.942		50.4965		122.229
0	10.3221		23.1839		75.2989								0	15.2278		38.5594		93.3348
0	17.5017		39.3094		127.673								0	13.7102		34.7164		84.0328
0	15.4836		34.7766		112.951								0	16.991		43.0239		104.142
0	14.285		32.0846		104.208								0	16.1398		40.8687		98.9247
0	12.5429		28.1718		91.4991								0	15.128		38.3067		92.7231
0	15.5603		34.949		113.511								0	19.5268		49.4452		119.684
0	15.1535		34.0353		110.543								0	16.4606		41.6809		100.891
0	17.8975		40.1984		130.561								0	14.9733		37.9149		91.7748
0	17.393		39.0654		126.881								0	16.8214		42.5947		103.102
0	10.9189		24.5242		79.6523								0	13.4984		34.1801		82.7347
0	11.378		25.5555		83.0016								0	12.9097		32.6895		79.1265
0	10.515		23.617		76.7058								0	17.1626		43.4586		105.194
0	10.4109		23.3833		75.9467								0	16.8828		42.75		103.478
HREFLEX 8 SEC			H%MMAX		H%H10SEC								HREFLEX 8 SEC (LONG LATENCY)			H%MMAX		H%H10SEC
0	16.7133	11.4161	37.5386	25.6411		75.9643							0	18.7418	14.6679	47.4572	37.1416	114.873	92.2587
0	10.6566		23.9351		77.7388								0	16.3882		41.4978		100.447
0	10.779		24.2099		78.6315								0	12.722		32.2143		77.9761
0	6.38016		14.3301		46.5427								0	19.1782		48.5623		117.547
0	4.56955		10.2634		33.3344								0	16.3547		41.4128		100.242
0	14.323		32.1699		104.485								0	16.9797		42.9954		104.072
0	12.6767		28.4723		92.4753								0	16.2978		41.2686		99.8927
0	9.50729		21.3537		69.3548								0	10.8931		27.5831		66.7663
0	11.0593		24.8395		80.6763								0	15.6279		39.5724		95.787
0	13.2626		29.7884		96.7497								0	13.7964		34.9347		84.5612
0	12.233		27.4757		89.2384								0	13.3636		33.839		81.9088
0	19.1554		43.0238										0	11.1688		28.2813		68.4563
0	7.13898		16.0344		52.0782								0	9.28711		23.5165
0	8.5173		19.1302		62.1329								0	13.1418		33.2772		80.549
0	14.27		32.051		104.098								0	16.0776		40.7111		98.5431
HREFLEX 5 SEC				M%MMAX		H%MMAX		H%H10SEC					HREFLEX 5 SEC (LONG LATENCY)			H%MMAX		H%H10SEC
0	5.7428	0.158877	9.80093	0	0.356843	12.8985	22.0132	41.8932	65.256				0	16.1993	11.7344		28.9058		69.9678
0	5.24994			0		11.7916		38.2978					0	11.6722		29.556		71.5416
0	9.9295			0		22.302		72.4348					0	9.52286		24.1135		58.3678
0	12.2855			0		27.5936		89.6213					0	11.1066		28.1237		68.0747
0	9.80576			0		22.0241		71.5321					0	12.3209		31.1985		75.5174
0.396881	14.5253			0.89141		32.6244							0	11.765		29.7909		72.1103
0.46463	8.1723			1.04358		18.3553		59.6162					0	14.529		36.7897		89.0513
0	13.2022			0		29.6527		96.3089					0	9.84909		24.9395		60.3673
0.45578	8.75488			1.0237		19.6638		63.8661					0	13.2989		33.6751		81.5123
0.505676	8.8269			1.13577		19.8256		64.3915					0	8.74908		22.1541		53.6251
0	10.2974			0		23.1283		75.1185					0	11.7856		29.8431		72.2365
0	15.3427			0		34.4603							0	11.9391		30.2317		73.1774
0.401306	6.79977			0.901348		15.2725		49.6037					0	12.0171		30.4292		73.6553
0	8.27805			0		18.5928		60.3876					0	7.24381		18.3425		44.3989
													0	14.0169		35.4931		85.9126
HREFLEX 3 SEC				M%MMAX		H%MMAX		H%H10SEC					HREFLEX 3 SEC (LONG LATENCY)			H%MMAX		H%H10SEC
0.367126	16.4346	0.0557759	8.9474	0.824579	0.125275	36.9128	20.0962		54.2332				0	14.8055	7.47489		17.6018		42.606
0.191956	7.23007			0.43114		16.239		52.7427					0	6.09268		15.4277		37.3434
0	6.26053			0		14.0614		45.67					0	9.32892		23.6224		57.1791
0	7.2287			0		16.2359		52.7327					0	4.24561		10.7506		26.0223
0	4.10156			0		9.21226		29.9205					0	5.43579		13.7643		33.3172
0	6.83975			0		15.3623		49.8954					0	8.80753		22.3021		53.9833
0	10.8841			0		24.4461		79.3985					0	12.2005		30.8936		74.7795
0	7.5148			0		16.8785		54.8198					0	6.82953		17.2935		41.8597
0	8.15155			0		18.3087		59.4648					0	9.9231		25.1269		60.8209
0	21.1293			0		47.4572							0	6.15784		15.5927		37.7428
0	4.09485			0		9.19718		29.8715					0	6.32461		16.015		38.765
0	9.41315			0		21.1423		68.668					0	5.19424		13.1527		31.8367
0.277557	8.8269			0.623403		19.8256		64.3915					0	3.54065		8.96551		21.7014
0	11.049			0		24.8166		80.6018					0	6.89362		17.4558		42.2525
0	5.05203			0		11.3471		36.8541					0	6.34338		16.0625		38.8801
HREFLEX 1 SEC				M%MMAX		H%MMAX		H%H10SEC					HREFLEX 1 SEC			H%MMAX		H%H10SEC
0	11.9179	0.128133	1.8386	0	0.287792	26.768	4.12957		7.01735				0	19.2062	3.11773	48.6334	7.8946		12.0657
0	1.48529			0		3.33602		10.8351					0	0.664063		1.68152		4.07019
0	0.313873			0		0.70497		2.28967					0	0.706635		1.78932		4.33113
0	0.462799			0		1.03946		3.37608					0	0.832062		2.10692		5.0999
0.164032	0.256653			0.368422		0.576452		1.87226					0	2.50397		6.34046		15.3474
0	0.976563			0		2.1934		7.12394					0	0.905914		2.29392		5.55255
0.391083	0.92514			0.878387		2.0779		6.74881					0	1.89896		4.80847		11.6391
0.382843	4.11697			0.85988		9.24688							0	3.12988		7.92538		19.1838
0	0.000763			0		0.00171373							0	2.22214		5.62682		13.62
0.307159	1.45721			0.689891		3.27296		10.6302					0	2.46796		6.24928		15.1267
0	0.701904			0		1.5765		5.12033					0	5.38101		13.6256		32.9815
0.361938	1.19629			0.812926		2.68691		8.72682					0	0.528717		1.3388		3.24063
0	1.9725			0		4.43032		14.3892					0	2.41486		6.11482		14.8012
0	1.29974			0		2.91927		9.48151					0	1.00464		2.54391		6.15766
0.314941	0.495453			0.707369		1.11281		3.61428					0	2.89886		7.34041		17.7678
HREFLEX PP 60 MSEC								M2%M1		H2%H1			HREFLEX PP 60 MSEC						H2%H1
0.423737	19.5666	0.0443814	13.4804	0	0	0.0626483	0.00261586	0	141.159	0	0.0198082		0	15.9529	0	5.08633	0	0	0	0
0.18631	16.2343			0	0			0		0			0	11.2823			0	0	0
0	11.9943			0	0			0		0			0	6.85745			0	0	0
0	13.1448			0	0			0		0			0	7.39945			0	0	0
0	12.7507			0	0.014496			0		0.113688			0	12.4348			0	0	0
0	16.1243			0	0			0		0			0	9.49615			0	0	0
0	15.905			0.169373	0			381.631		0			0	15.656			0	0	0
0	11.3733			0	0			0		0			0	16.2193			0	0	0
0	11.9609			0.180664	0			407.072		0			0	9.97192			0	0	0
0.011292	13.3165			0.16449	0			370.629		0			0	3.87649			0	0	0
0	7.82486			0	0			0		0
0	13.871			0.158539	0.010834			357.22		0.0781054
0	13.2037			0	0.011292			0		0.0855213
0	11.4555			0.20401	0			459.675		0
													HREFLEX PP 100 MSEC						H2%H1
HREFLEX PP 100 MSEC						H2%H1							0	15.5591	0	10.9147	0	0	0	0.297716
0	9.13956	0	11.9012	0	0.912628	9.98547	1.80487						0	8.40988			0	0	0
0	9.27734			0	0	0							0	5.79437			0	0	0
0	8.56262			0	0.201874	2.35762							0	12.8369			0	0	0
0	14.0393			0	0	0							0	10.3712			0	0	0
0	20.6058			0	0.240326	1.1663							0	12.1024			0	0	0
0	10.5733			0	0	0							0	15.0696			0	0	0
0	9.85458			0	0.262299	2.6617							0	14.8158			0	0	0
0	12.3239			0	0.388489	3.15232							0	12.5964			0	0	0
0	12.6941			0	0.58075	4.57496							0	8.25684			0	0.245819	2.97716
0	12.1393			0	0	0
0	8.80035			0	0.120544	1.36976
0	15.4129			0	0	0
0	9.45541			0	0	0
0	13.7384			0	0	0
HREFLEX PP 300 MSEC						H2%H1							HREFLEX PP 300 MSEC						H2%H1
0	7.26257	0	11.032	0	1.97418	27.183	122.838						0	19.3478	0	11.5813	0	5.7077	29.5005	37.957
0	10.9851			0	1.14639	10.4359							0	11.6566			0	0.473175	4.05927
0	8.73596			0	3.51425	40.2274							0	12.4878			0	0.260468	2.08578
0	8.1366			0	1.57654	19.3759							0	8.85529			0	17.8072	201.091
0	13.5513			0	22.1724	163.618							0	4.09134			0	1.38977	33.9686
0	11.3048			0	11.4426	101.219							0	11.7546			0	0.233612	1.98741
0	9.70047			0	17.5928	181.36							0	14.3631			0	8.91815	62.0907
0	10.2374			0	17.9419	175.258							0	13.98			0		0
0	12.4185			0	21.7282	174.966							0	16.2828			0	3.69034	22.664
0	14.2233			0	17.821	125.294							0	8.58765			0	1.89987	22.1233
0	13.8336			0	23.8805	172.626
0	11.256			0	17.1655	152.502
0	9.41223			0	17.7171	188.235
0	13.3905			0	25.0986	187.436
													HREFLEX PP 500 MSEC						H2%H1
													0	13.239	0	12.1407	0	0.293579	2.21753	26.6659
													0	9.88174			0	0.364227	3.68586
													0	10.4971			0	1.25046	11.9124
													0	11.5205			0	0	0
													0	11.3214			0	5.55496	49.066
													0	8.06717			0	0.870361	10.7889
													0	7.6239			0	9.69711	127.194
													0	11.6811			0	6.58096	56.3387
													0	13.3015			0	0.37384	2.8105
													0	8.76297			0	0.231781	2.64501

## Sheet: ND5.RL
BEFORE													AFTER
ND005 T1 RIGHT LEG													ND005 T2 RIGHT LEG												BEFORE	AFTER
																								8SEC	94.688	106.813
MAXIMAL M WAVE													MAXIMAL M-WAVE											5SEC	79.1069	98.8125
48.3034	49.3575												49.6576	49.6576										3SEC	81.1319	73.6313
48.8399													49.0987											1SEC	59.854	44.6759
48.5199													49.095
49.3575													49.3692											PP60	0	0
48.3981													49.0097											PP100	4.17708	0.891185
																								PP300	69.8354	58.6736
HREFLEX 10 SEC				M%MMAX	H%MMAX			h%H10SEC					HREFLEX 10 SEC				M%MMAX	H%MMAX			h%H10SEC			PP500		28.6651
0.63446	13.385	0.679871	16.6335	1.28544	27.1185	1.37744	33.7001	80.4702	100				1.99524	13.0356	1.58737	12.8852	4.01799	26.2509	3.19663	25.9481	101.167	100
0.731659	19.2607			1.48237	39.0229			115.795					1.43082	14.7362			2.88137	29.6756			114.365
0.606689	18.4653			1.22917	37.4113			111.013					1.54968	14.2276			3.12074	28.6514			110.418
0.650177	13.1908			1.31728	26.725			79.3024					1.37589	13.7698			2.77074	27.7296			106.865
0.680695	20.4185			1.37911	41.3687			122.756					1.716	11.49			3.45567	23.1385			89.1721
0.648804	16.0393			1.3145	32.4962			96.4276					1.74911	13.2951			3.52235	26.7736			103.181
0.776672	15.981			1.57357	32.3781			96.0771					1.69998	10.0061			3.42341	20.1502			77.6557
0.660706	16.4069			1.33861	33.2409			98.6375					1.88538	13.7253			3.79675	27.6398			106.52
0.719147	16.273			1.45702	32.9698			97.8329					1.63315	13.4433			3.28882	27.072			104.331
0.689697	16.9145			1.39735	34.2694			101.689					1.28204	11.6527			2.58177	23.4661			90.4345
													1.27136	12.1764			2.56026	24.5206			94.4987
													1.24878	13.2759			2.51478	26.7349			103.032
													1.73111	11.8893			3.48609	23.9426			92.2712
													1.64307	11.9965			3.30879	24.1584			93.1025
													1.59897	14.5584			3.21999	29.3176			112.985
HREFLEX 8 SEC				M%MMAX	H%MMAX			h%H10SEC					HREFLEX 8 SEC				M%MMAX	H%MMAX			h%H10SEC
0.787964	12.0613	0.762711	15.7499	1.59644	24.4367	1.54528	31.9099	72.5122	94.688				2.20947	14.6825	1.71329	13.9607	4.44942	29.5674	3.4502	28.1139	113.948	106.813
0.756531	12.5299			1.53276	25.386			75.3294					1.53198	12.5601			3.08509	25.2935			97.477
0.746765	15.8698			1.51297	32.1527			95.4084					1.51123	13.5809			3.0433	27.3492			105.399
0.811157	15.9206			1.64343	32.2556			95.7139					1.53122	13.631			3.08355	27.4499			105.788
0.772247	19.202			1.5646	38.9039			115.442					1.75339	13.0421			3.53095	26.2642			101.218
0.715637	19.6176			1.44991	39.746			117.94					1.64108	13.1308			3.3048	26.4427			101.906
0.713959	14.3825			1.44651	29.1394			86.4669					2.20642	14.1048			4.44327	28.404			109.465
0.753937	15.114			1.5275	30.6215			90.8647					2.11136	14.5541			4.25184	29.309			112.952
0.763855	16.8764			1.5476	34.1921			101.46					1.60339	13.9076			3.2289	28.007			107.935
0.805054	15.9253			1.63107	32.2652			95.7423					1.716	14.1095			3.45567	28.4136			109.501
													1.55319	16.7276			3.1278	33.6859
													1.57288	14.6956			3.16744	29.5938			114.05
													1.59332	13.4961			3.20862	27.1783			104.741
													1.52649	14.8213			3.07403	29.847			115.026
													1.63788	12.366			3.29834	24.9026			95.9707
HREFLEX 5 SEC				M%MMAX	H%MMAX			h%H10SEC					HREFLEX 5 SEC				M%MMAX	H%MMAX			h%H10SEC
0.756683	16.0934	0.752747	13.1582	1.53307	32.6059	1.52509	26.6591	96.7532	79.1069				3.77579	11.3011	2.48173	13.0967	7.60364	22.7581	4.99768	26.3741	87.7061	98.8125
0.766144	12.2903			1.55224	24.9007			73.8891					2.98096	15.2231			6.00302	30.6561
0.727997	12.0219			1.47495	24.3569			72.2755					3.24081	13.257			6.52632	26.6968			102.885
0.802307	12.4948			1.6255	25.3149			75.1184					2.83096	14.0434			5.70097	28.2805			108.989
0.729218	11.3382			1.47742	22.9716			68.1648					3.21686	15.7092			6.47808	31.6351
0.701294	13.0942			1.42085	26.5293			78.7217					2.82532	14.2305			5.6896	28.6572			110.441
0.678558	13.0716			1.37478	26.4835			78.586					2.72278	13.0095			5.48311	26.1984			100.964
0.829773	12.9239			1.68115	26.1843			77.698					2.37778	14.6078			4.78835	29.4172			113.369
0.820313	14.7981			1.66198	29.9815			88.9658					2.03293	12.2388			4.09389	24.6463			94.9831
0.715179	13.456			1.44898	27.2623			80.8968					1.72791	11.003			3.47964	22.1577			85.3921
													2.27249	13.4726			4.57632	27.131			104.559
													1.89819	12.7429			3.82256	25.6616			98.8957
													1.7865	11.552			3.59764	23.2633			89.6529
													2.05292	12.0499			4.13415	24.2659			93.517
													1.48377	12.0102			2.98799	24.186			93.2091
HREFLEX 3 SEC				M%MMAX	H%MMAX			h%H10SEC					HREFLEX 3 SEC				M%MMAX	H%MMAX			h%H10SEC
0.544434	14.7333	0.561218	13.8358	1.10304	29.8502	1.13705	28.0318	88.5759	81.1319				1.27151	11.9377	1.25821	9.35789	2.56057	24.0401	2.53377	19.4584		73.6313
0.485077	14.2946			0.982784	28.9614			85.9385					1.25458	9.3251			2.52646	18.7788			72.3706
0.480042	15.2396			0.972583	30.8759			91.6197					1.29471	8.1279			2.60727	16.3679			63.0793
0.562439	11.7563			1.13952	23.8187			70.6784					1.20667	7.0256			2.42997	14.1481			54.5245
0.569916	12.8856			1.15467	26.1067			77.4677					0.835419	7.202			1.68236	14.5033			55.8935
0.586243	10.6491			1.18775	21.5755			64.0221					0.989075	9.71542			1.99179	19.5648			75.3998
0.576172	12.1138			1.16735	24.543			72.8277					1.3443	9.81903			2.70714	19.7735			76.2039
0.591888	15.5878			1.19919	31.5814			93.7131					1.10184	8.7204			2.21887	17.5611			67.6776
0.652161	14.1957			1.3213	28.761			85.3441					1.51001	10.7103			3.04084	21.5683			83.1208
0.563812	16.902			1.1423	34.2441								1.22757	12.4115			2.47207	24.9942			96.3236
													1.39038	10.5946			2.79994	21.3354			82.2232
													1.24283	9.71664			2.5028	19.5673			75.4093
													1.44348	9.19662			2.90687	18.5201			71.3735
													1.27289	5.09247			2.56333
													1.48788	10.773			2.99629	21.6946			83.6075
HREFLEX 1 SEC				M%MMAX	H%MMAX			h%H10SEC					HREFLEX 1 SEC				M%MMAX	H%MMAX			h%H10SEC
0.74646	23.3276	0.92189	11.293	1.51236		1.86778	20.1708		59.854				1.81397	16.7365	1.51945	6.48858	3.65295	33.7037	3.05985	13.0666		44.6759
0.802765	11.2392			1.62643	22.771			67.5695					1.22559	8.09631			2.46807	16.3043			62.8341
0.92392	12.7206			1.8719	25.7725			76.476					1.76651	8.40118			3.55738	16.9182			65.2002
0.989075	11.0693			2.0039	22.4269			66.5485					1.87912	4.82376			3.78415	9.71405			37.4364
0.855103	9.1394			1.73247	18.5168			54.9458					1.60797	5.74524			3.23812	11.5697			44.5878
0.971985	12.2881			1.96928	24.896			73.8753					1.66733	4.37195			3.35765	8.80419			33.93
1.03104	9.24866			2.08892	18.7381			55.6026					1.29532	6.22665			2.6085	12.5392			48.324
0.912018	7.57461			1.84778	15.3464			45.5383					1.4595	3.40469			2.93913	6.85634			26.4233
1.026	7.42661			2.07872	15.0466			44.6485					1.49887	6.24359			3.01841	12.5733			48.4555
0.960541	8.89587			1.94609	18.0234			53.4817					1.51596	5.27084			3.05283	10.6144			40.9061
													1.35025	3.66196			2.71912	7.37442			28.4198
													1.29654	7.80106			2.61096	15.7097			60.5427
													1.24832	5.09567			2.51386	10.2616			39.5467
													1.46927	3.99383			2.9588	8.04275			30.9955
													1.69724	7.45544			3.41788	15.0137			57.8605
HREFLEX PP 60 MSEC						m2%M1	AVE M2%M1	h2%H1	AVE H2%H1				HREFLEX PP 60 MSEC						m2%M1	AVE M2%M1	h2%H1	AVE H2%H1
0.522919	15.5847	0.563782	13.7664	0	0	0	0	0	0				1.87637	16.0522	1.75708	15.7958	0.310364	0	17.6636	10.929	0	0
0.516357	15.1933			0	0	0		0					1.66077	17.7779			0.224915	0	12.8005		0
0.578003	14.9367			0	0	0		0					1.52496	15.7756			0.253143	0	14.407		0
0.578308	12.5452			0	0	0		0					1.76849	15.3549			0.253296	0	14.4157		0
0.61554	13.0804			0	0	0		0					1.61194	16.7097			0.241089	0	13.721		0
0.592041	13.8263			0	0	0		0					1.85821	16.0152			0.184326	0	10.4905		0
0.569458	14.5287			0	0	0		0					1.52344	14.0349			0	0	0		0
0.699615	12.5122			0	0	0		0					1.91132	16.232			0	0	0		0
0.525818	13.0016			0	0	0		0					1.71112	14.3022			0.196991	0	11.2113		0
0.439758	12.455			0	0	0		0					2.12418	15.7031			0.256195	0	14.5807		0
HREFLEX PP 100 MSEC						m2%M1	AVE M2%M1	h2%H1	AVE H2%H1				HREFLEX PP 100 MSEC						m2%M1	AVE M2%M1	h2%H1	AVE H2%H1
0.653687	22.1977	0.972732	18.3159	0.562286	1.21414	57.8048	61.5121	5.46967	4.17708				2.40845	22.1852	1.8381	16.9707	0	0	0	0	0	0.891185
0.986938	19.4284			0.549774	0.884399	56.5185		4.55209					1.82983	17.2209			0	0.570984	0		3.31564
0.862274	18.3714			0.556793	1.03195	57.2401		5.61716					1.66397	21.6074			0	0.626373	0		2.89889
1.05286	20.4456			0.584869	0.775452	60.1264		3.79277					2.30331	16.4542			0	0	0		0
1.10718	19.0889			0.810547	0.573883			3.00637					1.39694	17.8712			0	0	0		0
0.961151	18.0798			0.577087	0.393829	59.3264		2.17828					1.44104	16.4885			0	0	0		0
1.09222	11.6272			0.655212	0.645447	67.3579		5.55118					1.83807	13.6852			0	0	0		0
1.05713	16.019			0.582428	1.18622	59.8755		7.40508					1.71081	13.1186			0	0.353851	0		2.69732
0.967102	19.8874			0.588989	0.299225	60.5499		1.5046					1.70776	14.7952			0	0	0		0
0.986786	18.0138			0.727692	0.485229	74.8091		2.69366					2.08084	16.2805			0	0	0		0
HREFLEX PP 300 MSEC						m2%M1	AVE M2%M1	h2%H1	AVE H2%H1				HREFLEX PP 300 MSEC						m2%M1	AVE M2%M1	h2%H1	AVE H2%H1
0.44754	21.7152	0.509033	15.2228	0.639038	6.93192	125.54	132.779	31.9219	69.8354				1.73172	16.4647	2.03784	14.5576	1.08581	1.64062	53.2826	61.0249	9.96451	58.6736
0.483246	17.2549			0.674896	10.2945	132.584		59.6611					2.38464	14.4283			1.24329	1.32736	61.0099		9.19974
0.497589	15.7732			0.666656	12.7492	130.965		80.8283					2.33612	14.097			1.13678	4.00971	55.7835		28.4437
0.497284	16.9615			0.638885	11.1873	125.509		65.9569					1.68381	14.3318			1.44089	12.3727	70.7065		86.3306
0.558624	16.5678			0.688171	13.0241	135.192		78.611					1.97769	17.0779			1.01105	8.31818	49.6136		48.7071
0.485687	15.8835			0.672302	14.4836	132.074		91.1868					1.68747	12.7502			1.26083	10.743	61.871		84.2568
0.501099	12.5853			0.668793	15.6645	131.385		124.467					1.97968	15.7989			1.30112	12.8752	63.8478		81.4941
0.469818	13.2297			0.727539	9.09073	142.926		68.7147					2.0871	14.8695			1.34232	11.6591	65.8695		78.4092
0.601349	12.7737			0.714264	4.23035	140.318		33.1175					2.08862	15.9991			1.29944	10.9007	63.7654		68.1332
0.548096	9.48303			0.668335	6.05865	131.295		63.8894					2.42157	9.75845			1.31439	8.95798	64.4992		91.7971
													HREFLEX PP 500 MSEC
																			m2%M1	AVE M2%M1	h2%H1	AVE H2%H1
													1.21551	15.2737	1.3685	11.9332	1.01929	1.74026	74.4821	90.867	11.3938	28.6651
													1.28616	9.83414			1.37833	1.91208	100.718		19.4433
													1.30539	13.0148			1.16287	2.69241	84.9742		20.6873
													1.49673	10.952			1.34644	2.46201	98.3877		22.48
													1.53305	11.8916			1.27548	1.92139	93.2029		16.1575
													1.21201	9.21921			1.25061	8.26614	91.3855		89.6622
													1.3887	11.3811			1.30936	1.86325	95.6783		16.3715
													1.45447	13.0315			1.23505	2.78336	90.2482		21.3587
													1.45782	11.4354			1.27441	5.24216	93.1249		45.8415
													1.33514	13.2985			1.18332	3.09265	86.4683		23.2557

[truncated: 15 more sheets: ND6.RL, ND7.RL, ND8.RL, ND9.RL, ND10.RL, ND1.LL, ND2.LL, ND3.LL, ND4.LL, ND5.LL, ND6.LL, ND7.LL, ND8.LL, ND9.LL, ND10.LL]
