# Supplementary material for: Repeated transspinal stimulation decreases soleus H-reflex excitability and restores spinal inhibition in human spinal cord injury
Source: PLoS One. 2019 Sep 26;14(9):e0223135. doi: 10.1371/journal.pone.0223135 (PMC6762874; doi:10.1371/journal.pone.0223135)
Supplement: S1 Data — (ZIP) [file pone.0223135.s001.zip › DATA ANALYSIS/HreflexHD.LeftLeg.SCI.xlsx]

## Sheet: HD.PAD.LL
	H-REFLEXES								not recorded for R004 and R006
BEFORE
	AIS B	AIS B	AIS A				T-TESTS		AIS D	AIS C	AIS D	AIS D	ASIA C	ASIA D				T-TESTS
	R01	R008	R010	T1.AIS A/B	SD	SEM	AIS A-B		R002	R003	R007	R009	R011	R012	T1.AIS C/D	SD	SEM	AIS C-D
8s	121.32	76.6026	109.567	102.497	23.1822	13.3843	0.390446		110.148	121.063	91.2491	97.9105	104.779	110.112	105.877	10.4444	4.26392	0.0760097
5s	108.921	99.1601	96.0342	101.372	6.72193	3.88091	0.10791		97.2629	120.541	83.0811	93.037	99.2879	90.3975	97.2679	12.7442	5.2028	0.00905298
3s	87.8774	85.5092	88.4281	87.2716	1.5509	0.895412	0.30717		91.8959	140.649	46.8854	70.6982	95.6964	95.8318	90.2762	31.1974	12.7363	0.0717246
1s	80.5395	44.3995	47.4485	57.4625	20.0433	11.572	0.111505		26.4203	102.683	68.4424	34.9941	43.1151	54.4753	55.0216	27.6148	11.2737	0.0311379
				T1.AIS A/B											T1.AIS C/D
pp60	5.62862	1.48672	12.8165	6.64396	5.73274	3.3098	0.239574		3.86129	1.66651	44.426	4.89639	2.99112	37.3893	15.8718	19.5487	7.98072	0.358026
pp100	4.2797	1.82561	32.7884	12.9646	17.2118	9.93721	0.392929		3.33961	2.06085	64.4583	5.40026	9.85676	63.9095	24.8376	30.5928	12.4895	0.393868
pp300	NR	2.5289	70.8188	36.6738	48.2882	34.1449	0.42952		NR	88.4969	101.239	30.1761	69.6791	2.17119	58.3524	41.3112	18.4749	0.39689
pp500	NR	7.80153	78.6256	43.2136	50.0802	35.4121	0.486769		NR	NR		37.0343	63.1965	1.89885	34.0432	30.7581	17.7582	0.249027
AFTER
	R01	R008	R010	T2.AIS A/B	SD	SEM			R002	R003.T3	R007	R009	R011	R012	T2.AIS C/D	SD	SEM
8s	100	93.5498	101.788	98.4459	4.33345	2.50192			79.4675	97.2175	91.1066	111.64	106.787	88.8296	95.8415	11.9247	4.86825
5s	99.8947	78.3193	93.0508	90.4216	11.0254	6.36552			68.3101	63.6603	81.3848	84.8561	95.5435	64.6113	76.3943	12.8806	5.25847
3s	84.49	79.5589	91.7757	85.2749	6.14609	3.54845			57.0895	80.2568	68.4712	63.3257	84.6306	58.6968	68.7451	11.4117	4.65881
1s	32.9599	34.6153	49.7256	39.1003	9.23899	5.33413			22.4403	24.5643	45.988	39.632	21.1771	24.6753	29.7462	10.4009	4.24616
				T2.AIS A/B											T2.AIS C/D
pp60	4.54941	2.93932	4.59745	4.02873	0.943758	0.544879			6.34169	6.99058	16.8764	36.5987	2.57789	51.2139	20.0999	19.59	7.9976
pp100	3.58044	1.46646	23.28	9.44231	12.0303	6.94572			8.35855	3.46548	25.7129	81.3633	7.94516	51.6537	29.7499	30.932	12.6279
pp300	70.8922	5.48088	54.4909	43.6213	34.0334	19.6492			67.3208	116.729	51.0007	97.2744	49.0891	7.67768	64.8486	38.6205	15.7668
pp500		32.0864	51.5907	41.8385	13.7916	9.75213				NR	47.6037	101.734	59.392	7.35283	54.0207	38.8352	19.4176
	MWAVES
	AIS B	AIS B	AIS A				T-TESTS		AIS D	AIS C	AIS D	AIS D	ASIA C	ASIA D				T-TESTS
	R01	R008	R010	T1.AIS A/B	SD	SEM	AIS A-B		R002	R003	R007-seated	R009	R011	R012	T1.AIS C/D	SD	SEM	AIS C-D
10s	1.2432	15.1542	6.30179	7.56639	7.04117	4.06522	0.234275		MMAX	1.36013	4.61678	1.56261	14.1052	NOT	5.41117	5.9844	2.9922	0.19361
8s	1.33132	16.0018	6.77364	8.0356	7.41623	4.28176	0.215383		WAS	1.37896	6.58472	1.31284	13.5188	PRESENT	5.69883	5.76874	2.88437	0.162229
5s	1.35595	14.6828	7.19999	7.74625	6.68021	3.85682	0.224058		NOT	1.43098	4.32133	1.10592	14.3201		5.29459	6.18816	3.09408	0.218733
3s	1.2522	14.717	7.0743	7.68117	6.75289	3.89878	0.229501		RECORDED	1.43199	4.27892	1.15913	13.0175		4.97188	5.54616	2.77308	0.231335
1s	1.31873	14.2917	7.16477	7.59173	6.49701	3.75105	0.254151			1.44087	5.89156	1.24024	11.6482		5.05523	4.89166	2.44583	0.173993
pp500		94.9556	97.1561	96.0558	1.55603	1.10028	0.295876		NR	NR	92.8913	72.7414	82.5661		82.7329	10.076	5.81736	0.255344
pp300		101.49	95.9817	98.7357	3.89486	2.75408	0.308138		NR	165.503	91.4317	45.0122	39.665		85.4029	58.2399	29.12	0.306011
pp100	110.4	35.4782	77.4173	74.432	37.5502	21.6796	0.221319		109.157	150.385	78.3126	33.311	13.7342		76.98	55.5259	24.8319	0.204902
pp60	72.7763	46.5334	62.8866	60.7321	13.2535	7.6519	0.0807595		107.117	120.415	133.728		12.614		93.4687	54.987	27.4935	0.418753
AFTER
	R01	R008	R010	T2.AIS A/B	SD	SEM			R002	R003.T3	R007	R009	R011	R012	T2.AIS C/D	SD	SEM
10s	6.96958	3.28551	2.06673	4.10727	2.55264	1.47377			2.26156	2.04431	5.36487	1.37833	3.35481	NOT	2.88078	1.56012	0.697706
8s	6.73447	3.53125	2.01808	4.0946	2.40813	1.39034			2.25382	1.98359	4.74315	1.48612	4.07446	PRESENT	2.90823	1.4171	0.633745
5s	7.10339	3.63835	2.08131	4.27435	2.57074	1.48422			2.11321	2.01991	5.12034	1.33014	4.20338		2.9574	1.61789	0.723543
3s	7.06082	3.72368	2.0174	4.2673	2.56528	1.48106			2.35352	1.61641	4.80962	2.31971	3.94849		3.00955	1.31994	0.590296
1s	7.68042	4.11168	2.07371	4.62194	2.83797	1.6385			2.17528	1.75751	4.93991	1.56287	3.45022		2.77716	1.41483	0.63273
pp500	68.3436	93.5833	102.494	88.1402	17.7138	10.2271			NR	NR	120.881	100.573	64.5433		95.3324	28.5322	16.4731
pp300	88.2444	141.914	101.125	110.428	28.0179	16.1761			95.1962	145.948	173.209	91.9892	23.5812		105.985	57.4866	25.7088
pp100	86.0353	84.4298	113.052	94.5057	16.0816	9.28474			104.043	137.119	132.689	84.4892	53.8456		102.437	34.6549	15.4982
pp60		74.0964	89.9275	82.012	11.1943	7.91554			117.038	129.358	146.749	72.8811	36.6599		100.537	44.9545	20.1043

## Sheet: R001.LL
R001																		R001																			T0	T1	T2	T3
T0									T1									T2									T3									8s	121.32	77.1121	100	116.783
MAXIMAL M-WAVE									MAXIMAL M-WAVE									MAXIMAL MWAVE									MAXIMAL M-WAVE									5s	108.921	66.4583	99.8947	91.7999
40.047	40.047								0.116425	11.1925								37.7245	37.7245								17.2946	17.5609								3s	87.8774	75.6915	84.49	79.6622
39.7511									11.0284									37.2527									17.0192									1s	80.5395	30.2076	32.9599	61.7015
39.6614									11.1925									36.6707									17.4426
39.7441									11.174									36.3869									17.5609									pp60	5.52988	5.76347	4.46406
39.6188									11.037									36.5588									16.4272									pp100	4.40749	5.61189	4.5724	5.66652
																																				pp300				72.0128
HREFLEX 10SEC									HREFLEX 10SEC																		HREFLEX 10SEC									pp500				5.39082
Mwave	H-reflex		M%Mmax	H%Mmax		H%H10s			Mwave	H-reflex		M%Mmax	H%Mmax		H%H10s												1.12961	5.37872	1.21112	6.43252	30.629	6.96958	97.3947	100
0	10.9628	0	0	27.3749	0	111.774	100		0.155487	6.52481	0.139145	1.38921	58.2964	1.2432	150.973	100											1.44531	4.7908	5.5226	8.2303	27.2811	29.945	86.749
0	8.44864	9.80803	0	21.0968	24.4913	86.14			0.147095	2.89764	4.32184	1.31423	25.8892	38.6138	67.0466												1.22101	4.99924		6.953	28.468		90.5232
0	11.2048		0	27.9792		114.241			0.134888	6.53763		1.20517	58.4109		151.27												1.16684	4.85947		6.64454	27.6721		87.9923
0	9.61899		0	24.0192		98.0726			0.1297	5.15778		1.15881	46.0825		119.342												1.20926	5.83847		6.88609	33.247		105.72
0	9.96506		0	24.8834		101.601			0.139618	4.54239		1.24743	40.5843		105.103												1.41037	5.68298		8.03132	32.3616		102.904
0	7.70126		0	19.2306		78.52			0.133667	3.27789		1.19426	29.2866		75.8449												1.21231	4.88327		6.90347	27.8077		88.4233
0	9.73038		0	24.2974		99.2083			0.153351	2.15698		1.37013	19.2717		49.9089												1.20071	5.83038		6.83744	33.201		105.573
0	10.2766		0	25.6615		104.778			0.133057	3.93738		1.18881	35.1788		91.1042												1.2294	5.59097		7.00079	31.8377		101.238
0	8.95874		0	22.3706		91.3409			0.13382	3.31406		1.19562	29.6097		76.6816												1.19461	5.07721		6.80268	28.912		91.9351
0	11.2129		0	27.9994		114.324			0.130768	4.87183		1.16836	43.5277		112.726												1.14197	4.91318		6.50291	27.978		88.9649
																											1.12564			6.40993
HREFLEX 8SEC									HREFLEX 8SEC									HREFLEX 8SEC									1.17233	6.20529		6.67582	35.3359		112.362
0	11.6388	0	0	29.0628	0	118.666	121.32		0.16449	3.81515	0.149007	1.46965	34.0868	1.33132	88.2762	77.1121		0.281525	15.6892	0.261523	0.746267	41.589	0.693245	118.33	100		1.12122	7.12341		6.38474	40.5641		128.987
0	10.4884	11.8991	0	26.1903	29.7129	106.937			0.158386	3.39661	3.33266	1.41511	30.3472	29.7759	78.5917			0.249176	14.4514	13.2589	0.660516	38.3079	35.1466	108.995			1.18622	6.14304		6.75489	34.9814		111.234
0	10.1935		0	25.4538		103.93			0.140991	2.62466		1.25969	23.4503		60.7303			0.22049	8.69904		0.584475	23.0594		65.6092
0	11.3225		0	28.273		115.441			0.156708	3.06702		1.40012	27.4025		70.9656			0.246735	9.79477		0.654045	25.964		73.8734			HREFLEX 8SEC
0	10.7732		0	26.9013		109.84			0.14328	3.97186		1.28015	35.4869		91.9022			0.278625	14.8126		0.738579	39.2653		111.719			1.16608	6.3298	1.1945	6.6402	36.0449	6.73447	114.616	116.783
0	11.971		0	29.8923		122.053			0.152435	3.65784		1.36194	32.6812		84.6361			0.228119	19.1606		0.604698	50.791		144.512			1.17371	5.83801	6.19575	6.68364	33.2444	33.862	105.711
0	13.4732		0	33.6435		137.369			0.144043	4.08218		1.28696	36.4726		94.4548			0.285492	14.3562		0.756782	38.0555		108.277			1.16608	5.19806		6.6402	29.6002		94.1234
0	10.6357		0	26.558		108.439			0.182648	3.55209		1.63188	31.7365		82.1894			0.272369	10.417		0.721996	27.6134		78.5665			1.17035	6.29227		6.66452	35.8312		113.937
0	11.947		0	29.8325		121.809			0.135803	2.72781		1.21334	24.3719		63.117			0.258331	12.8171		0.684784	33.9755		96.668			1.23566	5.84717		7.03642	33.2965		105.877
0	16.5482		0	41.3218		168.721			0.141602	3.37463		1.26515	30.1509		78.0833			0.313721	13.5612		0.831612	35.9482		102.281			1.18805	6.35498		6.76531	36.1883		115.072
									0.128021	3.67233		1.14381	32.8107		84.9716			0.261841	13.9389		0.694088	36.9493		105.129			1.13769	6.96106		6.47858	39.6396		126.047
									0.151215	2.73865		1.35104	24.4686		63.3676			0.241852	11.4081		0.641101	30.2405		86.0412			1.13785	6.9429		6.47945	39.5362		125.718
									0.142517	2.9657		1.27333	26.4973		68.6212												1.22116	2.64374		6.95387	15.0547
									0.150146	3.4491		1.34149	30.8162		79.8062												1.21124	5.66925		6.89739	32.2834		102.655
									0.142822	2.89429		1.27605	25.8592		66.9689												1.21246	6.48972		6.90434	36.9555		117.512
																											1.17127	6.79062		6.66974	38.669		122.96
HREFLEX 5SEC									HREFLEX 5SEC									HREFLEX 5SEC									1.4386	7.55051		8.19207	42.9962		136.72
0	13.3736	0	0	33.3947	0		108.921		0.103302	2.69852	0.151764	0.922959	24.1101	1.35595	62.4391	66.4583		0.297089	21.8533	0.277634	0.787524	57.9288	0.735952	164.821	99.8947		1.13861	6.82434		6.48379	38.861		123.571
0	9.86633	10.952	0	24.6369	27.348	100.594			0.201721	2.75436	2.54385	1.80229	24.6091	22.7283	63.7313			0.292206	19.6039	13.2449	0.77458	51.966	35.1096	147.855			1.14868	7.20383		6.54114	41.022		130.443
0	13.2033		0	32.9695		134.617			0.145264	2.36877		1.29787	21.164		54.8094			0.320435	14.6608		0.849409	38.8628		110.574
0	10.054		0	25.1055		102.508			0.146027	1.58279		1.30469	14.1416					0.258789	17.1568		0.685998	45.4793		129.399			HREFLEX 5SEC
0	7.72095		0	19.2797		78.7207			0.15274	1.8985		1.36467	16.9623		43.928			0.305176	10.2174		0.808961	27.0844		77.0612			1.18088	6.82754	1.24168	6.72448	38.8793	7.10339		91.7999
0	11.4166		0	28.5081		116.401			0.122375	2.84607		1.09337	25.4284		65.8532			0.244598	13.1842		0.64838	34.9487		99.437			1.46423	4.94812	5.28494	8.33804	28.1769	30.0972	89.5976
0	10.0314		0	25.0492		102.278			0.13382	2.31628		1.19562	20.695		53.5949			0.298157	9.71374		0.790355	25.7492		73.2623			1.13708	5.19013		6.4751	29.555		93.9797
0	11.8454		0	29.5787		120.772			0.154572	1.35208		1.38104	12.0803					0.302887	9.93942		0.802893	26.3474		74.9644			1.19537	5.38925		6.80703	30.689		97.5854
0	9.53979		0	23.8215		97.2652			0.181427	0.767822		1.62097	6.86016					0.280762	9.832		0.744244	26.0627		74.1542			1.16821	5.27832		6.65236	30.0573		95.5767
0	12.469		0	31.136		127.131			0.176086	1.51749		1.57325	13.5581		35.1121			0.267487	12.3581		0.709055	32.7588		93.2063			1.38168	5.98328		7.86796	34.0716		108.342
									0.188599	1.21887		1.68505	10.8901					0.213318	11.2436		0.565463	29.8045		84.8006			1.42334	4.75678		8.10517	27.0873		86.1329
									0.143738	3.31696		1.28424	29.6356		76.7487			0.250702	9.17541		0.664561	24.3222		69.2022			1.20728	6.53992		6.8748	37.2414
									0.134277	2.77786		1.19971	24.819		64.275												1.18362	4.664		6.74012	26.559		84.453
									0.16571	3.24417		1.48055	28.9853		75.0646												1.17065	4.2392		6.66626	24.14		76.7609
									0.136719	3.26584		1.22153	29.1789		75.566												1.24497	5.11429		7.08942	29.1232		92.6065
									0.147858	3.64578		1.32105	32.5735		84.3572												1.2117	4.49326		6.89999	25.5867		81.3612
									0.15274	3.32672		1.36467	29.7228		76.9747												1.2149	5.2005		6.91825	29.6141		94.1676
									0.144348	2.9512		1.28969	26.3677		68.2858												1.21155	4.59808		6.89913	26.1837		83.2594
									0.156708	3.6702		1.40012	32.7917		84.9221												1.22971	6.05148		7.00253	34.46		109.577
									0.147247	3.35678		1.31559	29.9914		77.6702
																		HREFLEX 3SEC									HREFLEX 3SEC
HREFLEX 3SEC									HREFLEX 3SEC									0.280762	17.3735	0.280291	0.744244	46.0537	0.736931		84.49		1.21765	6.75842	1.2489	6.93388	38.4857	7.06082		79.6622
0	11.0272	0	0	27.5357	0		87.8774		0.162506	5.41916	0.140152	1.45192	48.4179	1.2522		75.6915		0.326538	11.7485	11.7167	0.865587	31.1429	31.664	88.6087			1.43768	5.60547	4.55669	8.18685	31.9202	26.1008	101.5
0	9.00665	8.85986	0	22.4902	22.1237	91.8294			0.144806	3.38425	3.48605	1.29378	30.2368	31.1464	78.3057			0.285187	11.4165		0.755974	30.2628		86.1045			1.24008	4.24286		7.06162	24.1609		76.8272
0	10.731		0	26.7961		109.411			0.125427	3.15735		1.12064	28.2096		73.0557			0.281982	10.6239		0.747478	28.1619		80.1271			1.19568	4.62662		6.80876	26.3462		83.776
0	8.98651		0	22.4399		91.624			0.130005	3.30414		1.16154	29.5211		76.4521			0.281982	12.7097		0.747478	33.6908		95.8578			1.14075	4.23981		6.49595	24.1435		76.7719
0	7.70798		0	19.2473		78.5884			0.133057	2.75925		1.18881	24.6527		63.8443			0.228271	11.6692		0.605101	30.9326		88.0103			1.45309	4.01856		8.27461	22.8836		72.7656
0	6.34247		0	15.8376		64.6661			0.140991	3.3374		1.25969	29.8183		77.2218			0.349426	8.80585		0.926259	23.3425		66.4148			1.21918	3.95615		6.94257	22.5282		71.6355
0	7.41226		0	18.5089		75.5734			0.125122	3.59421		1.11791	32.1127		83.1639			0.286865	11.5596		0.760422	30.6422		87.184			1.22162	3.97492		6.95648	22.6351		71.9754
0	9.60419		0	23.9823		97.9217			0.133057	3.79898		1.18881	33.9423		87.902			0.288239	10.4965		0.764064	27.8242		79.1661			1.2178	4.38339		6.93475	24.9611		79.3719
0	8.99338		0	22.4571		91.694			0.157166	3.08762		1.40421	27.5865		71.4422			0.221252	11.7331		0.586495	31.1021		88.4925			1.19019	4.58054		6.77748	26.0837		82.9416
0	8.78693		0	21.9415		89.5891			0.149384	3.01819		1.33468	26.9662		69.8357			0.236053	11.5204		0.625729	30.5382		86.8882			1.14044	4.92416		6.49422	28.0405		89.1638
																		0.296936	10.9433		0.787118	29.0085		82.5358			1.20514	3.69141		6.86263	21.0206		66.8418
HREFLEX 1SEC									HREFLEX 1SEC																		1.20956	4.6936		6.88783	26.7276		84.989
0	13.8402	0	0	34.5598	0		80.5395		0.14801	5.19623	0.147598	1.32241	46.4261	1.31873		30.2076		HREFLEX 1SEC									1.4267	4.72076		8.12429	26.8823		85.4808
0	9.85886	8.49342	0	24.6182	21.2086	100.518			0.139313	2.39746	1.6946	1.2447	21.4203	15.1405	55.4732			0.250549	14.686	0.272306	0.664155	38.9296	0.721828		32.9599		1.21796	3.93372		6.93563	22.4004		71.2294
0	7.57675		0	18.9197		77.2505			0.137939	1.00952		1.23243	9.01964		23.3586			0.29953	6.3031	5.22976	0.793994	16.7083	13.863	47.5388
0	7.70798		0	19.2473		78.5884			0.149078	1.2648		1.33195	11.3005		29.2653			0.271912	4.40262		0.720784	11.6705		33.2051			HREFLEX 1SEC
0	7.82379		0	19.5365		79.7693			0.152893	0.617523		1.36603	5.51731		14.2884			0.279388	4.89609		0.740602	12.9786		36.9269			1.40305	7.33047	1.37433	7.98961	41.7432	7.68042		61.7015
0	6.79138		0	16.9585		69.2431			0.150452	0.842896		1.34422	7.53092		19.5032			0.298004	6.80344		0.789949	18.0345		51.3124			1.43189	4.33029	3.66906	8.15383	24.6587	21.6451	78.4104
0	7.8923		0	19.7076		80.4678			0.138092	2.10373		1.23379	18.7959		48.6767			0.275116	5.40085		0.729278	14.3166		40.7339			1.41861	3.67966		8.07824	20.9537		66.629
0	8.23135		0	20.5542		83.9246			0.137787	1.21582		1.23107	10.8628		28.132			0.237122	4.30023		0.628563	11.3991		32.4329			1.42914	3.16864		8.13819	18.0437		57.3758
0	6.70822		0	16.7509		68.3952			0.157471	0.778046		1.40694	6.95151		18.0027			0.267944	2.74918		0.710266	7.28752		20.7346			1.20331	3.78586		6.85221	21.5585		68.5521
0	8.50342		0	21.2336		86.6985			0.164948	1.51993		1.47374	13.5799		35.1686			0.297394	3.54614		0.788332	9.40012		26.7455			1.21506	3.08426		6.91911	17.5632		55.8479
																		0.246277	4.095		0.652831	10.855		30.885			1.2326	3.04977		7.01904	17.3669		55.2235
																		0.284119	3.42331		0.753143	9.07451		25.819			1.20804	3.4903		6.87914	19.8754		63.2002
PAIRED PULSES									PAIRED PULSES									0.260315	2.15118		0.690043	5.70236		16.2245			1.48087	3.22967		8.43275	18.3913		58.481
50MSEC									60MSEC																		1.4711	2.63321		8.37714	14.9947		47.6806
M1	H1		M2	H2	M2%M1	H2%H1			0.122681	5.20767	0.152679	0.210266	0.186157	137.717	5.26383	110.4		PAIRED PULSES									1.44821	3.76297		8.24681	21.4281		68.1376
0	12.393	0	0	0.579071		4.67255			0.127869	4.05289	3.53653	0.183411	0.215912	120.128	6.10519	5.76347		60MSEC									1.24313	4.06784		7.07899	23.1642		73.658
0	7.58881	9.80391	0	0.592194		7.80352	5.62862		0.145416	4.14658		0.173035	0.21286	113.332	6.0189			0.302429	12.2079	0.299893	0.364227	0.64682	120.434	5.29835	114.959		1.46378	3.07404		8.33544	17.505		55.6628
0	8.43964		0	0.454712		5.38782			0.147705	3.61542		0.182648	0.206146	119.628	5.82905			0.305176	10.8662	10.2989	0.382996	0.432739	125.5	3.98242	4.54941		1.47827	3.06198		8.41798	17.4364		55.4445
0	7.98935		0	0.482025		6.03335			0.15564	4.04846		0.203094	0.185547	133.02	5.24658			0.26001	11.6446		0.360718	0.366058	138.732	3.14359			1.48788	3.2869		8.47272	18.7171		59.5172
0	9.14856		0	0.593109		6.48309			0.159302	3.06961		0.179749	0.202026	117.73	5.71255			0.267639	10.3143		0.335999	0.346222	125.542	3.35671
0	10.631		0	0.573273		5.39249			0.149841	2.63077		0.189514	0.202332	124.125	5.7212			0.358429	8.46252		0.353241	0.40741	98.5526	4.81428
0	9.68613		0	0.431213		4.45186			0.162811	4.43802		0.156097	0.212402	102.238	6.00594			0.288086	10.4657		0.337372	0.562592	117.108	5.37558
0	10.1297		0	0.574799		5.67439			0.162354	3.00613		0.14679	0.225677	96.1426	6.38131			0.296173	10.5573		0.313568	0.375519	105.873	3.55698
0	11.288		0	0.518799		4.59602			0.166931	4.22195		0.145721	0.186462	95.4424	5.27246			0.321198	7.87231		0.28244	0.540619	87.9333	6.86735
0	10.7449		0	0.622253		5.79113			0.127411	2.85004		0.158081	0.199738	103.538	5.64785
									0.17807	3.34351		0.140228	0.220337	91.8447	6.23032
									0.148926	2.83813		0.159149	0.198822	104.237	5.62195
									0.174255	3.23853		0.171051	0.21698	112.033	6.13539
									0.16098	2.34024		0.129547	0.186005	84.849	5.25953
																											PAIRED PULSES
100MSEC									120MSEC									100MSEC									100MSEC
M1	H1		M2	H2	M2%M1	H2%H1
0	14.6304	0	0	0.476074		3.254			0.155334	5.13016	0.148387	0.106812	0.18158	69.9583	5.13441	72.7763		0.322266	14.9413	0.284844	0.207062	0.447998	64.2519	2.9984	74.035		1.36795	4.45847	1.36606	0.992279	0.303802	72.5377	6.81405	68.3436
0	12.3189	12.295	0	0.625916		5.08095	4.2797		0.145111	5.00931	5.00841	0.120544	0.215759	78.9523	6.10087	5.61189		0.29068	14.24	13.6855	0.162201	0.469513	55.8005	3.29715	3.58044		1.24176	5.08926	4.97009	0.94162	0.244293	75.8295	4.80016	5.71083
0	14.6147		0	0.39978		2.73546			0.129395	6.08261		0.129547	0.198364	84.849	5.609			0.286407	14.5207		0.197601	0.475616	68.9931	3.27543			1.41815	4.50867		0.89447	0.284576	63.0729	6.31175
0	13.3159		0	0.514374		3.86286			0.136566	6.60248		0.106506	0.209961	69.7579	5.93692			0.258331	11.1374		0.268097	0.438995	103.78	3.94163			1.41098	5.15198		0.950623	0.29541	67.3732	5.73391
0	11.8347		0	0.503082		4.2509			0.158997	5.43106		0.098267	0.196991	64.3616	5.57018			0.257263	12.0869		0.257874	0.472107	100.238	3.90592			1.47476	4.0477		0.902863	0.26886	61.2209	6.64229
0	11.3477		0	0.62973		5.54943			0.135956	4.50851		0.105286	0.198212	68.9588	5.6047			0.323029	9.31168		0.200653	0.50705	62.1161	5.44531			1.42624	5.32013		0.908203	0.30365	63.6782	5.70757
0	12.2133		0	0.58136		4.76006			0.137024	5.59662		0.115051	0.215607	75.3546	6.09657			0.239716	17.4155		0.181274	0.450592	75.6203	2.58731			1.45111	5.36667		0.866241	0.285492	59.695	5.31972
0	11.3724		0	0.58197		5.1174			0.108337	5.83267		0.112152	0.211487	73.4558	5.98007			0.301056	15.8307		0.185089	0.505371	61.4799	3.19235			1.19766	4.71909		0.973053	0.252228	81.246	5.34485
0	11.6611		0	0.624237		5.35317			0.223694	5.52277		0.11673	0.219116	76.4543	6.19579												1.21292	5.75485		0.918427	0.325928	75.7203	5.66353
0	10.5519		0	0.482483		4.57247			0.165558	3.97415		0.117645	0.183258	77.0536	5.18186												1.45904	5.28412		0.920105	0.252075	63.0621	4.77043
0	13.0241		0	0.535278		4.10989			0.14389	4.3959		0.129547	0.144653	84.849	4.09025
0	13.7613		0	0.386505		2.80864			0.135345	3.67004		0.063782	0.188446	41.7751	5.32856
0	15.4936		0	0.536346		3.46172			0.148315	3.47321		0.088959	0.176544	58.2652	4.99201
0	9.24133		0	0.616608		6.67228			0.127716	5.73288		0.110626	0.214844	72.4564	6.075
0	11.9733		0	0.411224		3.43452			0.174561	4.16382		0.145264	0.222168	95.1431	6.28209
0	10.6911		0	0.526886		4.92828																					300MSEC
0	12.0818		0	0.565338		4.67927
0	11.3092		0	0.492401		4.35398																					1.42273	7.08542	1.29681	1.12427	4.3457	79.0219	61.333	88.2444
0	12.0518		0	0.534515		4.43513																					1.16821	5.83527	5.17395	1.12045	3.0777	95.9117	52.7431	70.8922
0	12.0953		0	0.44281		3.661																					1.418	5.70084		1.09238	3.02033	77.0365	52.9804
0	12.5209		0	0.449219		3.58775																					1.44089	4.32922		1.11587	3.18558	77.4436	73.5831
0	12.3851		0	0.431519		3.48418																					1.20621	5.30335		1.16409	3.81256	96.5086	71.8897
																											1.2326	5.24353		1.11923	3.50388	90.8022	66.8228
																											1.22177	5.01907		1.13403	3.56628	92.8188	71.0546
																											1.35941	5.6514		1.15463	3.00857	84.9366	53.2359
																											1.19751	4.47571		1.13159	4.37057	94.4954	97.651
																											1.42853	4.66263		1.16501	3.71323	81.5531	79.638
																											1.23673	4.80347		1.16898	3.9682	94.5219	82.6112
																											1.20636	4.71985		1.12152	3.22555	92.9674	68.3402
																											1.19568	4.00696		1.1293	4.23569	94.4487	105.708
																											1.42075	5.5986		1.17859	3.07358	82.9556	54.899
																											600MSEC
																											1.45111	7.08359	1.26151	1.064	0.279541	73.3228	3.94632	86.0353
																											1.24268	6.16623	5.86951	1.02783	0.323029	82.7112	5.23868	4.60483
																											1.15555	5.15442		1.04187	0.223236	90.1624	4.33096
																											1.17828	5.98801		1.04065	0.222015	88.319	3.70766
																											1.18958	6.07986		1.10443	0.371246	92.8425	6.10616
																											1.37573	5.02258		1.03607	0.29953	75.3106	5.96366
																											1.16669	5.82932		1.15082	0.224915	98.6398	3.85834
																											1.39435	4.77173		1.09299	0.234222	78.387	4.90854
																											1.21292	6.13266		1.16989	0.275421	96.4524	4.49105
																											1.24817	6.46668		1.05103	0.226135	84.2053	3.49693

## Sheet: R002.LL
R002									R002
T1									T2
									MAXIMAL M-WAVE
MAXIMAL M-WAVE									27.3177	27.4118
NOT RECORDED									27.4118
									26.9633
									27.3709
									27.2002
HREFLEX 10SEC									HREFLEX 10SEC
									Mwave	H-reflex		M%Mmax	H%Mmax		H%H10s
0.67337	6.26785	0.675125	108.359	100					0.626831	8.61603	0.619934	2.28672	31.4318	2.26156	104.138	100
0.671234	6.48621	5.78432	112.134						0.625305	6.97296	8.27369	2.28115	25.4378	30.1829	84.2787
0.691223	6.51199		112.58						0.608215			2.21881
0.679016	4.18945		72.4278						0.611877	6.36063		2.23217	23.204		76.8778
0.653076	5.99075		103.569						0.579681	8.98575		2.11471	32.7806		108.606
0.660858	4.83292		83.5521						0.656281	7.73514		2.39415	28.2183		93.4908
0.691223	5.5632		96.1773						0.639191	10.4123		2.33181	37.9847		125.848
0.674744	6.13068		105.988						0.618286	9.63928		2.25555	35.1647		116.505
0.681	4.57214		79.0438						0.611877	8.92334		2.23217	32.5529		107.852
0.675507	7.29797		126.168						0.621796	6.81778		2.26835	24.8717		82.4032
HREFLEX 8SEC									HREFLEX 8SEC
0.662994	7.79419	0.682403		110.148					0.618896	5.98053	0.617813	2.25777	21.8174	2.25382		79.4675
0.674896	6.29318	6.51361	108.797						0.611115	8.13828	6.51546	2.22939	29.6889	23.7688	98.3633
0.678101	6.40961		110.81						0.588074	8.65067		2.14533	31.5582		104.556
0.706329	6.0997		105.452						0.645599	8.50311		2.35519	31.0199		102.773
0.672302	6.97311		120.552						0.631714	8.10409		2.30453	29.5643		97.9502
0.655365	8.02658		138.765						0.625	4.88846		2.28004	17.8334		59.0844
0.69458	6.01608		104.007						0.600128	6.94076		2.18931	25.3204		83.8896
0.720215	5.55435		96.0243						0.619659	3.22769		2.26056	11.7748		39.0115
0.68985	5.96756		103.168						0.629578	5.53024		2.29674	20.1747		66.8413
0.669403	6.00174		103.759						0.608368	5.19074		2.21937	18.9361		62.7379
HREFLEX 5SEC									HREFLEX 5SEC
0.698547	5.54474	0.687942	95.8581	97.2629					0.579834	5.36163	0.579269	2.11527	19.5596	2.11321	64.8034	68.3101
0.670013	6.03561	5.62599	104.344						0.584869	5.42114	5.65176	2.13364	19.7767	20.618	65.5227
0.631714	4.70825		81.3969						0.612488	5.27405		2.2344	19.2401		63.7448
0.727692	5.9079		102.136						0.577087	4.91119		2.10525	17.9163		59.3592
0.686188	5.44159		94.0749						0.564728	4.953		2.06016	18.0689		59.8645
0.682983	5.65018		97.681						0.566254	7.19574		2.06573	26.2505		86.9714
0.70816	5.36438		92.7401						0.557404	5.37552		2.03345	19.6102		64.9713
0.697174	6.56097		113.427						0.574951	5.87692		2.09746	21.4394		71.0315
0.687561	5.57968		96.4622						0.576477	5.32745		2.10302	19.4349		64.3903
0.689392	5.46661		94.5075						0.598602	6.82098		2.18374	24.8834		82.4419
HREFLEX 3SEC									HREFLEX 3SEC
0.669861	8.83987	0.6931		91.8959					0.604858	8.61588	0.645142	2.20656	31.4313	2.35352		57.0895
0.636902	5.34409	5.66798	92.3892						0.647125	6.77521	5.11266	2.36075	24.7164	18.6513	81.8886
0.73761	6.26404		108.293						0.653229	3.03635		2.38302	11.0768		36.6988
0.695496	6.90292		119.339						0.633087	5.04349		2.30954	18.399		60.9582
0.714417	4.90082		84.726						0.649719	5.9993		2.37022	21.8858		72.5106
0.692291	5.354		92.5607						0.644379	5.04654		2.35074	18.4101		60.995
0.72525	5.63156		97.3591						0.666199	2.99332		2.43034	10.9198		36.1787
0.676727	4.62418		79.9433						0.585938	5.11581		2.13754	18.6628		61.8323
0.677338	5.75409		99.4774						0.68634	4.38309		2.50381	15.9898		52.9762
0.705109	3.06427		52.9755						0.680542	4.11758		2.48266	15.0212		49.7672
HREFLEX 1SEC									HREFLEX 1SEC
0.626678	5.86517	0.693481		26.4203					0.56076	7.33993	0.596283	2.04569	26.7765	2.17528		22.4403
0.67215	4.81018	1.96193	83.159						0.613861	2.28195	2.40497	2.2394	8.32471	8.77348	27.5808
0.727692	1.34369		23.2299						0.586395	1.71585		2.13921	6.25953		20.7386
0.698395	1.4061		24.3088						0.588226	1.32996		2.14589	4.85176		16.0745
0.710754	0.859375		14.857						0.608215	2.05612		2.21881	7.50086		24.8513
0.675964	1.25763		21.742						0.619507	2.09015		2.26	7.625		25.2626
0.682678	0.615692		10.6442						0.597992	1.75644		2.18151	6.4076		21.2292
0.680237	0.990601		17.1256						0.597076	1.09924		2.17817	4.01011		13.286
0.703583	1.48926		25.7465						0.605469	2.10251		2.20879	7.67009		25.412
0.756683	0.981598		16.97						0.585327	2.27753		2.13531	8.30856		27.5273
PAIRED PULSES									PAIRED PULSES
50MSEC									60MSEC
M1	H1		M2	H2	M2%M1	H2%H1			M1	H1		M2	H2	M2%M1	H2%H1
0.68222	7.80335	0.697082	0.739899	0.185394	108.455	2.37583	107.117		0.584564	7.00241	0.592285	0.672455	0.353851	115.035	5.05327	117.038
0.705414	4.7673	5.27487	0.761566	0.202789	107.96	4.25375	3.86129		0.585022	3.01666	4.4649	0.615387	0.215302	105.19	7.13709	6.34169
0.722351	5.38178		0.720673	0.177917	99.7677	3.30592			0.596771	3.54996		0.698242	0.262146	117.003	7.38448
0.684814	3.42285		0.75943	0.18692	110.896	5.46094			0.585022	4.09286		0.711212	0.325165	121.57	7.94468
0.690613	4.99908		0.749359	0.195465	108.506	3.91002			0.610046	4.66263		0.771027	0.195313	126.388	4.1889
100MSEC									100MSEC
M1	H1		M2	H2	M2%M1	H2%H1			M1	H1		M2	H2	M2%M1	H2%H1
0.7164	8.06671	0.69516	0.744629	0.258942	103.94	3.21001	109.157		0.596619	4.21661	0.582764	0.609436	0.419464	102.148	9.94789	104.043
0.690155	5.39444	6.25882	0.741425	0.198212	107.429	3.67438	3.33961		0.531311	3.82629	5.09906	0.580444	0.382843	109.248	10.0056	8.35855
0.69931	5.33859		0.779266	0.16922	111.434	3.16975			0.603943	5.89096		0.609894	0.548401	100.985	9.30919
0.672302	5.75531		0.752411	0.22522	111.916	3.91326			0.5896	5.30441		0.624542	0.355225	105.926	6.69678
0.697632	6.73904		0.774841	0.184021	111.067	2.73067			0.592346	6.25702		0.603638	0.36499	101.906	5.83329
									300MSEC
									M1	H1		M2	H2	M2%M1	H2%H1
									0.579834	3.96027	0.598602	0.541229	1.47339	93.3421	37.2043	95.1962
									0.597229	2.66342	2.93323	0.552521	2.19055	92.5141	82.2458	67.3208
									0.646973	1.75064		0.5159	1.65176	79.7406	94.352
									0.585175	3.34824		0.631104	2.4762	107.849	73.9552
									0.583801	2.94357		0.598602	1.43784	102.535	48.8466

## Sheet: R003.LL
R003									R003									R003																	T1	T2-A	T2-B	T2A+B	T3
T1									T2									T2									T3							8s	121.063	110.06	114.45	112.255	97.2175
									FIRST RECORDINGS									SECOND RECORDINGS																5s	120.541	110.076	81.8203	95.9481	63.6603
MAXIMAL M-WAVE									MAXIMAL M-WAVE									MAXIMAL M-WAVE									MAXIMAL M-WAVE							3s	140.649	128.248	69.5775	98.9129	80.2568
39.9989	40.3415								47.939	51.5157								24.5827	38.9673								39.4753	40.296						1s	102.683	105.793	38.9442	72.3686	24.5643
39.9002									50.522									34.3112									39.8389
40.0479									50.2171									37.8265									39.7923							pp300	88.4969	97.1313	45.7741	71.4527	116.729
40.1146									50.8267									38.7643									40.296							pp100	2.06085	57.8059	3.3478	30.5769	3.46548
40.3415									51.4114									38.9673									39.2279							pp60	1.66651	4.5923	2.03437	3.31333	6.99058
									51.0477
									51.5157
HREFLEX 10SEC									HREFLEX 10SEC									HREFLX 10SEC									HREFLEX 10SEC
Mwave	H-reflex		M%Mmax	H%Mmax		H%H10s			Mwave	H-reflex		M%Mmax	H%Mmax		H%H10s			Mwave	H-reflex		M%Mmax	H%Mmax		H%H10s			Mwave	H-reflex		M%Mmax	H%Mmax		H%H10s
0.52597	14.6556	0.548696	1.30379	36.3289	1.36013	89.1769	100		1.05606		1.05314	2.04998		2.04431		100		1.07422	13.6768	1.18452	2.75672	35.0981	3.03979	103.051	100		0.943604	15.3214	0.969048	2.34168	38.022	2.40482	103.203	100
0.566559	17.9437	16.4343	1.40441	44.4796	40.738	109.185			1.07712	17.1417	18.3252	2.09086	33.2748	35.5722	93.5416			1.43448	13.8806	13.2719	3.68124	35.6212	34.059	104.587			0.988464	14.9547	14.8458	2.45301	37.1121	36.8418	100.734
0.558624	13.1651		1.38474	32.6342		80.1076			1.07895	15.5322		2.09441	30.1505		84.7586			1.08185	12.2598		2.7763	31.4618		92.3745			0.942841	16.5331		2.33979	41.029		111.365
0.5336	17.86		1.32271	44.2719		108.675			1.03867			2.01621						1.06171	14.6059		2.72461	37.4824		110.051			0.991058			2.45944
0.543518	14.9503		1.34729	37.0593		90.9698			1.10214	17.1576		2.13943	33.3056		93.6282			1.0144	12.5963		2.60322	32.3253		94.9096			0.970764	13.4325		2.40908	33.3345		90.4801
0.470123	15.713		1.16536	38.9501		95.6112			1.07269	18.3134		2.08227	35.5493		99.9356			1.4975	13.5316		3.84296	34.7257		101.957			0.984802	15.8191		2.44392	39.2572		106.556
0.569305			1.41121						1.1467	17.5316		2.22592	34.0316		95.6691			0.999756			2.56563						0.976868	14.5459		2.42423	36.0976		97.98
0.566711	19.5825		1.40478	48.5419		119.156			1.05774	16.0756		2.05324	31.2053		87.7238			1.09817	13.0316		2.8182	33.4425		98.1897			0.946503	14.4081		2.34887	35.7557		97.0519
0.568695	18.5788		1.4097	46.0538		113.049			1.05133	18.817		2.0408	36.5267		102.683			1.47629	12.6532		3.78853	32.4713		95.3384			0.968781	13.8382		2.40416	34.3413		93.213
0.525513	19.1498		1.30266	47.4692		116.523			1.10199	16.1247		2.13914	31.3006		87.9919			1.10687	13.2111		2.84052	33.903		99.5418			0.950165	14.8929		2.35796	36.9587		100.317
0.567627	16.6451		1.40706	41.2604		101.282			0.93338	20.5791		1.81184	39.9472		112.299												0.971222	15.9877		2.41022	39.6756		107.692
0.558472			1.38436						0.988312	22.262		1.91847	43.214		121.483												0.9935	13.5701		2.4655	33.676		91.4071
0.57724	16.6054		1.43088	41.162		101.041			0.994568	19.617		1.93061	38.0797		107.049
0.547028	14.1687		1.35599	35.1219		86.2141			1.06934	19.785		2.07575	38.4058		107.966
0.551453	14.6281		1.36696	36.2608		89.0098			1.02814	19.2912		1.99578	37.4473		105.271
HREFLEX 8SEC									HREFLEX 8SEC									HREFLEX 8SEC									HREFLEX 8SEC-A									HREFLEX 8SEC-B
0.545654	18.2437	0.556295	1.35259	45.2232	1.37896	111.01	121.063		1.00708	22.2868	1.02186	1.9549	43.2623	1.98359		110.06		1.02478	13.0659	1.0265	2.62985	33.5306	2.63427	98.4484	114.45		0.710449		0.768789	1.76307	0	1.90785		36.3344		0.667725	11.7529	0.764771	1.65705	29.1665	1.89788	82.5052	97.2175
0.551758	18.1349	19.8958	1.36772	44.9535	49.3185	110.348			1.00708	20.9819	20.6667	1.9549	40.7292	40.1173	114.497			1.03668	16.1198	15.1897	2.66039	41.3676	38.9805	121.459			0.762024	2.08969	5.39412	1.89107	5.18585	12.2707	14.076			0.843201	11.6138	14.2451	2.09252	28.8211	35.3511	81.5283
0.59021	17.3381		1.46303	42.9783		105.499			1.01425	20.5283		1.96882	39.8486		112.022			1.06934	15.0543		2.74419	38.6332		113.43			0.789185	3.0368		1.95847	7.53624		20.4557			0.814667	11.9095		2.02171	29.555		83.6042
0.533752	18.1274		1.32308	44.935		110.302			1.1058	18.6208		2.14654	36.1458		101.613			0.226288	15.1004		0.580713	38.7515		113.777			0.773163	5.3128		1.91871	13.1844		35.7866			0.843048	13.8216		2.09214	34.3001		97.027
0.570984	19.7218		1.41538	48.8872		120.004			0.962067	25.5194		1.86752	49.5372					1.06369	15.9242		2.7297	40.8656		119.985			0.770264	4.12415		1.91151	10.2346		27.7799			0.710602	15.2467		1.76345	37.8368		107.032
0.514679	22.3625		1.27581	55.433		136.072			0.945282	19.7884		1.83494	38.4123		107.984			1.44318	15.6432		3.70356	40.1443		117.867			0.757904	6.80557		1.88084	16.8889		45.8418			0.71228	13.8274		1.76762	34.3145		97.0677
0.575256	19.454		1.42597	48.2234		118.375			1.01959	18.5364		1.97919	35.982		101.152			1.0704	15.3653		2.74693	39.4313		115.773			0.795898	5.98679		1.97513	14.857		40.3265			0.802002	13.7013		1.99028	34.0017		96.1829
0.619812	20.2916		1.53641	50.2996		123.471			1.0762	17.4406		2.08908	33.855		95.1728			1.20224	16.1566		3.08525	41.462		121.736			0.782166	4.34662		1.94105	10.7867		29.2785			0.830078	13.5399		2.05995	33.601		95.0496
0.55069	19.1707		1.36507	47.521		116.65			0.998993	22.0506		1.9392	42.8037		120.329			1.08383	12.8935		2.78139	33.0881		97.1492			0.804749	6.23932		1.99709	15.4837		42.0276			0.762024	16.097		1.89107	39.9468		113
0.568542	23.1274		1.40932	57.3292		140.727			0.96817	17.6958		1.87937	34.3503		96.565			1.04462	16.5732		2.68075	42.531		124.874			0.763245	5.06485		1.8941	12.5691		34.1164			0.741577	13.6449		1.84032	33.8616		95.7865
0.523834	21.4606		1.2985	53.1973		130.584			1.12747	23.5869		2.1886	45.7859		128.713												0.757446	8.47092		1.8797	21.0217		57.0594			0.733032	15.5702		1.81912	38.6396		109.302
0.536499	21.5303		1.32989	53.3701		131.008			0.951233	21.5898		1.84649	41.9092		117.815												0.758972	7.85782		1.88349	19.5002		52.9297			0.695496	15.1627		1.72597	37.6282		106.441
0.545502	17.8973		1.35221	44.3646		108.902			1.08185	19.0488		2.10004	36.9767		103.948																					0.778351	16.68		1.93158	41.3936
0.538177	20.2089		1.33405	50.0946		122.968			1.03653	19.9321		2.01207	38.6913		108.769																					0.791016	16.9629		1.96301	42.0957
0.579071	21.3678		1.43542	52.9673		130.019			1.02631	22.394		1.99222	43.4702		122.203																					0.74646	14.1455		1.85244	35.104		99.301
HREFLEX 5SEC									HREFLEX 5SEC									HREFLEX 5SEC									HREFLEX 5SEC
0.580292	21.9635	0.577281	1.43845	54.4439	1.43098	133.644	120.541		1.03653	26.2901	1.04057	2.01207	51.0333	2.01991		110.076		0.590973	5.95261	0.906036	1.51659	15.2759	2.32512	44.8513	81.8203		0.755463	9.43466	0.785065	1.87478	23.4134	1.94824	63.5512	63.6603
0.59845	21.8745	19.81	1.48346	54.2234	49.1059	133.103			1.02325	25.3426	20.9243	1.9863	49.1939	40.6174				0.651398	5.103	10.8591	1.67165	13.0956	27.8672	38.4497			0.817566	11.7384	9.45086	2.0289	29.1305	23.4536	79.0692
0.572205	19.8555		1.4184	49.2186		120.817			1.02173	19.6214		1.98334	38.0883		107.073			0.654602	5.25207		1.67988	13.4782		39.573			0.794983	9.77676		1.97286	24.2624		65.8555
0.539398	18.7273		1.33708	46.4218		113.952			1.01547	19.6774		1.97119	38.197		107.379			0.859985	13.8396		2.20694	35.5159		104.277			0.785828	9.84329		1.95014	24.4275		66.3037
0.610504	20.8923		1.51334	51.7887		127.126			1.04736	17.6747		2.0331	34.3094		96.4501			1.01303	12.4373		2.5997	31.9173		93.7116			0.77713	11.1142		1.92855	27.5814		74.8644
0.574188	20.3043		1.42332	50.331		123.548			1.03439	19.3439		2.00792	37.5495		105.559			0.978088	15.0812		2.51002	38.7021		113.633			0.751038	10.056		1.8638	24.9553		67.7364
0.582275	21.2518		1.44337	52.6798		129.314			1.0939	20.2264		2.12344	39.2627		110.375			1.11008	12.1631		2.84874	31.2136		91.6456			0.757446	8.19092		1.8797	20.3269		55.1734
0.574188	16.9974		1.42332	42.1337		103.426			0.976105	22.5383		1.89477	43.7504		122.99			1.01059	11.2643		2.59343	28.9072		84.8738			0.769196	9.79294		1.90886	24.3025		65.9645
0.543213	17.3709		1.34654	43.0597		105.699			1.05255	17.2734		2.04317	33.5304		94.2602			1.10779	13.6469		2.84287	35.0213		102.825			0.803986	7.16446		1.9952	17.7796		48.2592
0.601959	21.2952		1.49216	52.7873		129.577			1.05728	20.1285		2.05235	39.0725		109.84			1.08383	13.8509		2.78139	35.5448		104.363			0.797729	7.14401		1.97967	17.7288		48.1215
0.592651	21.6948		1.46909	53.7779		132.009			1.06613	19.8883		2.06953	38.6063		108.53												0.792542	10.0031		1.9668	24.8239		67.3798
0.544891	22.3734		1.3507	55.4599		136.138			1.05743	22.6884		2.05265	44.0418		123.81												0.817871	9.15161		2.02966	22.711		61.6445
0.580292	18.1807		1.43845	45.067		110.626			1.09314	22.8716		2.12196	44.3973		124.809
0.594788	18.7166		1.47438	46.3954		113.887			1.02127	20.3041		1.98245	39.4135		110.799
0.569916	15.6526		1.41273	38.8003		95.2435			1.01196	19.9954		1.96438	38.8143		109.114
HREFLEX 3SEC									HREFLEX 3SEC									HREFLEX 3SEC									HREFLEX 3SEC
0.560455	24.9417	0.577687	1.38928	61.8264	1.43199		140.649		0.592957	22.5121	0.832703	1.15102	43.6994	1.61641		128.248		0.657196	11.9542	0.638626	1.68653	30.6775	1.63888	90.0716	69.5775		0.65506	17.7829	0.758952	1.62562	44.1307	1.88344		80.2568
0.572205	21.5488	23.2366	1.4184	53.4159	57.5997	131.121			0.763092	25.9602	23.4358	1.48128	50.3929	45.4926	141.664			0.92453	8.8887	9.23424	2.37258	22.8107	23.6974	66.974			0.857086	11.7953	12.3059	2.12697	29.2717	30.5389	79.4526
0.588531	24.7391		1.45887	61.3241		150.533			0.814819	25.8029		1.58169	50.0875		140.805			1.04599	9.18152		2.68428	23.5621		69.1803			0.781097	14.3585		1.9384	35.6326		96.7179
0.543213	25.3113		1.34654	62.7425		154.015			0.85556	21.0616		1.66078	40.8838		114.932			0.176239	7.90588		0.452274	20.2885		59.5687			0.805359	15.3696		1.99861	38.1417		103.528
0.578766	22.7943		1.43467	56.5035		138.7			0.822296	24.9399		1.59621	48.4122		136.096			0.953674	8.42133		2.44737	21.6113		63.4524			0.749054	13.7598		1.85888	34.1467		92.6847
0.579681	21.5604		1.43693	53.4446		131.191			0.792542	23.6609		1.53845	45.9295		129.116			1.0083	8.02673		2.58756	20.5986		60.4793			0.805969	12.1843		2.00012	30.237		82.0725
0.573578	23.1683		1.42181	57.4305		140.975			0.818481	22.3354		1.5888	43.3564		121.883			0.191345	8.12744		0.49104	20.8571		61.2381			0.762329	12.3874		1.89182	30.741		83.4405
0.587463	22.5476		1.45623	55.8919		137.198			0.884094	21.2076		1.71617	41.1673		115.729			1.05972	9.58343		2.71952	24.5935		72.2086			0.753632	13.8925		1.87024	34.4762		93.5789
0.558624	21.9948		1.38474	54.5215		133.834			0.893097	22.123		1.73364	42.9441		120.724			0.16922	9.40552		0.434262	24.137		70.868			0.740509	10.582		1.83767	26.2606		71.2793
0.606995	24.7745		1.50464	61.4119		150.748			0.868835	22.4469		1.68655	43.573		122.492			0.200043	10.8476		0.513361	27.8378		81.7339			0.679169	12.8764		1.68545	31.9546		86.7347
0.582275	22.1304		1.44337	54.8577		134.66			0.913239	22.2766		1.77274	43.2424		121.562												0.716705	12.3923		1.7786	30.7531		83.4734
0.57312	23.7192		1.42067	58.796		144.327			0.890045	24.7598		1.72772	48.0627		135.113												0.840149	11.8903		2.08494	29.5073		80.0919
0.577087	22.7786		1.4305	56.4645		138.604			0.839081	23.5721		1.62879	45.7571		128.632												0.75943	7.98187		1.88463	19.8081		53.7653
0.599823	23.1557		1.48686	57.3991		140.898			0.877228	26.1705		1.70284	50.8011		142.811												0.700531	5.99701		1.73846	14.8824		40.3954
0.583496	23.3839		1.44639	57.965		142.287			0.865173	22.708		1.67944	44.0798		123.916												0.778198	11.3391		1.9312	28.1395		76.3794
HREFLEX 1SEC									HREFLEX 1SEC									HREFLEX 1SEC									HREFLEX 1SEC
0.537109	20.0345	0.581268	1.33141	49.6622	1.44087		102.683		0.854034	31.6396	0.905395	1.65781	61.4174	1.75751		105.793		0.157013	6.90216	0.750702	0.402935	17.7127	1.92649	52.0059	38.9442		0.756989	15.3845	0.774648	1.87857	38.1788	1.92239		24.5643
0.583344	18.5115	17.0858	1.44601	45.887	42.3529	112.639			0.862732	22.3447	20.4008	1.6747	43.3745	39.6013				0.909576	6.7749	5.16863	2.3342	17.3861	13.264	51.0471			0.770569	8.37509	4.42928	1.91227	20.7839	10.9919	56.414
0.58197	18.6931		1.44261	46.3371		113.744			0.866699	20.1083		1.6824	39.0334		109.73			0.933228	5.86578		2.3949	15.0531		44.1971			0.680542	5.34302		1.68886	13.2594		35.9902
0.578613	14.3654		1.43429	35.6095		87.4109			0.914459	19.7098		1.77511	38.2598		107.555			0.333557	4.04922		0.855992	10.3913		30.5098			0.931091	3.04535		2.31063	7.55744		20.5132
0.567169	12.933		1.40592	32.0589		78.6954			0.889282	19.5015		1.72624	37.8555		106.419			1.03836	6.55823		2.6647	16.8301		49.4145			0.784912	1.77261		1.94786	4.39898		11.9402
0.573425	14.5737		1.42143	36.1258		88.6783			0.887451	18.1271		1.72268	35.1876		98.9189			1.00266	4.28177		2.57307	10.9881		32.262			0.779877	5.16205		1.93537	12.8103		34.7712
0.612793	16.7085		1.51901	41.4177		101.669			0.948486	22.1245		1.84116	42.9471		120.732			0.976868	2.35901		2.50689	6.05382		17.7745			0.741425	4.90326		1.83995	12.1681		33.028
0.542908	18.7894		1.34578	46.5758		114.33			0.966949	18.4929		1.877	35.8976		100.915			0.953674	4.33945		2.44737	11.1361		32.6966			0.642395	4.35654		1.59419	10.8113		29.3453
0.588074	18.2082		1.45774	45.1351		110.794			0.896606	19.5332		1.74045	37.9171		106.592			0.197144	5.59769		0.505922	14.3651		42.1771			0.762482	2.27234		1.8922	5.63912		15.3063
0.612488	16.4758		1.51826	40.8409		100.253			0.892029	19.4035		1.73157	37.6653		105.884			1.00494	4.95804		2.57894	12.7236		37.3575			0.856628	2.05826		2.12584	5.10784		13.8643
0.574799	13.4062		1.42483	33.2318		81.5746			0.944366	20.1445		1.83316	39.1036		109.928												0.764465	2.73682		1.89712	6.79178		18.435
0.593567	20.8803		1.47136	51.7588		127.053			0.901489	19.9458		1.74993	38.718		108.843												0.726776	3.13736		1.80359	7.78578		21.133
0.615997	18.8994		1.52696	46.8485		115			0.958099	19.5258		1.85982	37.9026		106.551												0.870361	2.33917		2.15992	5.80497		15.7565
0.570068	15.2901		1.41311	37.9016		93.0375			0.88501	16.8137		1.71794	32.638		91.7514												0.812225	2.70889		2.01565	6.72248		18.2469
0.5867	18.5181		1.45433	45.9033		112.679			0.913239	18.5979		1.77274	36.1014		101.488												0.738983	2.84393		1.83389	7.0576		19.1565
PAIRED PULSES									PAIRED PULSES									PAIRED PULSES									PAIRED PULSES
60MSEC									60MSEC									60MSEC									60MSEC
M1	H1		M2	H2	M2%M1	H2%H1			M1	H1		M2	H2	M2%M1	H2%H1			M1	H1		M2	H2	M2%M1	H2%H1			M1	H1		M2	H2	M2%M1	H2%H1
0.496368	12.4274	0.539398	0.652161	0.174561	131.387	1.40465	120.415		0.706787	22.8319	0.917908	0.921021	1.48956	130.311	6.52405	129.358		1.41846	16.1795	0.957748	0.159149	0.273285	11.2199	1.68908	27.9466		0.763245	6.01547	0.840861	0.874939	0.36911	114.634	6.13601	108.844
0.520782	12.8839	12.2591	0.635986	0.171509	122.121	1.33119	1.66651		0.878601	22.762	23.3705	1.09146	0.517731	124.227	2.26758	4.5923		1.06888	12.8915	13.9088	0.162964	0.256653	17.0153	1.99086	2.03437		0.754852	5.60074	5.41443	0.955505	0.322266	126.582	5.75399	6.99058
0.546112	8.07175		0.598755	0.172119	109.64	2.13236			0.879211	23.4369		1.13129	1.13419	128.671	4.96755			1.05362	13.6084		0.144196	0.287323	15.0557	2.11137			0.818329	2.69241		0.82016	0.311279	100.224	11.5613
0.548859	9.41086		0.595093	0.207214	108.424	2.20186			0.887146	20.3815		1.16547	0.691071	131.373	3.02678			1.10214	12.886		0.159912	0.253754	16.6967	1.96922			0.830536	3.84644		0.952148	0.407257	114.643	10.5879
0.587463	9.79431		0.617523	0.202332	105.117	2.06581			0.985718	21.819		1.20697	0.698853	122.446	3.06087			1.10992	12.0027		0.211945	0.277863	22.1295	2.315			0.838165	4.90494		0.890656	0.332489	106.263	6.77866
0.505981	9.65317		0.648499	0.22583	128.167	2.33944			0.945435	24.9701		1.31058	0.423889	138.622	1.85657			1.13739	13.1067		0.140228	0.315552	14.6414	2.40756			0.868225	5.17014		0.880432	0.37262	101.406	7.20716
0.562439	12.0236		0.634918	0.230408	112.887	1.91629			0.94574	21.6646		1.25794	2.6152	133.011	11.4542			0.207977	12.1397		0.172577	0.260773	18.019	2.14809			0.870667	6.80954		0.971832	0.375366	111.619	5.51235
0.516205	11.2407		0.636444	0.158691	123.293	1.41175			0.943909	20.9827		1.30432	0.956421	138.183	4.18897			1.13815	13.4805		0.136719	0.297852	14.275	2.2095			0.89447	6.94031		0.852814	0.388031	95.3429	5.59098
0.510254	10.7922		0.63324	0.185394	124.103	1.71785			0.999603	27.2838		1.21903	0.899506	121.951	3.93969			0.176544	16.6702		1.28113	0.28656	133.765	1.71899			0.829163	4.35272		0.90683	0.313416	109.367	7.20046
0.541229	14.6539		0.671387	0.164642	124.049	1.12353			1.00693	27.5723		1.25656	1.05865	124.792	4.63674			1.1644	16.1227		0.159454	0.287628	16.6488	1.78399			0.785217	5.9111		0.909424	0.347137	115.818	5.87263
0.531921	13.5194		0.649261	0.224152	122.06	1.658																					0.904694	6.42914		0.946655	0.374908	104.638	5.83139
0.583038	15.4295		0.675354	0.177307	115.834	1.14914																					0.784454	6.65863		0.892944	0.383759	113.83	5.76333
0.549316	12.6947		0.657501	0.204468	119.694	1.61066																					0.935364	5.00763		0.945129	0.393982	101.044	7.86764
0.541077	16.4677		0.688934	0.219574	127.326	1.33336																					0.872803	5.34332		0.948181	0.313873	108.636	5.87412
0.549927	14.8225		0.726624	0.237427	132.131	1.6018																					0.862732	5.5339		0.937042	0.405121	108.613	7.32071
100MSEC									100MSEC									100MSEC									100MSEC
M1	H1		M2	H2	M2%M1	H2%H1			M1	H1		M2	H2	M2%M1	H2%H1			M1	H1		M2	H2	M2%M1	H2%H1			M1	H1		M2	H2	M2%M1	H2%H1
0.585327	23.5136	0.58285	0.867462	0.78949	148.201	3.35758	150.385		0.726471	12.2685	0.957367	0.975342	14.6518	134.258	64.1725	137.119		0.193329	11.6678	0.793549	0.204773	0.358124	105.919	3.06934	28.8404		0.65094	15.9525	0.77007	0.993805	0.381317	152.672	2.39033	136.371
0.605316	24.2004	25.0655	0.848846	1.11572	140.232	4.61034	2.06085		0.933838	18.2686	16.883	1.23337	15.2855	132.075	66.948	57.8059		1.05301	12.3297	12.0691	0.182343	0.278473	19.0387	2.25855	3.3478		0.728912	14.6222	11.5985	0.979919	0.418396	134.436	2.86138	3.46548
0.582275	26.3245		0.843506	0.986786	144.864	3.74855			0.936432	17.2592		1.30875	12.8569	139.759	56.3112			1.01791	13.3455		0.206757	0.324707	21.5878	2.43308			0.767822	13.6249		1.13663	0.37323	148.033	2.73933
0.613708	25.6151		0.829773	0.234985	135.206	0.91737			0.973816	16.6852		1.28494	12.0868	131.949	52.9382			1.02615	10.2708		0.173492	0.375061	18.1146	3.65171			0.70755	11.8971		1.15509	0.448608	163.252	3.77073
0.583038	24.6437		0.848236	0.770569	145.486	3.12684			1.02203	19.507		1.36337	11.563	133.398	50.6439			1.07315	13.0623		0.179749	0.253143	18.7679	1.93797			0.849609	12.9561		1.06598	0.354614	125.467	2.73705
0.592041	24.9649		0.900879	0.293121	152.165	1.17413			0.991669	18.3401		1.4006	12.1306	141.237	53.13			0.203857	11.9568		0.210876	0.317535	22.0179	2.65569			0.795288	11.4915		1.00906	0.341797	126.88	2.97433
0.572052	25.042		0.887909	0.282593	155.215	1.12848			0.994873	16.2741		1.33728	14.8741	134.417	65.1463			1.03699	10.1604		0.179596	0.337982	18.7519	3.32647			0.706635	12.5841		1.02966	0.33783	145.714	2.68458
0.604095	25.1691		0.891876	1.05133	147.638	4.17708			0.974274	13.9653		1.42212	14.0857	145.967	61.6931			1.05362	10.9999		0.231323	0.49118	24.1528	4.46531			0.780182	9.80926		1.03394	0.40451	132.525	4.12375
0.595551	25.8904		0.893097	0.205688	149.961	0.794458			1.04248	17.0146		1.42242	11.9455	136.446	52.3194			0.191803	13.3537		0.193024	0.362854	20.1539	2.71725			0.774994	11.209		1.16928	0.429077	150.876	3.82798
0.536652	24.9716		0.885162	0.185852	164.942	0.744253			0.977783	19.2477		1.38535	12.502	141.682	54.7567			1.08566	13.5437		0.190582	0.942993	19.899	6.96259			0.819244	10.1396		1.08017	0.431213	131.85	4.25275
0.569153	24.1273		0.856934	0.321808	150.563	1.33379																					0.835266	11.6067		1.06873	0.397491	127.95	3.42465
0.552063	26.5337		0.890198	0.234833	161.249	0.885038																					0.793457	12.009		1.04813	0.358582	132.096	2.98595
0.585785	24.8549		0.933075	0.197144	159.286	0.79318																					0.831604	10.3949		1.05591	0.325165	126.972	3.12812
																											0.783997	9.28207		1.0144	0.391693	129.389	4.21989
																											0.725555	6.39893		0.852203	0.375061	117.455	5.86131
300MSEC									300MSEC									300MSEC									300MSEC
M1	H1		M2	H2	M2%M1	H2%H1			M1	H1		M2	H2	M2%M1	H2%H1			M1	H1		M2	H2	M2%M1	H2%H1			M1	H1		M2	H2	M2%M1	H2%H1
0.58609	21.7578	0.575572	0.888062	18.268	151.523	83.9605	165.503		0.756683	10.9242	0.888122	1.02936	22.69	136.036	99.3785	145.948		1.01196	15.704	1.16975	1.22635	7.32361	121.185	46.6352	120.414		0.756226	13.725	0.81192	1.30035	17.0676	171.953	124.354	147.475
0.527039	26.3483	22.9397	0.944366	25.5684	179.183	97.0401	88.4969		0.843964	18.7984	18.1643	1.27914	21.588	151.564	94.5519	97.1313		1.08444	12.8363	12.7073	1.22925	6.48438	128.348	50.5159	45.7741		0.809479	12.1867	10.8243	1.17691	13.5286	145.391	111.011	116.729
0.606689	21.8002		0.916138	21.0986	151.006	96.7817			0.830841	18.4349		1.31729	19.3007	158.549	84.534			1.14761	11.917		1.24558	6.06461	130.052	50.8905			0.841675	14.5003		1.26511	18.4035	150.308	126.918
0.62088	22.0645		0.9729	19.3388	156.697	87.6468			0.933685	21.2836		1.3176	22.8447	141.118	100.056			1.09848	10.7333		1.23062	5.32349	128.491	49.5977			0.831757	11.2621		1.18225	12.5882	142.139	111.775
0.604858	23.9093		0.960388	24.7647	158.779	103.578			0.951843	15.1019		1.27335	25.694	133.777	112.536			1.10504	11.7249		1.3501	3.78464	140.966	32.2788			0.835876	14.1324		1.24603	10.9796	149.069	77.6912
0.568848	23.4463		0.969086	17.0763	170.359	72.8312			0.922241	18.8593		1.35147	21.5102	146.542	94.2111			1.48163	11.5387		1.25015	6.80359	130.53	58.9632			0.8078	10.6308		1.1058	15.5988	136.891	146.732
0.578613	21.5576		0.922089	17.1146	159.362	79.3899			0.905151	18.6887		1.31332	19.1289	145.094	83.7814			1.04538	14.6373		1.26053	4.98917	131.614	34.0853			0.76355	12.7042		1.21079	14.6844	158.573	115.588
0.548401	22.6921		0.934601	21.9289	170.423	96.6365			0.850983	21.2834		1.36505	21.973	160.409	96.2381			1.12442	9.75937		1.27472	5.83359	133.095	59.7742			0.803223	10.1805		1.23001	13.0972	153.134	128.65
0.557404	23.279		0.951385	16.6284	170.681	71.4311			0.967865	19.7379		1.30661	23.7547	134.999	104.042			1.17645	13.0881		0.190277	5.53635	19.8671	42.3007			0.791779	10.4697		1.22696	11.5547	154.962	110.364
0.541687	21.2619		0.944061	22.943	174.282	107.906			0.917969	18.5309		1.38977	23.2849	151.396	101.984			1.42212	15.1337		1.34079	4.94858	139.994	32.6991			0.806885	11.5958		1.15402	14.2651	143.022	123.02
0.588989	23.6339		0.977478	20.5017	165.959	86.7471																					0.843048	10.4408		1.16394	14.2697	138.063	136.672
0.578766	22.4962		0.965424	19.9155	166.807	88.5282																					0.84137	6.31699		1.1174	8.07266	132.807	127.793
0.594025	23.2506		0.977936	17.998	164.629	77.409																					0.792999	6.97952		1.14838	6.76102	144.814	96.8693
0.56366	22.962		0.974426	19.6872	172.875	85.738																					0.806732	8.24936		1.27701	10.9258	158.294	132.444
0.567627	23.6362		0.964813	21.705	169.973	91.8297																					0.846405	8.99109		1.1232	7.28729	132.702	81.0502

## Sheet: R007.LL
R007																	T2											SEATED	SUPINE	AFTER
T1																	MAXIMAL -WAVE										8s	91.2491	70.246	91.1066
SEATED									SUPINE								17.6761	23.492									5s	83.0811	56.1645	81.3848
MAXIMAL M-WAVE									MAXIMAL M-WAVE								18.1633										3s	46.8854	47.152	68.4712
9.21219	10.2158								26.4964	27.4745							18.0383										1s-A	68.4424	6.24582	45.988
9.33578									27.4745								19.9879										1S-B
10.2158									27.4405								22.4507
9.33945																	23.492										pp500	43.6809	73.162	47.6037
9.20135																											pp300	101.239	93.7415	51.0007
																											pp100	64.4583	109.032	25.7129
HREFLEX 10SEC									HREFLEX 10SEC								HREFLEX 10SEC										pp60	44.426		16.8764
																	Mwave	Hreflex			M%MmaX	H%Mmax			H%10s
0.226135		0.471639	2.21359		4.61678		100		0.257568	12.4591	0.257594	0.93748	45.3479	0.937573	87.3832	100	1.25259	6.1702	1.26031	6.8938	5.33201	26.2651	5.36487	29.3453	89.5036	100
0.196228	5.75485	4.00401	1.92084	56.3331	39.1945	143.727			0.263977	14.1762	14.258	0.960807	51.5975	51.8954	99.426		1.45966	6.43768			6.21342	27.4038			93.3837
0.458374	4.2186		4.48693	41.295		105.359			0.286102	14.5836		1.04134	53.0804		102.283		1.21201	5.70679			5.15923	24.2925			82.7815
0.494995	4.00757		4.84541	39.2293		100.089			0.283203	14.9344		1.03078	54.3572		104.744		1.31958	6.31882			5.61715	26.8978			91.6594
0.902252	2.89383		8.83196	28.3271		72.2732			0.251923	11.5802		0.916933	42.1489		81.2189		0.918274	2.25647			3.90888	9.60528			32.7319				101.239
0.185852	3.9679		1.81927	38.8409		99.098			0.264587	14.0477		0.963027	51.1299		98.5249		1.32202	7.69958			5.62754	32.7754			111.689				64.4583
0.274353	4.15604		2.68559	40.6826		103.797			0.277405	16.2784		1.00968	59.249		114.17		1.17599	8.04382			5.00594	34.2407			116.682				44.426
0.808105	4.54803		7.91038	44.5198		113.587			0.226288	17.6016		0.823629	64.0653		123.451		1.29944	8.26034			5.53141	35.1624			119.823
0.256348	4.84207		2.50934	47.3981		120.931			0.228729	13.7498		0.832513	50.0458		96.4359		1.33911	7.7121			5.70029	32.8286			111.87
0.554504	4.14459		5.42793	40.5706		103.511			0.232086	13.3449		0.844732	48.5718		93.5956		1.14593	7.16156			4.87799	30.4851			103.884
0.411835	3.42438		4.03137	33.5205		85.5236			0.246582	13.9331		0.897493	50.7128		97.7212		1.50147	8.0571			6.3914	34.2972			116.875
0.313721	3.17963		3.07095	31.1247		79.411			0.272675	14.4072		0.992465	52.4384		101.046		1.46393	7.82165			6.23161	33.295			113.459
0.278015	3.8855		2.72143	38.0344		97.0401											1.13831	8.35632			4.84551	35.571			121.215
0.764008			7.47872														1.38672	7.24747			5.90295	30.8508			105.13
0.94986	3.02917		9.29799	29.652		75.6535											0.969696	6.15707			4.12778	26.2093			89.3132
HREFLEX 8SEC									HREFLEX 8SEC								HREFLEX 8SEC				M%MmaX	H%Mmax			H%10s
0.877533	1.70914	0.672679	8.58999		6.58472		91.2491		0.242004	9.7554	0.254974	0.880831	35.5071	0.92804	68.4205	70.246	1.23993	6.02234	1.11395	6.28071	5.2781	25.6357	4.74315	26.7356	87.3588	91.1066
0.749054	2.92618	3.3188	7.33234	28.6438	33.6125	73.0812			0.239258	8.74115	10.0157	0.870836	31.8155	36.4545	61.3069		1.25855	7.15088			5.35734	30.4397			103.729
0.756073	0.575714		7.40105	5.63555					0.254974	8.37463		0.928038	30.4815		58.7363		1.21948	6.85547			5.19106	29.1822			99.444
0.726624	3.06488		7.11278	30.0015		76.5452			0.240326	10.6352		0.874723	38.7094		74.5912		1.42258	6.86752			6.05559	29.2335			99.6188
0.596771	4.07639		5.84167	39.9029		101.808			0.243225	11.9012		0.885275	43.3174		83.4706		1.24069	5.96344			5.28134	25.385			86.5044
0.550232	3.34396		5.38611	32.7334		83.5153			0.235291	10.0101		0.856397	36.434		70.2066		1.17264	6.9899			4.99165	29.7544			101.394
0.879517	4.27093		8.60941	41.8073		106.666			0.333405	9.10675		1.21351	33.1462		63.8711		0.839844	6.38046			3.57503	27.1602			92.5537
0.997162	3.83682		9.76102	37.5579		95.8245			0.248871	10.5808		0.905825	38.5111		74.2091		1.00113	5.95688			4.26158	25.3571			86.4092
0.603027	3.66486		5.90291	35.8745		91.5296			0.258942	11.2721		0.942481	41.0276		79.0582		0.94696	6.24191			4.03099	26.5704			90.5439
0.991364	3.19885		9.70426	31.3129		79.8912			0.292664	7.99179		1.06522	29.088		56.0512		0.798187	5.66986			3.3977	24.1353			82.2458
0.716248	3.73489		7.01121	36.5601		93.2788			0.220184	11.0783		0.801412	40.3222		77.699		1.37192	5.72586			5.83994	24.3737			83.0581
0.314789	3.59802		3.08141	35.2203		89.8604			0.250549	10.7408		0.911932	39.0937		75.3318		0.859222	5.54398			3.65751	23.5994			80.4198
0.602722	3.7558		5.89992	36.7647		93.8009
0.487213	3.06763		4.76923	30.0284		76.6138
0.241852	4.95789		2.36744	48.5317		123.823
HREFLEX 5SEC									HREFLEX 5SEC
1.1673	3.06198	0.441457	11.4264	29.9731	4.32133	76.4728	83.0811		0.267029	7.69547	0.266151	0.971915	28.0095	0.968721	53.9729	56.1645	HREFLEX 5SEC				M%MmaX	H%Mmax			H%10s
0.894623	2.77649	3.32658	8.75728	27.1785	32.5632	69.3427			0.239563	7.39761	8.00794	0.871946	26.9254	29.1468	51.8839		1.11023	5.42114	1.19798	5.6105	4.72599	23.0766	5.12034	23.8826	78.638	81.3848
0.496368	1.63437		4.85885	15.9985		40.8183			0.302887	7.78488		1.10243	28.3349		54.6		1.16928	5.7695			4.97736	24.5595			83.6912
0.275879	4.38095		2.70052	42.8842		109.414			0.248718	8.12942		0.905268	29.589		57.0165		1.04706	4.40323			4.45709	18.7435			63.8723
0.23941	3.64899		2.34354	35.7192		91.1333			0.263672	8.10196		0.959697	29.489		56.8239		1.41937	6.04782			6.04195	25.7442			87.7284
0.556335	2.7037		5.44585	26.466		67.5249			0.294952	8.69171		1.07355	31.6355		60.9602		1.13769	5.63644			4.84291	23.9931			81.7611
0.270844	4.49081		2.65124	43.9597		112.158			0.257263	7.72888		0.936369	28.1311		54.2073		1.10947	5.52475			4.72275	23.5176			80.1409
0.481415	3.65723		4.71247	35.7999		91.3391			0.25177	7.9187		0.916376	28.822		55.5386		1.29746	6.2468			5.52297	26.5912			90.6147
0.217743	2.63702		2.13144	25.8133		65.8595			0.25116	7.57065		0.914156	27.5552		53.0975		1.3324	5.83435			5.67171	24.8355			84.6319
0.258026	3.19595		2.52576	31.2845		79.8188			0.259857	7.66495		0.945811	27.8984		53.7589
0.393677	4.19189		3.85362	41.0336		104.692			0.273438	7.44782		0.995242	27.1081		52.236
0.349731	0.68985		3.42345	6.7528		17.229			0.283508	9.96323		1.03189	36.2635		69.8781
0.324707	4.70962		3.17849	46.1016		117.623
0.39505	4.31869		3.86706	42.2748		107.859
0.300751	3.80112		2.94399	37.2084		94.9327
HREFLEX 3SEC									HREFLEX 3SEC								HREFLEX 3SEC				M%MmaX	H%Mmax			H%10s
0.254059	1.87683	0.437124	2.48693	18.3719	4.27892	46.8738	46.8854		0.24765	7.95136	0.262744	0.901381	28.9408	0.956317	55.7676	47.152	1.21582	7.04941	1.15755	4.91436	5.17547	30.0077	4.80962	20.9193		68.4712
0.262756	3.24951	1.8773	2.57207	31.8088	18.3765	81.1564			0.241241	5.2739	6.72295	0.878054	19.1956	24.4698	36.989		1.12106	5.33066			4.77211	22.6914			77.3254
0.270844	1.85303		2.65124	18.1389		46.2793			0.225983	3.52982		0.822519	12.8476		24.7567		1.21796	5.32196			5.18457	22.6544			77.1992
0.298157	3.35114		2.9186	32.8036		83.6944			0.273132	6.60522		0.994128	24.0413		46.3264		1.2558	6.17874			5.34565	26.3015			89.6275
0.274048	2.95639		2.6826	28.9395		73.8357			0.232086	6.88904		0.844732	25.0743		48.3169		1.31287	6.13937			5.58857	26.1339			89.0565
0.280304	2.1318		2.74384	20.8678		53.2417			0.34256	6.87561		1.24683	25.0254		48.2228		1.23566	3.8118			5.25991	16.226			55.2931
0.259857	2.80182		2.54369	27.4264		69.9753			0.2565	7.5621		0.933592	27.5241		53.0376		1.00098	5.3804			4.26093	22.9031			78.047
0.26123	2.99301		2.55713	29.298		74.7503			0.262451	8.03863		0.955252	29.2585		56.3798		1.04431	1.51733			4.4454	6.45895			22.0101
0.503693	0.547943		4.93055	5.3637		13.6848			0.262604	7.12128		0.955809	25.9196		49.9458		1.03287	3.96774			4.39668	16.8898			57.5552
0.444489	0.658569		4.35101	6.4466		16.4477			0.252991	6.65497		0.920821	24.2223		46.6753		1.06583	4.46533			4.53698	19.0079			64.7732
0.338135	0.586243		3.30994	5.73861		14.6414			0.234985	7.6738		0.855283	27.9306		53.8209		0.80719	4.76852			3.43602	20.2985			69.1712
0.536041	2.3439		5.2472	22.944		58.5389			0.32074	6.49963		1.16741	23.657		45.5858		1.24817	5.04105			5.31317	21.4586			73.1244
0.406952	0.538635		3.98357	5.27259		13.4524
0.982666	0.640869		9.61912	6.27334		16.0057
1.18362	1.62979		11.5863	15.9537		40.704
HREFLEX 1SEC-A									HREFLEX 1SEC								HREFLEX 1SEC				M%MmaX	H%Mmax			H%10s
0.85144	1.19675	0.601868	8.33457	11.7147	5.89156	29.8887	60.9019		0.258942	5.83542	0.278498	0.942481	21.2394	1.01366		6.24582	1.14227	8.36533	1.05729	3.60324	4.8624	35.6093	4.93991	15.3382		45.988
1.02295	3.29025	2.43852	10.0134	32.2076	23.8702	82.1739			0.266266	2.75238	1.3026	0.969138	10.0179	4.74114	19.3041		1.3179	5.121			5.61001	21.7989			74.2842
1.21231	1.13724		11.8671	11.1322		28.4025			0.28183	1.01288		1.02579	3.68661		7.10392		1.13708	3.94821			4.84031	16.8066			57.2719
1.4241	1.41266		13.9403	13.8282		35.2811			0.240936	0.611267		0.876944	2.22485		4.28718		1.32111	3.61526			5.62365	15.3894			52.4423
0.644379	3.91876		6.3077	38.36		97.8709			0.342255	0.809479		1.24572	2.94629		5.67736		1.20148	3.58108			5.11441	15.2439			51.9465
0.712128	3.89267		6.97088	38.1046		97.2192			0.281677	1.13998		1.02523	4.14924		7.99539		0.751343	3.44742			3.1983	14.6749			50.0075
0.76828	3.31909		7.52054	32.4899		82.8942			0.283051	0.41275		1.03023	1.5023		2.89486		0.995789	2.45789			4.23885	10.4627			35.6536
0.537109	2.31613		5.25765	22.6721		57.8453			0.273285	0.41214		0.994685	1.50008		2.89058		1.25092	2.55814			5.32487	10.8894			37.1078
0.272217	2.92908		2.66468	28.6721		73.1536			0.272217	0.796967		0.990798	2.90075		5.58961		0.987396	2.27417			4.20312	9.68063			32.9886
0.258942	2.7713		2.53473	27.1277		69.2131			0.240631	0.912933		0.875833	3.32284		6.40295		1.27884	2.03354			5.44373	8.65631			29.4981
0.289154	1.28601		2.83047	12.5885		32.1181			0.319672	0.370026		1.16352	1.3468		2.59521		1.35346	3.01849			5.76135	12.849			43.7856
0.301666	0.806274		2.95295	7.89245		20.1367			0.281219	0.565033		1.02356	2.05657		3.96291		1.1882	2.8183			5.05791	11.9969			40.8816
0.227814	2.25708		2.23003	22.0941		56.3705
0.264435	3.0719		2.5885	30.0702		76.7205											PAIRED PULSES
0.241089	2.97256		2.35997	29.0978		74.2397											500MSEC
																	M1	H1		M2	H2
																	0.674438	6.18133		0.715027	3.08319		106.018	49.879	120.881	47.6037
HREFLEX 1SEC-B																	0.65979	4.20105		1.10275	1.4209		167.137	33.8224
0.222015	6.24512	0.32504	2.17326		3.18175		64.4605										0.916595	5.6485		0.847778	1.61377		92.4921	28.5699
0.314941	0.871124	3.13926	3.08289	8.52726	27.6893	21.7563											0.740051	5.66833		1.18835	2.50458		160.577	44.1854
0.678711	1.8193		6.64376	17.8088		45.4371											1.22788	5.37964		1.18286	2.60712		96.334	48.4627
0.232239	2.40845		2.27334	23.5758		60.1508											0.972443	5.569		1.39114	2.81692		143.057	50.5822
0.231018	2.70584		2.26139	26.4869		67.5782											1.26007	6.69006		1.43997	4.15131		114.277	62.0518
0.234222	3.57452		2.29275	34.9903		89.2736											1.28326	5.77881		1.49216	3.02582		116.278	52.3606
0.365906	2.37366		3.58178	23.2352		59.282											1.40045	5.44052		1.40152	3.13705		100.076	57.6609
0.368195	2.9274		3.60419	28.6557		73.1116											1.39862	5.58884		1.33713	3.74481		95.6033	67.0052
0.270081	3.84491		2.64377	37.637		96.0264											0.716248	2.5145		0.861053	1.02097		120.217	40.6032
0.49118	2.70386		4.80806	26.4675		67.5287											1.02387	4.50256		1.41815	1.62369		138.51	36.0614
0.166931	5.05768		1.63405	49.5086
1.28769	5.68359		1.05286	1.61087	81.7632	28.3425											300MSEC
1.07468	3.181		1.07635	1.86844	100.156	58.7375											0.731354	5.54275	1	0.855408	4.71985		116.962	85.1535	173.209	51.0007
1.24939	4.44336		1.36047	1.12686	108.891	25.3606											0.895386	6.07788	1	1.60797	3.77914		179.584	62.1786
1.51276	2.9631		0.83847	0.624237	55.4267	21.067											1.16363	6.2503	1	1.595	3.71719		137.071	59.4722
0.668335	5.83939		1.1943	0.732574	178.699	12.5454											1.06811	5.69321	1	2.26303	3.3667		211.871	59.1354
1.05072	1.4769		1.22192	1.23199	116.294	83.4177											1.32217	5.45151	1	2.33795	2.92618		176.826	53.6765
1.12381	5.21027		0.667267	0.810394	59.3754	15.5538											1.33789	5.86289	1	2.53891	1.40167		189.77	23.9075
																	0.622406	3.26584	1	0.686493	2.79205		110.297	85.4927
								PAIRED PULSES									0.899353	4.97284	1	1.66046	1.92932		184.628	38.7972
								500MSEC									1.35101	5.54443	1	2.99377	1.8927		221.595	34.1369
																	1.52389	6.13373	1	2.98554	2.53021		195.915	41.2508
								0.22934	1.28326	0.268885	0.271454	2.62512	118.363		92.8913		1.40091	5.72754	1	2.19986	1.15677		157.031	20.1966
								0.256195	7.90466	15.188	0.243835	7.1051	95.1755	89.885	73.162		1.24466	5.97	1	2.45148	2.90207		196.96	48.6109
								0.233002	10.667		0.240784	9.93851	103.34	93.1709
								0.304565	16.0043		0.237274	13.387	77.9059	83.6461
								0.350037	17.6398		0.249634	15.6062	71.3165	88.4719
								0.281067	17.7243		0.228577	14.1289	81.3247	79.7147
								0.265808	20.0195		0.253296	14.6765	95.2928	73.311
								0.28595	19.8956		0.225983	12.9706	79.0289	65.1931
								0.243073	18.5019		0.225677	12.5256	92.8433	67.6992
								0.247955	16.9843		0.223236	6.31546	90.0309	37.1842
								0.259399	16.4563		0.297394	10.5765	114.647	64.2701
								0.270233	19.1756		0.257874	11.9341	95.4265	62.2357
																	100MSEC
300MSEC								300MSEC									1.16684	7.02057		0.69519	2.41501		59.5789	34.399	132.689	25.7129
1.00952	2.39441	1.44926	1.25977	1.79428	124.788	74.9363	91.4317	0.237732	14.4313	0.377426	1.15585	13.6148	486.2	94.3422	191.725		1.23489	6.23917		1.33331	1.47369		107.97	23.62
1.00738	4.68597	3.44722	1.42166	3.75229	141.124	80.0749	101.239	0.29129	20.0969	16.4032	0.646515	18.1744	221.949	90.4341	93.7415		1.09909	6.02417		2.29553	1.38535		208.857	22.9964
1.50635	4.31564		1.24359	4.41589	82.5567	102.323		0.83252	22.9645		2.81631	15.0478	338.288	65.5262			1.22498	5.29831		1.31851	1.14807		107.636	21.6686
1.60965	4.03976		0.842896	3.28232	52.3652	81.2502		0.820618	21.1346		3.37143	14.3799	410.84	68.0394			1.27472	6.46347		0.885925	1.43433		69.4996	22.1913
1.57455	4.59213		1.29578	4.70398	82.2948	102.436		0.312347	19.9649		0.299988	17.1844	96.0432	86.0733			1.42471	6.17203		1.7691	1.24847		124.173	20.2279
1.88614	1.66107		1.46866	2.51038	77.8658	151.13		0.399628	19.8007		0.48996	15.6377	122.604	78.9752			1.54938	6.06735		2.33978	1.28082		151.014	21.1101
1.63757	2.57126		1.60141	2.96997	97.7917	115.506		0.358887	19.4252		0.404816	16.0751	112.798	82.754			1.63132	6.02875		2.08145	2.15027		127.593	35.6669
1.54541	3.17108		0.96344	2.49359	62.342	78.6353		0.245667	16.7929		0.323181	12.9483	131.552	77.1058			1.55777	5.77286		2.39578	1.42441		153.796	24.6742
1.17432	3.99368		1.3205	4.05991	112.448	101.658		0.293884	13.9163		0.182953	13.0547	62.2535	93.8082			1.70059	5.84747		2.78427	1.58936		163.724	27.1802
1.54175	3.04718		1.24481	3.79181	80.7403	124.437		0.260468	13.8602		0.272675	12.6849	104.687	91.5208			1.94397	5.83054		2.97592	1.09802		153.085	18.8323
								0.219421	7.66373		0.222778	11.1432	101.53	145.402			2.10953	4.55841		3.48801	1.64047		165.345	35.9878
								0.256653	6.78772		0.287323	10.2438	111.95	150.917
																	60MSEC
100MSEC								100MSEC									0.736389	3.62045		0.663452	0.300751		90.0953	8.307	146.749	16.8764
1.33591	5.12268	2.10846	0.252075	1.64673	18.8692	32.1458	78.3126	0.216827	14.5802	0.38868	0.251923	18.3636	116.186	125.949	268.567		0.854187	4.2543		0.906677	0.336609		106.145	7.9122
1.5094	5.38025	2.96197	0.296783	3.44818	19.6623	64.0896	64.4583	0.264282	20.4311	18.0659	0.867157	22.1487	328.118	108.407	109.032		0.683441	4.91242		0.760803	0.258026		111.319	5.25253
1.45203	1.73294		1.41128	3.60901	97.1942			0.288391	20.6015		0.803986	22.6271	278.783	109.832			0.789642	4.82437		0.815582	0.341339		103.285	7.07531
1.52298	4.94095		1.78925	4.17526	117.483	84.5033		0.164185	18.2812		0.602722	21.4552	367.099	117.362			0.996246	5.48614		0.853119	0.316925		85.6334	5.77683
2.13882	5.36926		1.08902	2.28577	50.9168	42.5713		0.218353	17.5389		0.267181	14.8911	122.362	84.903			1.06811	1.57211		1.08368	0.191803		101.457	12.2003
1.53976	1.01471		1.54907	4.64233	100.605			0.255432	17.3267		0.437012	19.0846	171.087	110.146			0.879517	5.78186		1.93619	0.466766		220.142	8.07294
2.16568	0.951538		2.55096	0.966949	117.79	101.62		0.392914	18.2019		0.628052	21.4973	159.845	118.105			0.926666	5.49164		2.23144	0.587769		240.804	10.703
3.44192	1.13281		3.18451	0.572357	92.5212	50.5253		0.463715	18.127		0.866852	21.8823	186.936	120.717			1.3887	6.01181		2.21527	0.499725		159.521	8.31239
3.86963	1.01257		3.47382	0.767059	89.7713	75.7535		0.770874	17.2881		5.67093	13.9336	735.649	80.5965			1.90842	5.40909		4.60663	0.830231		241.385	15.3488
								0.698853	18.3018		2.07245	18.9946	296.55	103.785			0.760193	1.26465		1.14395	0.460205		150.482	36.39
								0.526428	18.5033		1.49078	18.932	283.189	102.317			0.793915	0.429688		1.19659	0.331573		150.721	77.166
								0.4039	17.6093		0.714874	22.2345	176.993	126.266
60MSEC
M1	H1		M2	H2	M2%M1	H2%H1
0.185699	12.7058	1.07093	0.208282	8.95401	112.161	70.4716	133.728
1.37985	14.5461	18.2897	1.34262	6.54724	97.3018	45.0104	44.426
0.905914	19.5815		1.23169	9.07303	135.961	46.3348
0.567627	19.8186		2.00165	9.26056	352.634	46.7267
0.719604	19.5732		2.7301	7.03995	379.39	35.9673
0.605316	13.9218		0.002136	2.78488	0.352874	20.0037
1.0939	22.1938		0.00351	5.11917	0.320869	23.0658
0.961761	21.344		0.00351	6.73523	0.364956	31.5556
2.1347	18.2376		2.00928	8.36289	94.1243	45.8552
1.73981	19.1107		2.86499	10.2669	164.673	53.7231
0.837097	18.0338		0.965576	10.6473	115.348	59.0408
1.71982	20.4097		1.22436	11.2981	71.1915	55.3564

## Sheet: R008.LL
R008										R008											BEFORE	AFTER
T1										T2										8s	76.6026	93.5498
MAXIMAL M-WAVE										MAXIMAL M-WAVE										5s	99.1601	78.3193
27.6547	27.758									22.2844	22.4402									3s	85.5092	79.5589
27.5804										22.4402										1s	44.3995	34.6153
27.758										22.2591
27.6735										22.2861										pp500	7.80153	32.0864
27.7451										22.3064										pp300	2.5289	5.48088
																				pp100	1.82561	1.46646
10SEC										HREFLEX 10SEC										pp60	1.48672	2.93932
4.42139	16.9421	4.2065	15.5992	15.9283	61.0351	15.1542	56.1969	108.609	100	0.73349	9.99237	0.737274	10.1078	3.26864	44.5289	3.28551	45.0435	98.8577	100
4.27231	15.0047			15.3913	54.0555			96.1894		0.706329	9.34723			3.14761	41.654			92.4751
4.13193	16.3019			14.8855	58.7285			104.505		0.711365	8.77274			3.17005	39.0939			86.7914
4.16519	16.3263			15.0054	58.8165			104.661		0.728607	9.8938			3.24688	44.0896			97.8825			mwaves
4.15771	14.184			14.9784	51.0986			90.9278		0.718842	10.6551			3.20337	47.482			105.414			BEFORE	AFTER
4.04922	15.4744			14.5876	55.7475			99.2002		0.745087	10.5902			3.32032	47.1931			104.772		10s	15.1542	3.28551
4.28726	15.43			15.4451	55.5875			98.9156		0.718994	10.5536			3.20405	47.0299			104.41		8s	16.0018	3.53125
4.34418	16.4973			15.6502	59.4327			105.758		0.740051	10.8397			3.29788	48.3048			107.24		5s	14.6828	3.63835
4.12781	13.3933			14.8707	48.25			85.8588		0.727844				3.24348						3s	14.717	3.72368
4.10797	16.4375			14.7992	59.2172			105.375		0.747681	8.33939			3.33188	37.1627			82.5042		1s	14.2917	4.11168
										0.767212	10.3067			3.41892	45.9297			101.967
										0.778503	10.6894			3.46924	47.635			105.754		pp500	94.9556	93.5833
										0.753021	10.555			3.35568	47.036			104.424		pp300	101.49	141.914
										0.735931	10.9137			3.27952	48.6346			107.973		pp100	35.4782	84.4298
										0.746155	10.0609			3.32508	44.8342			99.5355		pp60	46.5334	74.0964
8SEC										HREFLEX 8SEC
4.55002	13.1395	4.44179	13.0554	16.3917	47.3358	16.0018	47.033	84.2321	76.6026	0.748138	8.20572	0.792419	9.45586	3.33392	36.5671	3.53125	42.138	81.1818	93.5498
4.54987	9.24469			16.3912	33.3046			59.2641		0.834045	8.65616			3.71675	38.5744			85.6381
4.66827	9.90524			16.8177	35.6842			63.4986		0.823975	9.08356			3.67187	40.479			89.8665
4.543	7.73529			16.3664	27.8669			49.5879		0.704193	9.49951			3.13809	42.3326			93.9817
4.44061	12.17			15.9976	43.843			78.0168		0.826111	8.95859			3.68139	39.9221			88.6301
4.71481	11.8295			16.9854	42.6166			75.8344		0.772095	8.93951			3.44068	39.8371			88.4414
4.4931	11.7262			16.1867	42.2445			75.1722		0.801544	10.3287			3.57191	46.0276			102.185
4.51614	13.8135			16.2697	49.7639			88.5527		0.764008	10.2776			3.40464	45.7998			101.679
4.62509	15.0978			16.6622	54.3908			96.7861		0.823059	9.71512			3.66779	43.2934			96.1147
4.57382	14.8318			16.4775	53.4326			95.0811		0.827026	10.8942			3.68547	48.5476			107.779
4.26651	16.5024			15.3704	59.4508			105.79
4.1806	14.6716			15.0609	52.8555			94.054
4.07059	14.1029			14.6645	50.8067			90.4084
4.27048	16.3348			15.3847	58.8473			104.716
4.16397	14.726			15.001	53.0511			94.4023
5SEC
4.16931	16.3065	4.07566	15.1268	15.0202	58.745	14.6828	54.4953	104.534	99.1601	HREFLEX 5SEC
4.07822	15.827			14.692	57.0178			101.461		0.783081	7.4707	0.816452	7.91638	3.48964	33.2916	3.63835	35.2777	73.91	78.3193
4.1655	14.986			15.0065	53.9879			96.0691		0.818329	6.43066			3.64671	28.6569			63.6206
4.28009	16.2582			15.4193	58.5713			104.225		0.794525	7.00073			3.54063	31.1973			69.2604
4.04556	15.3603			14.5744	55.3363			98.4686		0.782318	7.07443			3.48624	31.5257			69.9896
4.04404	15.3125			14.5689	55.1642			98.1624		0.844421	8.31787			3.76299	37.0669			82.2913
3.9119	14.3163			14.0928	51.5752			91.7758		0.796661	8.00263			3.55015	35.662			79.1725
4.13422	15.002			14.8938	54.0456			96.1718		0.769501	8.54874			3.42912	38.0957			84.5753
4.11804	15.2341			14.8355	54.8817			97.6596		0.776672	9.28574			3.46108	41.3799			91.8667
4.00207	16.0786			14.4177	57.9243			103.074		0.924072	8.36655			4.11793	37.2838			82.7729
3.95905	14.5435			14.2627	52.3937			93.2324		0.874939	8.66577			3.89898	38.6172			85.7332
4.08508	13.8556			14.7168	49.9156			88.8227
4.05441	15.5417			14.6063	55.9899			99.6316
4.07913	14.7404			14.6953	53.1034			94.4952
4.00833	13.5397			14.4403	48.7777			86.7979
3SEC
4.10355	17.0293	4.08515	13.6015	14.7833	61.349	14.717	49.0001	109.168	85.5092	HREFLEX 3SEC
4.12491	12.3392			14.8602	44.4526			79.1016		0.837708	8.86764	0.835602	8.04169	3.73307	39.5168	3.72368	35.8361	87.7304	79.5589
4.13162	10.7307			14.8844	38.6582			68.7906		0.829315	8.14026			3.69567	36.2754			80.5341
4.00864	12.8629			14.4414	46.3392			82.4587		0.849457	7.05521			3.78543	31.4401			69.7994
4.06082	12.7618			14.6294	45.9753			81.8111		0.855255	8.35312			3.81127	37.2239			82.64
4.07532	11.7712			14.6816	42.4066			75.4608		0.82077	7.41348			3.65759	33.0366			73.3439
4.02634	14.5148			14.5051	52.2904			93.0485		0.82962	8.70407			3.69703	38.7879			86.1121
4.11774	14.0178			14.8344	50.5			89.8625		0.796814	7.87506			3.55084	35.0936			77.9105
4.18884	13.5803			15.0906	48.9239			87.0581		0.895081	8.11646			3.98874	36.1693			80.2986
3.98132	13.7791			14.343	49.6402			88.3326		0.85144	7.58789			3.79426	33.8139			75.0694
4.09119	13.5057			14.7388	48.6551			86.5798		0.790558	8.30368			3.52296	37.0036			82.1509
4.16229	15.0119			14.9949	54.0813			96.2354
4.13055	14.3571			14.8806	51.7225			92.038
3.98636	14.4707			14.3611	52.1315			92.7658
4.08783	13.2892			14.7267	47.8751			85.1917
1SEC
4.06387	16.4909	3.96709	7.39141	14.6404	59.4096	14.2917	26.628		44.3995	HREFLEX 1SEC
3.98407	7.02194			14.3529	25.297			45.0149		0.922852	8.21777	0.922668	3.97075	4.1125	36.6208	4.11168	17.6948		34.6153
4.00345	7.4202			14.4227	26.7317			47.568		0.874634	3.92242			3.89762	17.4795			38.8058
3.91022	6.29944			14.0868	22.6941			40.3832		0.944977	3.36334			4.21109	14.988			33.2746
3.99902	6.04752			14.4067	21.7865			38.7682		0.932922	3.56033			4.15737	15.8659			35.2235
4.01199	6.91971			14.4535	24.9287			44.3595		0.906982	2.74307			4.04178	12.2239			27.1381
4.01001	8.13171			14.4463	29.295			52.1292		0.901337	3.37341			4.01662	15.0329			33.3742
3.85529	5.97031			13.8889	21.5084			38.2733		0.901337	3.71307			4.01662	16.5465			36.7346
3.94211	8.19458			14.2017	29.5215			52.5322		0.960999	3.44147			4.28249	15.3362			34.0475
3.92578	6.32812			14.1429	22.7975			40.5671		0.907745	3.58276			4.04518	15.9658			35.4454
3.99338	6.29822			14.3864	22.6897			40.3754		0.9729	3.78982			4.33553	16.8886			37.4939
3.88367	6.06384			13.9911	21.8454			38.8729
3.99704	6.96686			14.3996	25.0985			44.6618
4.05487	5.76584			14.6079	20.7718			36.9625
3.87161	6.9519			13.9477	25.0447			44.5659
PAIRED PULSES										PAIRED PULSES
500MSEC										500MSEC
M1	H1		M2	H2	M2%M1	H2%H1				M1	H1		M2	H2	M2%M1	H2%H1
4.04327	17.6852	4.06758	3.82858	2.8682	94.6902	16.218	94.9556	7.80153		0.952454	4.73175		0.879669	0.920868	92.3582	19.4615	93.5833	32.0864
4.11118	19.3384	17.2988	4.207	1.30783	102.331	6.76288				0.939636	7.21909		0.88974	1.38367	94.6899	19.1668
4.04572	17.5752		3.78586	0.449677	93.577	2.55858				0.95993	6.52847		0.866394	1.94397	90.256	29.7768
4.02283	17.123		3.97888	0.650482	98.9076	3.79889				0.986633	7.02805		0.898743	1.67496	91.0919	23.8325
3.98178	17.7153		3.78113	1.06049	94.9607	5.98627				0.999298	7.2055		0.906982	1.94458	90.7619	26.9874
4.05228	17.1289		3.77243	0.811615	93.0941	4.73828				1.01822	7.63825		0.924072	2.1196	90.7538	27.7498
3.96042	16.9597		3.74405	1.95282	94.5367	11.5145				0.943298	7.86118		0.922852	1.72867	97.8325	21.9899
4.22775	16.8428		3.98285	2.49649	94.2072	14.8223				1.00662	7.02087		0.908203	1.84387	90.2228	26.2627
4.00513	17.2197		3.7825	0.52475	94.4415	3.04738				0.952759	8.29361		0.959473	3.31451	100.705	39.9647
4.0686	17.1066		3.92853	1.54953	96.5571	9.05807				1.00159	8.18512		0.906677	3.55835	90.524	43.4734
3.97201	16.1397		3.81012	2.16019	95.9241	13.3843				1.01303	6.64078		0.982361	2.85553	96.9725	42.9999
4.19357	17.2568		3.86459	0.692902	92.1552	4.01525				0.958252	8.02216		0.927887	5.08377	96.8312	63.3716
4.08966	16.8867		3.7355	1.44089	91.3402	8.53265
4.14993	17.7551		4.00757	1.77506	96.5695	9.99742
4.08951	16.7496		3.72315	0.433502	91.0414	2.58814
300MSEC										300MSEC	A RESPONSE PRESENT JUST AFTER M-WAVE AND BEFORE H-REFLEX ON THE SECOND STIMULI
M1	H1		M2	H2	M2%M1	H2%H1				M1	H1		M2	H2	M2%M1	H2%H1
4.03931	15.4813	4.01966	2.56165	0.472107	63.418	3.04954	101.49	2.5289		0.990753	8.63556		1.7778	0.029144	179.439	0.337488	141.914	5.48088
4.09409	15.7286	17.0004	3.38257	0.406494	82.6208	2.58442				0.999908	7.40173		0.649719	0.027466	64.9779	0.371075
4.27063	18.2037		3.02033	0.384674	70.7232	2.11316				1.0704	7.67792		1.07864	0.528412	100.77	6.88223
3.87176	15.5624		4.44092	0.429535	114.7	2.76008				1.0582	7.64206		1.5126	0.333557	142.942	4.36475
4.29733	18.5393		3.48434	0.410767	81.0815	2.21566				1.05606	8.24081		1.01044	0.248108	95.6798	3.01072
3.90488	18.7637		5.22263	0.622864	133.746	3.31951				1.03577	8.60916		2.20734	0.292664	213.111	3.39945
3.89786	16.971		4.43359	0.381622	113.744	2.24867				1.04431	9.03687		0.977783	0.371552	93.6294	4.11151
3.89938	18.3759		4.22562	0.440369	108.366	2.39645				1.01623	9.39056		2.46902	0.748138	242.958	7.96691
3.98865	16.6994		3.82568	0.408325	95.9143	2.44515				1.08902	8.84735		1.49429	1.11939	137.214	12.6522
4.13269	17.6541		3.9386	0.310059	95.3035	1.7563				1.22299	8.15521		1.23383	0.72113	100.886	8.84257
3.98102	17.0499		4.85031	0.404663	121.836	2.37341				1.05896	8.80997		1.87408	0.641327	176.974	7.27956
4.06082	16.8089		4.39728	0.409546	108.285	2.43648				1.06064	8.14636		1.63742	0.533752	154.381	6.55203
3.93463	16.6742		3.19351	0.502319	81.1642	3.01255
3.9061	16.7967		5.69839	0.433502	145.885	2.58087
4.01581	15.6969		4.23904	0.414581	105.559	2.64117
100MSEC										100MSEC
M1	H1		M2	H2	M2%M1	H2%H1				M1	H1		M2	H2	M2%M1	H2%H1
4.10294	16.5315	4.01102	1.4653	0.298615	35.7135	1.80634	35.4782	1.82561		1.12564	9.29993		0.769196	0.10498	68.334	1.12883	84.4298	1.46646
4.11636	17.4171	17.6978	1.43585	0.414276	34.8816	2.37855				1.06094	8.97797		0.785217	0.187378	74.0112	2.08709
3.99231	20.5811		1.48483	0.248413	37.1923	1.207				1.06979	8.30322		0.986786	0.096283	92.2407	1.15959
4.03641	17.6704		1.52786	0.375977	37.8521	2.12772				1.08139	7.72583		0.930176	0.086823	86.0167	1.1238
4.02573	16.3588		1.47659	0.267334	36.6789	1.63419				1.08749	8.32153		1.00769	0.096283	92.6617	1.15703
3.87634	17.2876		1.47568	0.240326	38.0688	1.39016				1.06171	7.29019		0.883026	0.138397	83.1704	1.8984
4.048	17.4573		1.46118	0.291443	36.0964	1.66946				1.05698	8.25226		0.953979	0.246124	90.2555	2.9825
3.99948	17.7403		1.30981	0.287933	32.7496	1.62304				1.10352	8.4317		0.928192	0.093994	84.1122	1.11477
4.03442	18.0598		1.38916	0.276337	34.4327	1.53012				1.0405	8.28415		0.971222	0.157318	93.3421	1.89902
4.18426	17.9047		1.35162	0.268402	32.3025	1.49906				1.13159	8.52188		0.941925	0.039368	83.2389	0.461964
4.00986	18.9232		1.39298	0.280151	34.7388	1.48046				1.11237	8.84277		0.970154	0.118561	87.2154	1.34077
4.00131	17.9568		1.38031	0.274658	34.4964	1.52954				1.10733	8.87039		0.869904	0.110321	78.5587	1.2437
3.87268	16.2993		1.36704	0.460205	35.2994	2.82347
3.88016	16.8631		1.42517	0.363464	36.7297	2.15538
3.98498	18.4157		1.39237	0.465851	34.9403	2.52964
60MSEC										60MSEC
M1	H1		M2	H2	M2%M1	H2%H1				M1	H1		M2	H2	M2%M1	H2%H1
4.07486	16.413	4.09968	2.14798	0.260468	52.713	1.58697	46.5334	1.48672		1.09467	1.12076		0.827332	0.086823	75.5785	7.74681	74.0964	2.93932
4.0889	18.3887	17.5819	1.92017	0.223389	46.9605	1.21482				1.12061	4.12643		0.814056	0.119781	72.6443	2.90277
4.07318	18.3618		1.90247	0.275116	46.7071	1.4983				1.1409	4.51645		0.736389	0.169373	64.5446	3.75014
4.17923	19.1182		2.04071	0.264435	48.8298	1.38316				1.13113	6.66489		0.874176	0.124359	77.2832	1.86588
4.11529	19.5674		1.8866	0.279388	45.8435	1.42782				1.14105	7.35428		0.815887	0.150146	71.5031	2.04161
4.06479	19.7136		1.95267	0.231171	48.0386	1.17265				1.12579	7.00012		0.891876	0.247955	79.222	3.54215
4.39438	19.2632		1.8544	0.299835	42.1994	1.55652				1.11008	6.0202		0.941162	0.12619	84.7835	2.09611
4.24789	18.3398		1.80878	0.257568	42.5806	1.40442				1.15128	5.67749		0.857391	0.124664	74.4731	2.19576
4.31168	16.5797		1.85501	0.271759	43.023	1.6391				1.26831	5.68451		0.874329	0.120087	68.9365	2.11253
4.04572	19.1289		1.86127	0.215759	46.0059	1.12792				1.18164	8.23395		0.8255	0.181732	69.8605	2.20711
3.98285	13.8402		1.96609	0.298004	49.364	2.15318				1.13205	6.76834		0.868988	0.200043	76.7623	2.95557
3.95828	16.2994		1.82282	0.237122	46.0507	1.45479				1.11984	7.26166		0.823822	0.134735	73.5658	1.85543
3.96545	16.7491		1.85699	0.244751	46.8293	1.46128
4.07532	16.2178		1.87149	0.257111	45.9226	1.58536
3.91739	15.7481		1.83853	0.257416	46.9326	1.63458

## Sheet: R009.LL
R009									R009										BEFORE	AFTER
T1									T2									8s	97.9105	111.64
MAXIMAL M-WAVE									MAXIMAL M-WAVE									5s	93.037	84.8561
29.2911	29.5926								26.066	26.5344								3s	70.6982	63.3257
29.4197									26.1217									1s	34.9941	39.632
29.1896									26.1617
29.1789									26.4281									pp500	37.0343	101.734
29.5926									26.5344									pp300	30.1761	97.2744
																		pp100	5.40026	81.3633
M-wave	Hreflex		M%Mmax	H%Mmax			H%HR10s		M-wave	Hreflex		M%Mmax	H%Mmax			H%HR10s		pp60	4.89639	36.5987
HREFLEX 10SEC									HREFLEX 10SEC
0.493317	19.1515	18.6826	1.66703	64.7171	1.56261	63.1327	102.51	100	0.393677	12.337	11.5029	1.48365	46.4945	1.37833	43.3508	107.252	100
0.370026	17.8754		1.2504	60.4049			95.6793		0.322418	13.2594		1.21509	49.9707			115.27
0.465546	17.8273		1.57318	60.2424			95.422		0.359192	11.2779		1.35368	42.503			98.0443
0.457001	19.6724		1.54431	66.4774			105.298		0.349274	8.12988		1.31631	30.639			70.6769
0.35553	19.2897		1.20142	65.1842			103.25		0.401764			1.51412
0.546112	18.5844		1.84543	62.801			99.4747		0.328217	12.2807		1.23695	46.2823			106.762			MWAVES (%MMAX)
0.504761	16.4932		1.7057	55.7343			88.2813		0.291138			1.09721							BEFORE	AFTER
0.50415	18.3017		1.70364	61.8455			97.9613		0.371552	8.517		1.40026	32.0979			74.0423		10s	1.56261	1.37833
0.463562	20.0114		1.56648	67.6232			107.113		0.358429	11.7839		1.35081	44.4099			102.443		8s	1.31284	1.48612
0.464172	19.6188		1.56854	66.2964			105.011		0.368195	9.69574		1.38761	36.5402			84.2896		5s	1.10592	1.33014
									0.3508	12.1942		1.32206	45.9562			106.01		3s	1.15913	2.31971
									0.400391	14.6252		1.50895	55.118			127.144		1s	1.24024	1.56287
									0.431061	15.0912		1.62453	56.8742			131.195
									0.386963	9.45541		1.45834	35.6345			82.2004		pp500	72.7414	100.573
									0.372925	10.8897		1.40544	41.04			94.6696		pp300	45.0122	91.9892
																		pp100	33.311	84.4892
HREFLEX 8SEC									HREFLEX 8SEC									pp60		72.8811
0.379486	18.2338		1.28237	61.6161	1.31284	61.8135	97.5978	97.9105	0.310211	0.924835		1.16909	3.48542	1.48612	44.6077		111.64
0.359344	19.357		1.2143	65.4116			103.61		0.32547	1.63391		1.2266	6.1577
0.377808	17.8067		1.2767	60.1728			95.3118		0.583038	16.1836		2.19729	60.9911			140.692
0.318909	17.3404		1.07767	58.5971			92.8158		0.373077	7.84103		1.40601	29.5504			68.1658
0.453644	18.8531		1.53296	63.709			100.913		0.440674	8.03406		1.66076	30.2779			69.8439
0.331268	17.0267		1.11943	57.5369			91.1366		0.614014	16.0971		2.31403	60.665			139.94
0.487518	16.7084		1.64743	56.4613			89.4329		0.641937	15.7477		2.41926	59.3481			136.902
0.351257	20.3342		1.18698	68.7137			108.84		0.488281	14.7446		1.84018	55.5677			128.181
0.448608	19.493		1.51595	65.8711			104.338		0.38681	13.2112		1.45777	49.789			114.851
0.377197	17.769		1.27463	60.0455			95.11		0.393524	12.4716		1.48307	47.0017			108.422
									0.450287	15.2931		1.69699	57.635			132.95
									0.378723	10.5466		1.42729	39.7467			91.6863
									0.337982	11.5552		1.27375	43.5479			100.455
									0.340424	9.81018		1.28295	36.9715			85.2845
									0.384674	12.6263		1.44972	47.5848			109.767
									0.366211	15.4898		1.38014	58.3763			134.66
									0.290527	11.7261		1.09491	44.1919			101.94
									0.385742	14.333		1.45374	54.0168			124.604
									0.368042	13.9206		1.38704	52.4624			121.018
									0.289154	12.3349		1.08973	46.4864			107.233
									0.292358	17.0354		1.10181	64.201			148.096
									0.2771	9.6904		1.0443	36.5201			84.2432
									0.35141	10.986		1.32436	41.4029			95.5067
HREFLEX 5SEC									HREFLEX 5SEC
0.346069	19.1914		1.16944	64.8522	1.10592	59.3482		93.037	0.354462	14.8041		1.33586	55.792	1.33014	38.0529		84.8561
0.364227	17.0435		1.2308	57.5937			91.2264		0.366364	11.8036		1.38071	44.4841			102.614
0.30426	18.0005		1.02816	60.8277			96.349		0.318451	7.42371		1.20014	27.9776			64.5378
0.324249	18.4227		1.09571	62.2544			98.6089		0.37262	6.0939		1.40429	22.966			52.9772
0.367279	17.8967		1.24112	60.4771			95.7936		0.342102	10.5652		1.28928	39.8169			91.8481
0.307922	17.1753		1.04054	58.0392			91.9321		0.307007	10.7533		1.15701	40.5259			93.4837
0.330963	17.5368		1.1184	59.2607			93.8669		0.323334	7.20291		1.21855	27.1455			62.6183
0.297852	15.5908		1.00651	52.6849			83.4511		0.352631	9.76135		1.32896	36.7875			84.86
0.302124	19.1231		1.02094	64.6212			102.358		0.371552	6.66489		1.40026	25.1179			57.941
0.327759	15.6461		1.10757	52.8715			83.7467		0.371399	12.4561		1.39969	46.943			108.286
									0.376892	13.488		1.42039	50.8321			117.258
									0.380554	4.56207		1.43419	17.193			39.6602
									0.475616	10.0711		1.79245	37.9549			87.5529
									0.293884	12.1095		1.10756	45.637			105.274
									0.287323	13.6969		1.08283	51.6194			119.074
HREFLEX 3SEC									HREFLEX 3SEC
0.327148	16.0184		1.10551	54.1297	1.15913	45.5832		70.6982	0.730133	8.08258		2.75164	30.4607	2.31971	27.5725		63.3257
0.379639	12.7536		1.28289	43.0973			68.2646		0.759888	7.70813		2.86378	29.0495			67.0104
0.3508	9.60358		1.18543	32.4526			51.4039		0.776672	10.2222		2.92704	38.5242			88.8661
0.322113	14.1063		1.08849	47.6683			75.505		0.738525	11.6084		2.78327	43.7486			100.918
0.324554	13.683		1.09674	46.238			73.2394		0.652771	8.7178		2.46009	32.8547			75.788
0.366058	12.6173		1.23699	42.6368			67.5353		0.567627	4.48349		2.13921	16.8969			38.9771
0.366211	13.6607		1.23751	46.1627			73.1202		0.536957	1.85974		2.02362	7.00879			16.1676
0.429688	14.5903		1.45201	49.3039			78.0957		0.48233	4.82971		1.81775	18.2017			41.987
0.248566	13.5838		0.83996	45.9028			72.7085		0.592346	2.66403		2.23237	10.0399			23.1597
0.315399	14.2755		1.0658	48.2402			76.4108		0.619812	5.74936		2.33588	21.6675			49.9819
									0.591125	4.27673		2.22777	16.1177			37.1797
									0.58548	7.3439		2.20649	27.6769			63.844
									0.637512	7.57187		2.40258	28.536			65.8258
									0.578766	6.47308		2.18119	24.395			56.2736
									0.753174	6.6127		2.83848	24.9212			57.4873
									0.512085	10.1228		1.92989	38.1498			88.0026
									0.662384	10.5795		2.49632	39.871			91.9728
									0.629272	8.74542		2.37153	32.9588			76.0281
									0.688629	7.52228		2.59523	28.3491			65.3947
									0.62561	11.8932		2.35773	44.8216			103.393
									0.610504	10.2448		2.3008	38.6093			89.0624
									0.595856	6.45462		2.2456	24.3255			56.1131
									0.493011	7.90695		1.85801	29.7988			68.7389
									0.558624	8.05023		2.10528	30.3388			69.9845
									0.408936	3.18192		1.54115	11.9916			27.6619
HREFLEX 1SEC									HREFLEX 1SEC-A
0.450439	18.3791		1.52213	62.107	1.24024	26.0941		34.9941	0.561066	11.6481		2.11448	43.8981	2.30915	50.3262		116.708
0.42572	9.73648		1.4386	32.9018			52.1153		0.610657	12.2414		2.30138	46.1339			106.42
0.363464	7.8244		1.22823	26.4404			41.8807		0.646057	12.0941		2.43479	45.579			105.14
0.2771	6.00494		0.936383	20.2921			32.1419		0.661163	11.9438		2.49172	45.0125			103.833
0.299072	8.96606		1.01063	30.2983			47.9916		0.666656	12.924		2.51242	48.7067			112.355
0.441589	7.37915		1.49223	24.9358			39.4975		0.532074	15.8437		2.00522	59.7098			137.736
0.348663	4.43268		1.17821	14.979			23.7263		0.636749	8.97308		2.39971	33.8168			78.0072
0.371704	6.12717		1.25607	20.7051			32.7961		0.654907	11.0663		2.46814	41.7054			96.2044
0.328674	4.99527		1.11066	16.8801			26.7376		0.610657	15.0603		2.30138	56.7575			130.926
0.36377	3.37402		1.22926	11.4016			18.0597		0.582581	12.1088		2.19557	45.6342			105.267
									0.572205	12.7882		2.15646	48.1949			111.174
									0.582886	13.4642		2.19672	50.7424			117.051
									0.633392	10.9729		2.38706	41.3535			95.3926
									0.639648	12.5145		2.41063	47.1632			108.794
									0.57785	15.0676		2.17774	56.7851			130.99
									0.576477	11.3054		2.17256	42.6065			98.2831
									0.609436	12.6392		2.29677	47.6331			109.878
									0.628967	16.1291		2.37038	60.7858			140.218
									0.583496	15.6213		2.19902	58.872			135.804
									0.595856	16.8576		2.2456	63.5311			146.551
									0.637512	15.1268		2.40258	57.0082			131.504
									0.613708	14.9243		2.31287	56.2451			129.744
									0.664063	12.0953		2.50265	45.5836			105.15
									0.612488	16.1613		2.30828	60.9071			140.498
									0.627441	14.2728		2.36463	53.7896			124.08
									HREFLEX 1SEC-B
									0.32959	1.1026		1.24212	4.15536	1.56287	16.6598		39.632
									0.287323	0.747375		1.08283	2.81662			6.49728
									0.305023	0.870819		1.14954	3.28185			7.57044
									0.299683	0.74707		1.12941	2.81547			6.49463
									0.282745	1.50238		1.06558	5.662			13.0609
									0.3479	0.882568		1.31113	3.32612			7.67258
									0.411072	1.19278		1.5492	4.49522			10.3694
									0.444489	1.9307		1.67514	7.27619			16.7844
									0.375519	1.80054		1.41521	6.78566			15.6529
									0.435333	2.65823		1.64063	10.0181			23.1093
									0.409546	5.40405		1.54345	20.3662			46.98
									0.457458	5.37125		1.72402	20.2426			46.6948
									0.435944	4.28284		1.64294	16.1407			37.2327
									0.463409	4.46701		1.74644	16.8348			38.8338
									0.420227	6.04752		1.58371	22.7912			52.5739
									0.490723	4.83856		1.84938	18.235			42.0639
									0.455933	7.58209		1.71827	28.5745			65.9147
									0.43045	6.05118		1.62223	22.805			52.6057
									0.605774	10.3268		2.28297	38.9187			89.7761
									0.469055	5.40832		1.76772	20.3823			47.0171
									0.47699	6.97693		1.79763	26.2939			60.6537
									0.406342	7.2467		1.53138	27.3106			62.999
									0.469666	8.34442		1.77003	31.4475			72.542
									0.422516	7.10831		1.59233	26.789			61.7959
									0.434723	7.62329		1.63834	28.7298			66.2729
PAIRED PULSES									PAIRED PULSES
M1	H1		M2	H2	M2%M1	H2%H1			M1	H1		M2	H2	M2%M1	H2%H1
500MSEC									500MSEC	97MA
1.21246	19.8528		0.749969	10.1762	61.855	51.2586	72.7414	37.0343	0.474091	0.749359		0.479431	0.590515	101.126	78.8027	100.573	101.734
1.12472	21.0301		0.771332	7.44583	68.5796	35.4056			0.567932	2.90176		0.513763	1.70425	90.4621	58.7317
1.27792	20.8188		0.920868	7.56943	72.0597	36.3586			0.890656	13.058		0.863342	14.9716	96.9333	114.655
1.315	18.7656		0.903168	7.07886	68.6819	37.7226			0.872498	14.1107		0.990448	15.6435	113.519	110.862
1.28265	19.2241		0.876312	8.31757	68.3202	43.2664			0.884247	15.5251		0.912781	14.8752	103.227	95.814
1.3887	16.1066		0.868225	3.12546	62.5206	19.4049			0.89447	14.6811		1.00922	16.4343	112.828	111.942
1.23108	17.7188		0.964508	5.84198	78.3466	32.9705			1.03592	14.9977		0.989838	15.6091	95.5517	104.077
1.27945	18.0833		0.901184	8.56201	70.4353	47.3475			1.03302	15.4408		0.956116	16.0547	92.5554	103.976
1.18271	19.902		0.974579	5.52521	82.4023	27.762			0.902405	15.6409		0.959167	16.982	106.29	108.574
1.19446	18.8196		1.12534	7.31079	94.2131	38.8467			1.07147	15.2023		0.963745	16.949	89.9459	111.49
									1.00845	15.0543		1.11038	17.0436	110.107	113.214
									0.979767	15.3188		0.971222	15.7394	99.1279	102.746
									1.00372	15.6989		0.963593	16.008	96.0019	101.969
									0.943604	15.6982		0.973816	16.5477	103.202	105.411
									0.939484	15.8562		0.917969	16.451	97.7099	103.751
300MSEC									300MSEC	115MA
0.885773	17.7251		0.510864	6.04645	57.6744	34.1124	45.0122	30.1761	1.11618	16.6875		1.03272	15.3741	92.5223	92.1299	91.9892	97.2744
1.1943	19.4472		0.547943	5.37033	45.8797	27.615			1.13205	15.9337		0.973053	15.5159	85.9549	97.378
1.0733	19.1924		0.535126	6.11221	49.8579	31.8471			1.05911	16.44		0.989227	15.4358	93.4015	93.8918
1.13281	20.9001		0.546112	5.77713	48.2085	27.6416			1.15417	16.9884		1.02997	15.435	89.2385	90.8564
1.31195	18.723		0.518799	5.28656	39.5441	28.2357			1.08063	17.0256		1.03897	15.537	96.1452	91.2564
1.17142	22.7486		0.57663	5.34164	49.225	23.4812			1.10763	17.1312		1.03195	16.0204	93.1672	93.5157
1.57303	19.9641		0.502014	4.99237	31.9138	25.0067			1.12518	16.4207		1.03638	16.4236	92.1074	100.018
1.06079	16.9308		0.51651	4.655	48.691	27.4942			1.05133	16.1522		1.04691	15.8046	99.5791	97.848
1.42288	17.9996		0.540161	7.66785	37.9625	42.6002			1.14044	15.934		1.03012	16.3913	90.3265	102.87
1.38519	16.584		0.570221	5.59326	41.1655	33.7268			1.08139	16.8494		1.12244	15.9528	103.796	94.6787
									1.14105	17.3724		1.06033	16.0039	92.9259	92.1222
									1.09207	15.6332		0.970917	16.1093	88.906	103.045
									1.14212	15.1959		1.00159	16.5672	87.6954	109.024
									1.13815	16.4862		0.999451	16.7748	87.8134	101.75
									1.14487	16.2271		0.987549	16.0213	86.2588	98.7315
M1	H1		M2	H2	M2%M1	H2%H1			M1	H1		M2	H2	M2%M1	H2%H1
100MSEC									100MSEC	115MA
1.53046	21.8353		0.526886	0.735779	34.4267	3.36967	33.311	5.40026	0.998993	14.4902		0.883942	14.1876	88.4833	97.9118	84.4892	99.7471
1.49277	22.2722		0.491486	0.721893	32.9245	3.24123			0.967865	15.5626		0.917053	16.1517	94.7501	103.786
1.68823	20.3433		0.522614	0.810699	30.9563	3.98509			1.08261	15.4977		0.879364	15.8453	81.2262	102.243
1.52527	23.7189		0.476532	0.749817	31.2425	3.16127			0.997162	15.8534		0.889282	16.1639	89.1813	101.959
2.16263	10.2844		0.457764	0.534058	21.167	5.19288			1.00647	15.0983		0.889587	17.2192	88.3868	114.048
1.64963	20.7132		0.496063	0.524292	30.0712	2.5312			1.01715	15.5945		0.896606	15.6541	88.1488	100.383
1.74911	21.4729		0.52536	0.463562	30.0358	2.15882			1.10794	16.3968		0.917511	15.7878	82.8123	96.286
1.40732	8.18741		0.335083	0.518188	23.81	6.32908			1.08292	16.6165		0.856323	15.6862	79.0757	94.4012
1.10947	6.40259		0.487671	0.502167	43.9554	7.84319			1.14456	16.1513		0.887451	14.6841	77.5363	90.9163
1.01761	3.57574		0.55481	0.578918	54.5209	16.1901			1.08231	15.9505		0.955505	14.4279	88.2842	90.4547
									1.09817	15.5988		0.914001	15.853	83.2291	101.63
									1.08841	15.8635		0.88974	15.1772	81.7468	95.6735
									1.08734	15.703		0.884247	16.0884	81.322	102.455
									1.0965	15.2606		0.895233	15.6178	81.6448	102.341
									1.09512	14.9608		0.892639	15.2182	81.5104	101.721
									100MSEC	115MA-OBSERVATION
									1.09085	16.1909		0.923157	16.4468	84.6272	101.58	72.8811	81.3633
									1.08536	16.2834		0.842743	14.9391	77.6465	91.7444
									1.11404	16.5479		0.91217	15.9373	81.8792	96.3107
									0.9375	17.3787		0.986633	17.6324	105.241	101.46
									1.11649	16.6234		0.77301	16.2163	69.236	97.551
									1.03439	15.8972		0.75119	15.0912	72.6213	94.9301
									1.08414	17.142		0.77179	14.4243	71.1893	84.1457
									1.082	16.8799		0.765686	15.4427	70.7657	91.4856
									0.788116	17.8793		0.558319	17.0357	70.8422	95.2814
									0.784607	17.0776		0.580597	15.1711	73.9984	88.8358
									0.722351	16.3785		0.503082	13.4326	69.6451	82.0138
									0.761871	17.1779		0.565643	14.362	74.2439	83.6077
									0.743866	17.5075		0.465393	14.6054	62.5641	83.4238
									0.727844	17.4193		0.450287	15.441	61.8659	88.643
									0.76416	18.1308		0.495605	14.0486	64.8562	77.4848
									0.681915	18.125		0.514374	13.0087	75.4308	71.7723
									0.526886	17.4625		0.343018	7.3082	65.1029	41.8509
									0.49881	18.3746		0.331421	11.9606	66.4423	65.093
									0.508881	18.8757		0.393829	12.9861	77.3912	68.7981
									0.481262	18.5455		0.333557	10.2116	69.3088	55.0625
									0.536346	17.0676		0.351868	8.11646	65.6047	47.5548
60MSEC									60MSEC	115MA
1.56662	20.1018		0.578613	0.415955	36.9338	2.06925	49.2247	4.89639	1.0965	14.2377		0.792694	12.5537	72.2933	88.1725	76.8764	79.2577
1.49551	21.2515		0.540619	0.397797	36.1494	1.87185			1.05972	15.6224		0.844574	11.7171	79.6976	75.0017
1.52862	13.868		0.49942	0.368195	32.6712	2.65501			1.09207	15.8046		0.858459	11.2184	78.6083	70.982
1.69937	17.5447		0.500488	0.448761	29.4514	2.55781			1.05514	15.1089		0.832367	11.8608	78.8865	78.5019
1.56311	12.606		0.538177	0.341339	34.4299	2.70774			1.10016	15.8057		0.831451	10.638	75.5755	67.3048
1.83548	21.7809		0.505981	0.343781	27.5667	1.57836			1.10855	14.9577		0.854492	13.1285	77.0819	87.7707
0.63324	6.36734		0.445557	0.504913	70.3615	7.92973			1.14716	14.2926		0.881195	13.1413	76.8156	91.945
0.528564	2.82486		0.511475	0.385437	96.7669	13.6445			1.12534	14.6533		0.844574	13.3122	75.0508	90.8478
0.588074	3.80798		0.570984	0.475464	97.0939	12.486			1.10596	15.8224		0.862732	13.0592	78.0077	82.5361
1.91589	22.5908		0.590515	0.330658	30.8219	1.46368			1.17767	15.7057		0.823822	12.9539	69.9534	82.4792
									1.14059	16.115		0.945129	11.0191	82.8629	68.3783
									1.01746	15.649		0.963745	11.7444	94.721	75.049
									1.20392	15.95		0.821991	12.1695	68.2763	76.2977
									1.15036	16.393		0.870819	12.6308	75.6997	77.0499
									1.14899	16.3585		0.799866	12.5221	69.6149	76.5482
									60MSEC-B	115MA-OBSERVATION
									0.987091	14.7301		0.786743	12.4791	79.7032	84.7185	69.9477	36.5987
									0.99823	15.0526		0.681458	11.9575	68.2666	79.4382
									0.977631	14.8383		0.715942	9.76761	73.2323	65.8272
									0.683746	13.2143		0.413208	8.11844	60.433	61.4369
									0.477448	15.761		0.245209	1.21567	51.3583	7.71316
									0.456543	13.9618		0.291901	1.33072	63.9372	9.53115
									0.326538	11.0295		0.187988	0.771637	57.57	6.99611
									0.314636	13.1854		0.278473	1.01196	88.5064	7.67486
									0.331726	12.468		0.287018	0.754547	86.5226	6.05189

## Sheet: R010.LL
R010																							HREFLEXES
LEFT LEG																							BEFORE	AFTER
T1											T2											8s	109.567	101.788
MAXIMAL M-WAVE											MAXIMAL M-WAVE											5s	96.0342	93.0508
19.0019	19.577										17.9207	17.9207										3s	88.4281	91.7757
18.998											17.8156											1s	47.4485	49.7256
19.0628											17.8955
19.4299											13.8773											pp500	78.6256	51.5907
19.577											14.98											pp300	70.8188	54.4909
																						pp100	32.7884	23.28
HREFLEX 10SEC				M%Mmax	H%Mmax			H%H10s			HREFLEX 10SEC				M%Mmax	H%Mmax			H%H10s			pp60	12.8165	4.59745
1.17294	8.08777	1.2337	7.80258	5.99143	41.3126	6.30179	39.8558	103.655	100		0.391998	8.68591	0.370372	9.25329	2.18741	48.4686	2.06673	51.6347	93.8684	100
1.22894	7.72079			6.27748	39.438			98.9518			0.359497	9.38583			2.00604	52.3743			101.432
1.2558	7.84286			6.41465	40.0616			100.516			0.352478	8.98697			1.96688	50.1486			97.1219
1.17462	7.30331			6	37.3055			93.6012			0.373383	9.11209			2.08353	50.8468			98.4741
1.14273	7.38312			5.8371	37.7132			94.624			0.372162	9.37393			2.07672	52.3079			101.304
1.21612	7.04956			6.212	36.0094			90.3491			0.377045	8.9061			2.10397	49.6973			96.2479
1.17615	7.8746			6.00779	40.2237			100.923			0.359344	9.49005			2.00519	52.9558			102.559				MWAVES (%MMAX)
1.2468	7.65091			6.36867	39.0811			98.0561			0.364227	8.98178			2.03244	50.1196			97.0659				BEFORE	AFTER
1.27029	7.41364			6.4887	37.8691			95.0152			0.360718	8.71262			2.01286	48.6177			94.157			10s	6.30179	2.06673
1.26404	7.47696			6.45674	38.1925			95.8267			0.390625	9.28452			2.17974	51.8089			100.337			8s	6.77364	2.01808
1.23169	8.28812			6.2915	42.3359			106.223			0.360413	9.41284			2.01116	52.525			101.724			5s	7.19999	2.08131
1.3562	8.66501			6.92751	44.2611			111.053			0.351868	10.1846			1.96347	56.8317			110.065			3s	7.0743	2.0174
1.24435	8.05542			6.3562	41.1473			103.24			0.352173	8.80478			1.96518	49.1319			95.153			1s	7.16477	2.07371
1.26602	8.07297			6.46688	41.2369			103.465			0.401001	9.71756			2.23764	54.2254			105.017
1.25885	8.15369			6.43024	41.6493			104.5			0.388641	9.75967			2.16867	54.4604			105.473			pp500	97.1561	102.494
																						pp300	95.9817	101.125
HREFLEX 8SEC				M%Mmax	H%Mmax			H%H10s			HREFLEX 8SEC				M%Mmax	H%Mmax			H%H10s			pp100	77.4173	113.052
1.33423	8.58002			6.81528	43.827	6.77364	43.669	109.964	109.567		0.357971	9.41406			1.99753	52.5318	2.01808	52.5579	101.738	101.788		pp60	62.8866	89.9275
1.32095	7.35825			6.74747	37.5861			94.3053			0.352631	9.44321			1.96773	52.6945			102.052
1.36414	8.55164			6.96805	43.682			109.6			0.380859	9.84375			2.12525	54.9295			106.381
1.34689	8.16422			6.87997	41.703			104.635			0.349426	9.76334			1.94985	54.4808			105.512
1.3417	8.84857			6.85347	45.1988			113.406			0.383453	10.0015			2.13972	55.81			108.086
1.31332	7.91748			6.7085	40.4427			101.473			0.348816	9.82498			1.94644	54.8248			106.178
1.24084	9.03839			6.33827	46.1684			115.838			0.353851	10.3284			1.97454	57.6338			111.618
1.37054	9.42886			7.00078	48.1629			120.843			0.388336	9.76654			2.16697	54.4987			105.547
1.29181	9.18381			6.5986	46.9111			117.702			0.325928	10.1854			1.81873	56.836			110.073
1.2825	8.43628			6.55105	43.0928			108.122			0.368195	9.36233			2.05458	52.2432			101.178
1.37482	8.99643			7.0226	45.954			115.301			0.355988	5.40894			1.98646	30.1826			58.4542
1.33118	8.08517			6.79969	41.2993			103.622			0.352325	8.47031			1.96602	47.2655			91.5384
											0.385132	10.1511			2.14909	56.6444			109.702
HREFLEX 5SEC				M%Mmax	H%Mmax			H%H10s			0.378571	9.83734			2.11248	54.8938			106.312
1.39359	9.38095			7.11847	47.9182	7.19999	39.0788		96.0342		0.343323	9.47998			1.91579	52.8997			102.45
1.50223	7.15683			7.67342	36.5573			91.7239
1.32996	7.52197			6.79345	38.4224			96.4036			HREFLEX 5SEC				M%Mmax	H%Mmax			H%H10s
1.38901	8.22769			7.09509	42.0273			105.448			0.343475	6.21292			1.91664	34.669	2.08131	48.0465	67.1429	93.0508
1.41281	8.36289			7.21668	42.7179			107.181			0.385437	6.33652			2.15079	35.3587			68.4786
1.42792	6.44501			7.29384	32.9213			82.601			0.377197	7.60513			2.10481	42.4377			82.1885
1.35361	8.26584			6.91426	42.2221			105.937			0.372162	6.38336			2.07672	35.6201			68.9848
1.43524	7.42142			7.33126	37.9088			95.1149			0.361176	8.71323			2.01541	48.6211			94.1636
1.40213	8.01773			7.16212	40.9548			102.757			0.331421	8.71109			1.84938	48.6091			94.1405
1.42944	7.20154			7.30164	36.7857			92.2969			0.361938	9.50516			2.01967	53.0401			102.722
1.42426	7.25433			7.27513	37.0553			92.9735			0.375824	9.32709			2.09715	52.0465			100.798
1.41434	6.54938			7.22447	33.4544			83.9386			0.384521	9.53308			2.14568	53.196			103.024
											0.384064	9.39163			2.14313	52.4067			101.495
HREFLEX 3SEC				M%Mmax	H%Mmax			H%H10s			0.364227	9.54773			2.03244	53.2777			103.182
1.44226	7.96814			7.36711	40.7015	7.0743	35.6986		88.4281		0.378723	9.52133			2.11333	53.1304			102.897
1.31058	7.06619			6.69446	36.0943			90.5622			0.37323	9.11743			2.08268	50.8766			98.5318
1.35498	7.07672			6.92128	36.1481			90.6972			0.406494	9.77707			2.26829	54.5575			105.661
1.36017	7.27508			6.94778	37.1613			93.2395			0.394897	9.47113			2.20358	52.8503			102.354
1.36444	7.08145			6.9696	36.1723			90.7578
1.38092	7.25571			7.05378	37.0624			92.9911
1.38702	7.00439			7.08496	35.7786			89.7702			HREFLEX 3SEC				M%Mmax	H%Mmax			H%H10s
1.32629	6.47568			6.77475	33.0779			82.994			0.360718	10.1636			2.01286	56.7142	2.0174	47.3881	109.837	91.7757
1.36398	6.84097			6.96726	34.9439			87.6758			0.365143	7.98065			2.03755	44.5332			86.2467
1.35407	6.54312			6.9166	33.4224			83.8584			0.367432	8.02002			2.05032	44.7529			86.6721
1.48377	6.75232			7.57911	34.491			86.5395			0.380554	9.25491			2.12355	51.6437			100.018
1.49078	6.52481			7.61497	33.3289			83.6237			0.384064	6.24618			2.14313	34.8546			67.5023
											0.364685	8.6792			2.03499	48.4312			93.7959
HREFLEX 1SEC				M%Mmax	H%Mmax			H%H10s			0.362244	9.58679			2.02137	53.4957			103.604
1.40655	8.94074			7.18472	45.6695	7.16477	20.6949		47.4485		0.320435	8.68957			1.78807	48.4891			93.908
1.45996	6.15997			7.45752	31.4653			78.9479			0.366211	8.55133			2.04351	47.7177			92.414
1.46988	5.18845			7.50818	26.5027			66.4965			0.376434	9.49097			2.10056	52.961			102.569
1.40701	6.06308			7.18706	30.9704			77.7061			0.373077	8.01285			2.08182	44.7128			86.5946
1.31485	5.03006			6.71629	25.6937			64.4666			0.369415	8.74252			2.06139	48.7845			94.4802
1.48987	3.10196			7.61029	15.8449			39.7555			0.354614	8.10486			1.9788	45.2263			87.589
1.28296	3.22739			6.55339	16.4856			41.3631			0.333405	8.93082			1.86045	49.8352			96.5151
1.3829	3.37265			7.06391	17.2276			43.2248			0.344543	6.92978			1.9226	38.6692			74.8899
1.41449	1.93955			7.22525	9.90725			24.8577
1.31882	2.62711			6.73655	13.4193			33.6697			HREFLEX 1SEC				M%Mmax	H%Mmax			H%H10s
1.39084	2.79678			7.10444	14.286			35.8443			0.358734	9.55765			2.00179	53.3331	2.07371	27.5195		49.7256
1.43204	2.76993			7.31489	14.1489			35.5001			0.396729	5.09613			2.2138	28.4371			55.0737
1.45538	3.38272			7.43414	17.279			43.3539			0.379333	5.76736			2.11673	32.1827			62.3278
1.44867	3.03772			7.39984	15.5168			38.9322			0.351257	4.26529			1.96006	23.8009			46.0949
1.36551	3.13354			6.97506	16.0062			40.1604			0.361786	4.4751			2.01882	24.9717			48.3623
											0.400696	4.79065			2.23594	26.7325			51.7724
											0.364075	4.46106			2.03159	24.8934			48.2106
											0.332794	4.66583			1.85704	26.036			50.4235
											0.397797	4.41254			2.21976	24.6226			47.6862
											0.369873	4.52393			2.06394	25.2442			48.8899
											0.376587	4.52652			2.10141	25.2586			48.918
											0.348969	4.67316			1.9473	26.0769			50.5027
											0.380554	3.99399			2.12355	22.287			43.1629
											0.373077	4.3634			2.08182	24.3484			47.1552
											0.38208	4.40262			2.13206	24.5672			47.579
PAIRED PULSES											PAIRED PULSES
500MSEC											500MSEC
M1	H1		M2	H2		M2%M1	H2%H1				M1	H1		M2	H2		M2%M1	H2%H1
1.42899	8.76343		1.43906	5.69367		100.705	64.9708	97.1561	78.6256		0.350952	10.0336		0.373535	4.67926		106.435	46.636	102.494	51.5907
1.52176	6.82404		1.39069	5.32608		91.3867	78.0488				0.390625	8.45184		0.381012	4.48883		97.5391	53.1107
1.3974	6.86722		1.31516	4.85168		94.1144	70.6499				0.334167	9.50638		0.367432	5.13336		109.955	53.9991
1.40213	6.94397		1.51504	6.77734		108.053	97.6004				0.36026	9.87366		0.362854	5.63751		100.72	57.0965
1.5181	7.00302		1.51184	5.52246		99.5879	78.8583				0.350037	7.66693		0.41687	4.6405		119.093	60.5262
1.47308	7.50229		1.42258	4.70673		96.5714	62.7372				0.34668	9.30618		0.343781	4.65027		99.1638	49.9697
1.42029	7.04559		1.37833	5.59341		97.0455	79.3888				0.347748	9.6318		0.359344	4.88556		103.335	50.7232
1.53778	6.86295		1.43326	6.4183		93.203	93.5211				0.354462	9.10294		0.364838	4.16702		102.927	45.7767
1.39664	5.59372		1.46072	2.99866		104.589	53.6076				0.347443	9.60938		0.383148	4.15832		110.277	43.2736
1.45325	6.36887		1.31348	5.13092		90.3822	80.5625				0.404968	8.7796		0.337982	4.75769		83.4589	54.1903
1.48346	6.4296		1.40244	6.73203		94.5382	104.704				0.372772	9.05273		0.400543	4.57871		107.45	50.5781
1.36307	6.56799		1.37955	4.75403		101.209	72.3817				0.365601	9.48319		0.357056	4.55612		97.6628	48.0442
1.51032	6.83289		1.39526	5.54275		92.3823	81.1188				0.357819	8.88412		0.338593	4.88922		94.6269	55.0332
1.52176	6.46576		1.5329	5.17471		100.732	80.0326				0.361938	9.42718		0.393524	4.94644		108.727	52.47
1.47949	6.23337		1.3736	5.06165		92.8424	81.2024				0.388794	8.76602		0.373383	4.59625		96.0362	52.4326
300MSEC						M2%M1	H2%H1				300MSEC						M2%M1	H2%H1
1.45264	8.58505		1.60583	5.15823		110.546	60.0839	95.9817	70.8188		0.385284	10.5286		0.381012	3.91144		98.8912	37.1507	101.125	54.4909
1.66519	6.76758		1.48712	5.16724		89.3063	76.3528				0.339355	9.29748		0.373077	5.28366		109.937	56.8289
1.50757	6.79367		1.53137	4.89899		101.579	72.111				0.326843	9.79446		0.330811	4.81781		101.214	49.1891
1.58722	7.26959		1.51093	5.168		95.1932	71.0906				0.374908	8.66699		0.374908	4.70673		100	54.3063
1.62399	6.06232		1.54419	3.83469		95.0859	63.2545				0.348358	5.92758		0.375977	5.54047		107.928	93.4692
1.54816	6.97494		1.48682	5.16373		96.0378	74.0325				0.335693	4.31		0.393982	2.65183		117.364	61.5273
1.50024	6.88004		1.43692	5.41702		95.7791	78.7354				0.385437	5.22583		0.351715	2.60849		91.251	49.9153
1.53107	6.96381		1.42136	5.11337		92.8343	73.4278				0.372162	7.60361		0.35675	4.98108		95.8588	65.5094
1.57013	6.99829		1.4595	5.24246		92.9543	74.9106				0.34317	9.80209		0.370789	4.72427		108.048	48.1966
1.49445	7.32025		1.41952	4.91379		94.9867	67.1259				0.375061	9.30603		0.386658	4.8349		103.092	51.9545
1.65985	6.82297		1.34048	5.26947		80.7594	77.2313				0.391998	9.09515		0.351715	4.39285		89.7237	48.2988
1.55212	5.58243		1.56204	4.13757		100.639	74.1178				0.379944	8.96683		0.36026	4.38019		94.8192	48.8488
1.50253	6.65024		1.4772	3.59268		98.3142	54.0234				0.330353	8.82736		0.350647	4.655		106.143	52.7337
1.56494	7.02118		1.53595	5.15274		98.1475	73.3885				0.381317	9.30344		0.364685	4.99649		95.6383	53.7059
1.57089	7.31918		1.53259	5.29877		97.562	72.3956				0.396576	9.91959		0.384521	4.53613		96.9602	45.7291
100MSEC						M2%M1	H2%H1				100MSEC						M2%M1	H2%H1
1.57364	9.27887		1.15417	2.16904		73.3443	23.3761	77.4173	32.7884		0.375366	10.5673		0.413818	2.0578		110.244	19.4732	113.052	23.28
1.51779	6.90491		1.22864	2.52121		80.949	36.5133				0.390015	9.49509		0.530396	2.21497		135.994	23.3275
1.48483	5.60852		1.13007	1.82892		76.1073	32.6096				0.362091	9.32602		0.381012	1.90933		105.225	20.4732
1.42532	6.2764		1.18454	2.40555		83.1068	38.3269				0.373688	9.98032		0.36911	2.69836		98.7749	27.0369
1.4563	7.38297		1.08643	2.61078		74.6019	35.3622				0.353394	7.02743		0.37384	2.19604		105.786	31.2496
1.49719	6.96014		1.12793	2.1228		75.3364	30.4994				0.37796	9.80087		0.397797	2.31995		105.248	23.6708
1.50421	7.03095		1.16104	2.08038		77.186	29.589				0.39566	8.96271		0.563507	2.53113		142.422	28.2407
1.62491	7.60635		1.15326	2.44095		70.9738	32.0909				0.347595	9.4812		0.410767	1.70303		118.174	17.9622
1.47461	7.28561		1.0582	2.46262		71.7612	33.8011				0.354767	9.73373		0.410614	2.19696		115.742	22.5706
1.48331	6.88644		1.21201	2.72415		81.7097	39.5582				0.350952	9.15268		0.394135	1.7836		112.305	19.4872
1.5271	7.25204		1.14517	2.11105		74.99	29.1098				0.363922	9.7139		0.396118	1.81778		108.847	18.7132
1.47995	6.9661		1.14883	2.58804		77.6265	37.152				0.365448	9.09866		0.368958	3.13629		100.96	34.4698
1.37589	7.16797		1.22086	2.02576		88.7324	28.2612				0.33783	9.57336		0.389709	1.6832		115.357	17.5821
											0.383606	9.35776		0.401764	2.06787		104.734	22.0979
											0.371704	9.30664		0.431061	2.12616		115.969	22.8456
60MSEC						M2%M1	H2%H1				60MSEC						M2%M1	H2%H1
1.62521	6.99585		0.974884	0.659027		59.985	9.42026	62.8866	12.8165		0.356903	10.0632		0.269318	0.543518		75.4597	5.40106	89.9275	4.59745
1.64078	5.72937		0.977631	1.10107		59.5834	19.2181				0.360718	8.95172		0.348358	0.327454		96.5735	3.658
1.62872	6.74881		1.02325	1.04446		62.8255	15.4763				0.320282	9.49493		0.288391	0.377655		90.0428	3.97744
1.56982	6.75812		0.949402	0.728149		60.4782	10.7744				0.319061	10.1248		0.322571	0.384369		101.1	3.79631
1.64246	6.49185		1.01349	0.803375		61.7057	12.3751				0.321198	9.97147		0.317993	0.345459		99.0022	3.46448
1.56601	5.92377		1.08002	0.656128		68.9662	11.0762				0.357666	9.2662		0.318451	0.338898		89.0359	3.65735
1.4328	6.08505		1.00327	0.755768		70.0213	12.4201				0.350189	10.2348		0.413208	0.417175		117.996	4.07603
1.69601	6.89804		0.886993	0.811005		52.2987	11.757				0.381165	9.33151		0.324554	0.415802		85.1479	4.45589
1.66977	5.86151		0.992432	0.840759		59.4353	14.3437				0.384827	9.79096		0.333862	0.337219		86.7564	3.44419
1.54099	6.5036		1.08475	0.82016		70.3931	12.6109				0.359802	9.47372		0.318756	0.737762		88.5921	7.78746
1.56265	6.71356		1.04416	0.624542		66.8196	9.30269				0.403442	9.17358		0.319672	0.698242		79.2362	7.61144
1.7099	5.70496		1.06232	0.857086		62.1274	15.0235				0.360718	8.75412		0.288696	0.440979		80.0337	5.03739
											0.373688	9.52301		0.301361	0.331116		80.6451	3.47701
											0.38208	9.70505		0.386047	0.48645		101.038	5.01234
											0.359955	9.92371		0.281677	0.40741		78.2534	4.10542

## Sheet: R011.LL
																								HREFLEXES
SUBJECT 11																								BEFORE	AFTER
LEFT LEG																							8s	104.779	106.787
T1												T2											5s	99.2879	95.5435
MAXIMAL M-WAVE												MAXIMAL M-WAVE											3s	95.6964	84.6306
21.9241	22.01											28.8391	38.4222										1s	43.1151	21.1771
21.5302												34.6428
21.505												36.3832											pp500	63.1965	59.392
22.01												36.8832											pp300	69.6791	49.0891
21.5616												38.4222											pp100	9.85676	7.94516
																							pp60	2.99112	2.57789
HREFLEX 10SEC												HREFLEX 10SEC				M%Mmax	H%Mmax			H%H10s
Mwave	HrefLex			M%Mmax	H%Mmax			H%H10s				1.08887	5.77286	1.28899	5.13096	2.83395	15.0248	3.35481	13.3542	112.51	100
2.32117	5.36789	3.10455	5.32612	10.5459	24.3884	14.1052	24.1986	100.784	100			1.30051	5.0856			3.38478	13.2361			99.1159
3.6322	6.01578			16.5025	27.332			112.949				1.12763	5.15884			2.93482	13.4267			100.543
3.12088	6.16531			14.1793	28.0114			115.756				1.15906	5.20813			3.01663	13.555			101.504
2.8804	5.28458			13.0868	24.0098			99.22				1.23596	4.94873			3.21679	12.8799			96.4483
2.75925	4.01108			12.5363	18.2239			75.3096				1.10138	5.32394			2.86651	13.8564			103.761				MWAVES (%MMAX)
3.25607	5.66849			14.7936	25.7541			106.428				1.34125	5.33203			3.49081	13.8775			103.919				BEFORE	AFTER
3.33679	5.20569			15.1603	23.6514			97.7388				1.03439	4.85703			2.69217	12.6412			94.6611			10s	14.1052	3.35481
3.05344	6.082			13.8729	27.6328			114.192				1.1319	4.8288			2.94594	12.5677			94.1109			8s	13.5188	4.07446
3.21655	4.6965			14.614	21.338			88.1787				1.1943	5.00885			3.10837	13.0363			97.6201			5s	14.3201	4.20338
3.15796	5.56046			14.3478	25.2633			104.4				1.33652				3.4785							3s	13.0175	3.94849
4.32449	5.36072			19.6478	24.3558			100.65				1.44241	4.39453			3.75411	11.4375			85.6473			1s	11.6482	3.45022
2.84775	5.3334			12.9384	24.2317			100.137				1.56921	4.79416			4.08413	12.4776			93.4358
3.12408	5.03754			14.1939	22.8875			94.5817				1.63391	6.01685			4.25251	15.6598			117.265			pp500	82.5661	64.5433
2.76642	5.38208			12.5689	24.4528			101.051				1.63757	5.10315			4.26204	13.2818			99.4579			pp300	39.665	23.5812
2.77084	4.72031			12.589	21.4461			88.6256															pp100	13.7342	53.8456
												HREFLEX 8SEC				M%Mmax	H%Mmax			H%H10s			pp60	12.614	36.6599
HREFLEX 8SEC				M%Mmax	H%Mmax			H%H10s				1.37756	6.44577			3.58533	16.7761	4.07446	14.4283		106.787
2.59399	6.71738			11.7855	30.5196	13.5188	25.6993		104.779			1.57837	5.49774			4.10796	14.3087			107.148
2.83966	5.87753			12.9017	26.7039			110.353				1.54022	5.58014			4.00867	14.5232			108.754
3.11844	5.47257			14.1683	24.8639			102.75				1.62735	6.72455			4.23544	17.5017			131.058
3.30734	6.18637			15.0265	28.107			116.152				1.53793	5.03586			4.00272	13.1066			98.1464
3.32092	5.34592			15.0882	24.2885			100.372				1.60309	5.30151			4.17229	13.798			103.324
2.87674	5.87402			13.0701	26.6879			110.287				1.58127	4.68368			4.1155	12.19			91.2828
2.78244	5.68481			12.6417	25.8283			106.735				1.60996	6.61148			4.19016	17.2074			128.855
2.77862	4.87472			12.6244	22.1477			91.5249				1.53168	5.77682			3.98643	15.0351			112.588
3.02231	6.15723			13.7315	27.9746			115.604				1.64719	6.026			4.28706	15.6836			117.444
3.21869	5.52536			14.6237	25.1038			103.741				1.651	5.32944			4.29699	13.8707			103.868
3.38592	5.36499			15.3835	24.3752			100.73				1.66351	5.6247			4.32956	14.6392			109.623
2.78809	5.34088			12.6673	24.2657			100.277				1.41037	5.0441			3.67071	13.1281			98.307
2.86667	6.42837			13.0244	29.2066			120.695				1.4595	4.73816			3.79859	12.3318			92.3444
2.6683	5.45105			12.1231	24.7662			102.346				1.66351	4.73496			4.32956	12.3235			92.282
3.06427	4.54514			13.9221	20.6503			85.3367
												HREFLEX 5SEC				M%Mmax	H%Mmax			H%H10s
HREFLEX 5SEC				M%Mmax	H%Mmax			H%H10s				1.26831	6.65497			3.30098	17.3206	4.20338	13.0631		95.5435
3.23761	2.97256			14.7097	13.5055	14.3201	23.3249		99.2879			1.5657	4.53979			4.07499	11.8155			88.4784
2.99927	5.32288			13.6268	24.1839			99.9391				1.59103	5.09552			4.14092	13.2619			99.3092
3.04672	5.41718			13.8424	24.6123			101.71				1.61179	5.99167			4.19493	15.5943			116.775
3.67706	5.74783			16.7063	26.1146			107.918				1.51611	5.54703			3.94593	14.437			108.109
3.03604	4.32877			13.7939	19.6672			81.2743				1.89819	4.56833			4.94035	11.8898			89.0345
3.49411	5.90118			15.8751	26.8113			110.797				1.72745	5.5864			4.49596	14.5395			108.876
3.24509	5.96939			14.7437	27.1212			112.078				1.70227	4.70398			4.43043	12.2429			91.6783
3.39081	5.9436			15.4057	27.0041			111.593				1.82999	5.28091			4.76283	13.7444			102.922
3.20221	4.18213			14.5489	19.001			78.5211				1.69846	5.18143			4.4205	13.4855			100.984
3.27713	5.2594			14.8893	23.8955			98.7473				1.58096	4.08569			4.11471	10.6337			79.6282
3.20541	5.38574			14.5634	24.4695			101.119				1.6037	3.98865			4.17388	10.3811			77.7368
2.71942	5.08865			12.3554	23.1197			95.5415				1.72363	4.0358			4.48603	10.5038			78.6557
2.90543	6.24435			13.2005	28.3705			117.24				1.44379	5.69			3.75769	14.8091			110.895
2.94632	4.21905			13.3863	19.1688			79.2144				1.46408	4.33701			3.8105	11.2877			84.5261
2.89535	5.02457			13.1547	22.8285			94.3382
												HREFLEX 3SEC				M%Mmax	H%Mmax			H%H10s
HREFLEX 3SEC				M%Mmax	H%Mmax			H%H10s				1.38535	6.39572			3.60558	16.6459	3.94849	11.658		84.6306
2.49252	6.19141			11.3245	28.1299	13.0175	23.4887		95.6964			1.45279	4.71771			3.78111	12.2786			91.9459
2.77084	5.31311			12.589	24.1395			99.7557				1.63528	4.80072			4.25609	12.4946			93.5637
2.66113	4.95178			12.0905	22.4978			92.9716				1.62796	4.72656			4.23703	12.3016			92.1184
3.46497	5.25619			15.7427	23.8809			98.6871				1.54846	4.01077			4.03012	10.4387			78.168
2.9863	5.49789			13.5679	24.979			103.225				1.42059	4.59076			3.69732	11.9482			89.4717
2.96539	5.42511			13.4729	24.6483			101.859				1.66031	3.4082			4.32122	8.87039			66.4242
3.12317	5.44632			14.1897	24.7447			102.257				1.59775	4.24301			4.15839	11.0431			82.6942
2.57797	5.42496			11.7127	24.6476			101.856				1.46683	4.85947			3.81765	12.6475			94.7087
2.75345	3.65356			12.51	16.5995			68.5971				1.39755	4.06586			3.63735	10.582			79.2416
2.72903	5.53116			12.399	25.1302			103.85				1.54755	4.42246			4.02773	11.5101			86.1915
2.61597	4.80987			11.8853	21.8531			90.3073				1.54144	4.09866			4.01185	10.6674			79.881
3.25729	4.51874			14.7991	20.5303			84.8411				1.38077	3.99994			3.59367	10.4105			77.9569
3.0751	5.98206			13.9714	27.1788			112.315				1.45706	4.26117			3.79224	11.0904			83.0481
2.85095	4.32053			12.953	19.6298			81.1196				1.63681	4.58786			4.26006	11.9406			89.4152
2.6532	5.22537			12.0545	23.7409			98.1084
												HREFLEX 1SEC				M%Mmax	H%Mmax			H%H10s
HREFLEX 1SEC				M%Mmax	H%Mmax			H%H10s				1.45645	6.85638			3.79065	17.8448	3.45022	3.82914		21.1771
2.3468	6.15707			10.6624	27.9739	11.6482	11.6026		43.1151			1.44013	3.74313			3.74815	9.7421			72.9519
2.6712	3.08289			12.1363	14.0067			57.8824				1.49231	3.24737			3.88397	8.45181			63.2898
2.68509	3.62976			12.1994	16.4914			68.1502				1.43631	1.47552			3.73823	3.84029			28.7573
2.6503	3.14911			12.0413	14.3076			59.1257				1.315	0.535431			3.4225	1.39354			10.4353
2.77298	1.94916			12.5987	8.85577			36.5962				1.47766	0.700836			3.84585	1.82404			13.659
2.41806	2.27188			10.9862	10.322			42.6555				1.31195	0.676422			3.41456	1.7605			13.1831
2.67532	2.06039			12.155	9.36116			38.6847				1.36414	0.579529			3.55038	1.50832			11.2947
2.90375	1.94794			13.1928	8.85022			36.5733				1.21002	0.992432			3.14927	2.58296			19.342
2.68036	2.15652			12.1779	9.79791			40.4896				1.35666	0.641479			3.53092	1.66955			12.5021
2.5119	1.71295			11.4125	7.78259			32.1613				1.31012	0.450439			3.4098	1.17234			8.77884
2.51053	1.95007			11.4063	8.85992			36.6134				1.15982	0.584106			3.01862	1.52023			11.3839
2.12174	2.17194			9.63985	9.86793			40.7789				1.20956	0.643463			3.14808	1.67471			12.5408
2.51022	1.97022			11.4049	8.95144			36.9916				1.24222	0.346069			3.23307	0.9007			6.74472
2.55768	2.12799			11.6205	9.66827			39.9539				1.10245	0.596008			2.8693	1.55121			11.6159
2.4408	1.96823			11.0895	8.94242			36.9543
PAIRED PULSES												PAIRED PULSES
500MSEC												500MSEC
M1	H1		M2	H2		M2%M1	H2%H1					M1	H1		M2	H2		M2%M1	H2%H1
2.40036	5.87494		2.31018	4.2543		96.2431	72.4144	82.5661	63.1965			1.21139	5.13046		0.888519	1.81381		73.3468	35.3538	64.5433	59.392
2.8093	5.85571		2.31583	3.28979		82.4344	56.1809					1.66489	4.51126		1.00403	2.37869		60.3061	52.7279
3.0693	5.29968		2.1376	3.33786		69.6446	62.9823					1.52939	4.09592		1.09116	3.41538		71.3459	83.3849
2.96417	5.19302		2.34177	2.95227		79.0024	56.8507					1.65237	4.87885		1.0109	2.96463		61.1783	60.765
2.82593	5.28351		2.25204	3.33099		79.6922	63.0451					1.63971	4.60541		0.949402	3.16162		57.9006	68.6502
3.02795	5.30365		2.16827	3.87283		71.6086	73.022					1.64474	3.89572		1.08643	2.61704		66.0544	67.1772
2.60803	4.75647		2.22244	2.24182		85.2153	47.132					1.64108	3.75458		1.24084	2.58179		75.6113	68.7637
3.01331	4.67941		2.13592	3.53836		70.8831	75.6155					1.88797	4.18778		1.02264	1.35437		54.1663	32.341
2.67365	4.99313		2.48932	3.1015		93.1058	62.1153					1.82343	3.69049		1.16592	1.70715		63.9414	46.2582
2.67868	5.91812		2.38022	4.23569		88.8579	71.5715					1.76971	4.10507		1.10428	2.4469		62.3987	59.6067
2.80579	5.1236		2.33383	3.96454		83.1793	77.3781					1.67374	3.74588		1.21262	1.91025		72.4496	50.996
3.04688	5.63004		2.18857	2.48535		71.8299	44.1445					1.82343	3.44665		1.26327	2.46567		69.2803	71.538
2.62741	4.9884		2.28653	3.32046		87.026	66.5637					1.7395	3.50464		1.18439	1.64337		68.0877	46.8913
2.38846	4.92584		2.06589	2.70645		86.4946	54.9439					1.81076	3.90595		0.954285	2.91672		52.7008	74.6738
2.55035	3.70743		2.37885	2.37228		93.2751	63.9873					1.86554	3.49823		1.10779	2.51007		59.3816	71.7526
300MSEC						M2%M1	H2%H1					300MSEC						M2%M1	H2%H1
2.39502	5.42129		0.887909	4.03503		37.0731	74.4293	39.665	69.6791			1.69647	3.98422		0.389099	1.13876		22.9358	28.5818	23.5812	49.0891
3.9241	6.59058		1.31058	3.32291		33.3981	50.4191					1.89926	4.1394		0.505981	2.91626		26.6409	70.4512
3.47015	6.268		1.52069	4.43939		43.822	70.8262					1.98105	4.14978		0.443115	2.71866		22.3677	65.5133
3.61542	5.64957		1.45264	4.99069		40.179	88.3376					1.91971	4.04983		0.604858	2.79846		31.5078	69.1006
3.28796	5.74173		1.46652	3.94775		44.6027	68.7555					2.11014	3.86169		0.335693	2.99118		15.9086	77.4577
3.24356	6.59225		1.47934	3.69751		45.6085	56.0887					1.69601	4.01932		0.380249	2.49054		22.4202	61.9642
3.46283	6.61026		1.65344	3.55408		47.7483	53.7661					2.06055	5.18082		0.549774	1.88034		26.681	36.2943
3.87787	6.29501		1.36002	4.3335		35.0712	68.8401					1.86401	3.39554		0.467529	1.37222		25.0818	40.4125
3.80432	5.91995		1.67343	4.04739		43.9876	68.3687					1.80817	3.5965		0.394897	1.45035		21.8396	40.3267
3.638	5.83221		1.34415	3.97217		36.9474	68.1074					1.85501	3.63571		0.537262	1.50055		28.9627	41.2725
4.40033	5.30655		1.8158	4.05106		41.265	76.3407					1.91193	3.86002		0.466919	1.88522		24.4214	48.8398
4.42093	5.43625		1.65497	3.78571		37.4348	69.6382					1.94672	3.5141		0.380096	0.68512		19.525	19.4963
4.30481	5.40573		1.30737	3.96225		30.3701	73.2972					2.02896	3.1134		0.435333	1.5628		21.456	50.196
4.26117	4.99573		1.48575	4.31076		34.8671	86.2889					1.89438	3.11386		0.443878	1.7131		23.4313	55.0154
3.78098	6.06384		1.61072	4.34677		42.6006	71.6834					2.03415	3.41904		0.417786	1.07407		20.5386	31.4143
100MSEC						M2%M1	H2%H1					100MSEC						M2%M1	H2%H1
3.88931	5.43869		0.464325	1.40381		11.9385	25.8115	13.7342	9.85676			1.93893	5.22171		1.21399	0.577087		62.6112	11.0517	53.8456	7.94516
4.06693	7.0903		0.527649	1.08459		12.9742	15.2969					2.03262	3.98377		1.1676	0.494232		57.4432	12.4062
3.9154	7.00165		0.59967	0.419769		15.3157	5.99529					1.94672	3.76419		1.49429	0.46936		76.7597	12.4691
3.98132	6.49933		0.512543	0.397797		12.8737	6.12059					1.97861	3.91922		0.718384	0.388336		36.3076	9.9085
3.96011	6.48453		0.605927	0.616302		15.3007	9.50419					2.06284	4.15695		0.536041	0.092316		25.9856	2.22076
3.67493	7.3172		0.567932	0.501709		15.4542	6.85657					2.0546	4.75723		0.714569	0.40741		34.7791	8.56401
4.12903	6.90597		0.502167	0.77652		12.1619	11.2442					2.02271	2.90878		1.25168	0.188293		61.8814	6.47326
3.82721	6.64642		0.566101	0.498352		14.7915	7.49805					1.69891	2.84897		0.770569	0.216064		45.3566	7.58394
4.61182	6.22269		0.536652	0.675507		11.6365	10.8556					1.47552	3.43765		0.693817	0.349884		47.0217	10.178
3.89008	6.6185		0.507507	0.501862		13.0462	7.58272					1.37665	2.80304		1.14624	0.232697		83.2631	8.30159
3.75824	6.00876		0.547638	0.560608		14.5717	9.32985					1.29623	2.854		0.202484	0.395813		15.6209	13.8687
3.9093	6.13708		0.59021	0.62149		15.0976	10.1268					1.45294	2.90497		0.674133	0.11261		46.3978	3.87646
4.01794	5.97488		0.521393	0.435638		12.9766	7.29115					1.41785	2.53494		0.683899	0.119019		48.235	4.69514
3.92532	6.2117		0.540924	0.418549		13.7804	6.73807					0.948486	2.89978		0.690918	0.103455		72.8443	3.56768
4.05991	6.27014		0.572205	0.476532		14.094	7.60002					0.858765	2.99667		0.800171	0.120239		93.1769	4.01242
60MSEC						M2%M1	H2%H1					60MSEC						M2%M1	H2%H1
3.85284	7.79327		0.470734	0.245056		12.2178	3.14446	12.614	2.99112			0.54184	1.93939		0.42099	0.025787		77.6964	1.32964	36.6599	2.57789
3.73093	6.4183		0.472565	0.169983		12.6662	2.64841					0.8992	4.03595		0.236969	0.051727		26.3533	1.28166
3.51349	5.60089		0.431824	0.175781		12.2905	3.13845					1.34842	4.25537		0.068665	0.023499		5.09226	0.55222
3.55713	6.60217		0.473785	0.160217		13.3193	2.42673					1.27869	3.39981		0.673523	0.083618		52.673	2.45949
3.6319	6.67282		0.455933	0.222931		12.5536	3.34088					1.7099	3.49762		0.504303	0.061035		29.4931	1.74504
3.82217	6.03378		0.446472	0.193787		11.6811	3.2117					1.64902	2.74078		0.587616	0.220032		35.6343	8.02807
3.62167	6.12045		0.465088	0.181732		12.8418	2.96926					1.69434	3.23517		0.350494	0.039368		20.6862	1.21688
3.98407	6.34201		0.473022	0.146637		11.8728	2.31215					1.75613	2.9808		0.484772	0.03891		27.6045	1.30535
3.95294	6.29578		0.447388	0.193024		11.3178	3.06593					1.66977	3.88611		0.311432	0.062866		18.6512	1.61771
3.94043	6.12778		0.473328	0.19516		12.0121	3.18484					0.787964	2.06375		0.572968	0.041351		72.715	2.00368
3.84781	6.52374		0.492706	0.184784		12.8048	2.83248					0.230408	2.69623		0.308685	0.056915			2.11091
3.35236	7.14325		0.49118	0.202637		14.6518	2.83676					0.423279	1.45538		0.847778	0.10437			7.17131
3.58063	5.79178		0.477905	0.248108		13.347	4.2838					0.366211	3.75809		1.64444	0.06012			1.59975
3.19946	5.67535		0.455322	0.163269		14.2312	2.87681					0.33493	3.20526		1.28189	0.101624			3.17054
3.59436	5.79956		0.409851	0.150452		11.4026	2.5942					0.700684	3.50708		1.31973	0.10788			3.07606

## Sheet: R012.LL
																					HREFLEXES
SUBJECT 12																					BEFORE	AFTER
LEFT HREFLEX																				8s	110.112	88.8296
T1										T2										5s	90.3975	64.6113
MAXIMAL M-WAVE										MAXIMAL MWAVE										3s	95.8318	58.6968
37.5024	41.8512									47.281	47.9654									1s	54.4753	24.6753
41.7883										47.4321
41.7308										47.6656										pp500	63.9095	51.6537
41.8512										47.9654										pp300	37.3893	51.2139
41.7552										47.7409										pp100	2.17119	7.67768
																				pp60	1.89885	7.35283
HREFLEX 10SEC				H%Mmax			H%HR10s			HREFLEX 10SEC				H%Mmax			H%HR10s
	12.8026	13.3975		30.5907	32.0122		95.5595	100				10.3458			21.5694			100
	13.4723			32.1909			100.558				7.70966			16.0734			74.5194
	12.9651			30.979			96.7724				5.30029			11.0502			51.2311
	12.7669			30.5054			95.293				17.2035			35.8665			166.284
	13.9786			33.4007			104.337				10.8701			22.6623			105.067				MWAVES
	15.2568			36.4549			113.878				7.88681			16.4427			76.2317				BEFORE	AFTER
	12.8178			30.6272			95.6734				12.9932			27.0886			125.588			8s
	12.0789			28.8614			90.1575				10.4956			21.8816			101.448			5s
	14.5016			34.6505			108.241				8.2222			17.1419			79.4735			3s	M-WAVES WERE ABSENT IN ALL RECORDINGS FOR THIS SUBJECT
	11.9106			28.4593			88.9013				8.55759			17.8412			82.7152			1s	THE H-REFLEX WAS 32% OF THE MMAX WITHOUT MWAVE
	11.1006			26.524			82.8559				12.5558			26.1769			121.361
	13.6899			32.7108			102.182				13.0377			27.1815			126.019			pp500
	13.7741			32.9121			102.811				8.72315			18.1863			84.3155			pp300
	17.5708			41.984			131.15				10.5225			21.9376			101.707			pp100
	12.276			29.3325			91.629				10.7637			22.4406			104.039			pp60
HREFLEX 8SEC				H%Mmax			H%HR10s			HREFLEX 8SEC				H%Mmax			H%HR10s
	11.6144			27.7516	35.2493		86.6906	110.112			5.52429			11.5172	19.16		53.3963	88.8296
	13.3099			31.803			99.3464				6.91956			14.4261			66.8825
	15.0069			35.8577			112.012				4.93774			10.2944			47.7269
	14.6046			34.8966			109.01				13.5529			28.2555			130.998
	14.8514			35.4862			110.852				12.0862			25.1977			116.822
	12.359			29.5308			92.2486				7.94937			16.5731			76.8364
	21.7833			52.0494			162.592				3.80814			7.93934			36.8084
	15.9976			38.225			119.407				9.20395			19.1887			88.9628
	16.5936			39.6491			123.856				11.6606			24.3105			112.708
	13.0835			31.2619			97.6562				11.3174			23.595			109.391
	12.4271			29.6934			92.7566				11.8907			24.7902			114.932
	11.4226			27.2933			85.259				10.8147			22.5468			104.532
	13.6275			32.5617			101.717				7.80838			16.2792			75.4736
	17.1861			41.0648			128.279				10.3595			21.5979			100.132
	17.4164			41.615			129.997				10.0191			20.8881			96.8416
HREFLEX 5SEC				H%Mmax			H%HR10s			HREFLEX 5SEC				H%Mmax			H%HR10s
	14.9033			35.6101	28.9382		111.239	90.3975			3.44208			7.17617	13.9363		33.2702	64.6113
	11.0733			26.4587			82.652				4.70169			9.80226			45.4452
	12.8119			30.613			95.6289				6.13617			12.7929			59.3105
	13.6604			32.6405			101.963				5.40558			11.2697			52.2488
	11.9904			28.65			89.497				4.86496			10.1426			47.0233
	12.0393			28.767			89.8626				8.35754			17.4241			80.7817
	11.069			26.4485			82.6201				5.34668			11.147			51.6795
	9.26834			22.1459			69.1796				7.13257			14.8702			68.9414
	12.1544			29.0419			90.7213				10.3549			21.5883			100.088
	14.024			33.5093			104.677				3.62839			7.56459			35.071
	14.2926			34.151			106.681				8.53287			17.7896			82.4763
	9.45496			22.5918			70.5725				5.05493			10.5387			48.8596
	12.8824			30.7814			96.1551				7.53616			15.7117			72.8424
	10.1479			24.2475			75.7444				8.43582			17.5873			81.5383
	11.8929			28.417			88.7692				11.3383			23.6386			109.593
HREFLEX 3SEC				H%Mmax			H%HR10s			HREFLEX 3SEC				H%Mmax			H%HR10s
	16.2694			38.8743	30.6779		121.436	95.8318			10.0458			20.9438	12.6605		97.0997	58.6968
	9.1983			21.9786			68.6569				9.75357			20.3346			94.2753
	13.291			31.7578			99.2052				7.97257			16.6215			77.0606
	11.5488			27.5948			86.2009				7.80304			16.2681			75.422
	11.4151			27.2754			85.2032				7.94403			16.562			76.7848
	13.5097			32.2803			100.837				9.12857			19.0316			88.2342
	14.6606			35.0304			109.428				6.38763			13.3172			61.7411
	13.4543			32.1479			100.424				8.90091			18.5569			86.0337
	9.96231			23.8041			74.3595				5.94559			12.3956			57.4684
	10.3835			24.8104			77.5029				3.48663			7.26906			33.7008
	12.8413			30.6833			95.8488				2.70783			5.64537			26.1731
	15.3221			36.6109			114.365				2.9715			6.19509			28.7217
	13.7407			32.8323			102.562				3.44269			7.17744			33.2761
	15.029			35.9105			112.178				1.86356			3.88521			18.0126
	11.96			28.5774			89.2703				2.73621			5.70454			26.4474
HREFLEX 1SEC				H%Mmax			H%HR10s			HREFLEX 1SEC				H%Mmax			H%HR10s
	15.1266			36.1439	18.6858			54.4753			11.3899			23.7461	6.55057			24.6753
	12.941			30.9214			96.5925				3.02628			6.30929			29.2511
	6.30432			15.0637			47.0559				2.52121			5.25631			24.3693
	6.93466			16.5698			51.7609				2.88788			6.02075			27.9134
	6.44379			15.3969			48.0969				2.7533			5.74017			26.6126
	6.18317			14.7742			46.1516				2.62161			5.46563			25.3398
	6.7215			16.0605			50.1698				2.40723			5.01867			23.2676
	5.56183			13.2895			41.5139				2.25281			4.69674			21.775
	7.46109			17.8277			55.6902				1.8129			3.77959			17.523
	6.44714			15.4049			48.122				3.17658			6.62264			30.7039
	8.35648			19.9671			62.3734				2.30911			4.81412			22.3192
	6.33682			15.1413			47.2985				2.09503			4.3678			20.25
	8.04565			19.2244			60.0534				2.06192			4.29877			19.9299
	6.01181			14.3647			44.8726				2.64389			5.51208			25.5551
	8.42728			20.1363			62.9019				3.17047			6.60991			30.6449
500MSEC										PAIRED PULSES
	H1	H2		H2%H1						500MSEC	H1	H2		H2%H1
	14.3964	10.5772		73.4716	63.9095						11.1955	5.92331		52.9078	51.6537
	16.5804	10.7568		64.877							12.0074	5.45639		45.4417
	15.2759	7.57446		49.5845							12.7199	3.54446		27.8655
	15.1543	10.6775		70.4586							12.4812	3.5643		28.5573
	13.9729	12.37		88.5283							13.6899	5.53207		40.41
	13.0588	7.94083		60.8083							12.8183	8.8266		68.8594
	13.7613	8.97049		65.1864							13.896	6.20117		44.6255
	16.0043	8.05222		50.3127							14.2496	7.8334		54.9729
	17.9767	11.2727		62.7075							14.5061	8.50143		58.606
	15.1691	7.21497		47.5637							14.2203	7.38968		51.9658
	14.7581	8.52783		57.7839							13.5948	6.12106		45.025
	17.7809	11.0506		62.1485							12.186	7.95013		65.24
	12.6183	11.1964		88.7321							13.3554	8.09647		60.6231
	16.3156	8.85834		54.2936							13.8106	9.94736		72.0271
	15.8211	9.83841		62.1855							14.612	8.42804		57.679
300MSEC				H2%H1						300MSEC				H2%H1
	17.4384	7.16858		41.1081	37.3893					1	15.1686	6.16867		40.6673	51.2139
	19.1118	5.83786		30.5459						1	13.3438	3.35129		25.1149
	16.4301	4.71359		28.6888						1	11.6841	5.72174		48.9703
	17.4585	6.87882		39.401						1	15.5263	7.46903		48.1057
	20.3172	5.53742		27.2548						1	13.934	7.36832		52.88
	19.287	7.39365		38.335						1	14.8492	8.02048		54.0127
	18.1395	6.93192		38.2145						1	13.2141	5.60883		42.4457
	16.6887	9.01611		54.0253						1	14.7119	8.93051		60.7026
	20.5429	5.914		28.7885						1	13.8075	9.8732		71.5059
	19.3753	8.591		44.34						1	14.4533	8.05832		55.7543
	18.9404	6.06674		32.0306						1	14.6284	9.43695		64.511
	15.7942	6.07269		38.4488						1	15.4431	7.93564		51.3863
	18.3052	6.69678		36.584						1	17.169	8.37402		48.774
	17.7112	7.65945		43.2464						1	14.0456	7.72858		55.025
	19.0419	7.58408		39.8284						1	15.5484	7.51816		48.3533
100MSEC				H2%H1						100MSEC				H2%H1
	21.469	0.318909		1.48544	2.17119						17.6038	2.47269		14.0464	7.67768
	19.7746	0.714111		3.61125							14.2525	1.26297		8.86141
	18.533	0.354309		1.91177							14.081	1.0434		7.40998
	21.0237	0.264435		1.25779							15.1874	0.982056		6.46626
	20.3464	0.334778		1.64539							15.2794	0.968933		6.34144
	22.0041	0.276489		1.25653							15.4947	0.746002		4.81457
	19.1423	0.289612		1.51294							15.1555	2.25204		14.8596
	19.1316	0.319977		1.6725							15.3516	1.15448		7.52028
	20.302	0.361481		1.78052							17.148	0.610809		3.56199
	20.2071	0.834198		4.12825							14.2854	0.858307		6.00827
	22.3685	0.321198		1.43594							16.6113	1.45493		8.75864
	18.4592	0.807343		4.37367							13.7752	1.26221		9.16291
	21.3327	0.312653		1.4656							17.6878	0.614624		3.47484
	20.2812	0.720825		3.55415							15.9357	1.6008		10.0454
	20.4364	0.301666		1.47612							15.7513	0.60379		3.83326
60MSEC				H2%H1						60MSEC				H2%H1
	21.7099	0.801392		3.69137	1.89885						4.12521	0.244598		5.92934	7.35283
	17.9475	0.277252		1.54479							4.93591	0.313416		6.34971
	22.0245	0.32608		1.48053							14.6127	1.01776		6.96489
	20.9402	0.262756		1.25479							14.4139	0.932007		6.46602
	16.7946	0.243683		1.45096							13.1151	1.04431		7.96268
	21.0005	0.286407		1.36381							17.0406	1.60034		9.39137
	22.119	0.276642		1.2507							17.3589	1.92734		11.1029
	19.1461	0.314484		1.64255							18.2663	1.32706		7.26506
	20.7693	0.902405		4.34489							17.1725	0.887299		5.16696
	20.1216	0.323334		1.6069							17.3853	0.8284		4.76496
	19.8077	0.250854		1.26644							17.0505	1.24741		7.31596
	21.1865	0.805969		3.80416							18.0894	0.939331		5.1927
	21.7445	0.241852		1.11224							17.5554	1.89362		10.7865
	19.5982	0.273895		1.39755							17.5053	1.17294		6.70049
	20.3127	0.258179		1.27103							18.8016	1.67954		8.93295
