# Supplementary material for: Repeated transspinal stimulation decreases soleus H-reflex excitability and restores spinal inhibition in human spinal cord injury
Source: PLoS One. 2019 Sep 26;14(9):e0223135. doi: 10.1371/journal.pone.0223135 (PMC6762874; doi:10.1371/journal.pone.0223135)
Supplement: S1 Data — (ZIP) [file pone.0223135.s001.zip › DATA ANALYSIS/HreflexHD.RightLeg.SCI.xlsx]

## Sheet: HD.PAD.RL
	HREFLEXES		RR-001	RR-003	RR-004	RR-006	RR-007			RR-008	RR-009	RR-010	RR-011	RR-012
BEFORE
	AIS B	AIS B	AIS B	AIS A				T-TESTS		AIS C	AIS D	AIS D	AIS D	AIS D	ASIA C	ASIA D				T-TESTS
	R008	R001	R006	R010	T1.AIS A/B	SD	SEM	AIS A-B		R003	R002	R004	R007	R009	R011	R012	T1.AIS C/D	SD	SEM	AIS C-D
8s	96.0758	93.5544	100.916	100.06	97.6517	3.45103	1.72552	0.201224		105.208	102.41	103.816	96.2381	92.9347	114.522	82.0079	99.5909	10.3681	3.91877	0.371222
5s	79.0584	115.118	102.584	98.7287	98.8723	14.9478	7.4739	0.495704		109.326	102.629	86.4145	64.6104	91.6553	100.03	88.2005	91.838	14.5684	5.50632	0.353031
3s	64.6792	79.7969	86.8005	87.3635	79.66	10.5637	5.28183	0.248526		89.0859	94.617	68.3471	57.0574	80.5168	90.6148	93.2484	81.9268	14.2644	5.39143	0.346447
1s	34.8403	66.3957	67.3119	66.8206	58.8421	16.0056	8.00279	0.182749		91.2779	92.2149	73.89	51.1424	17.1527	44.8295	54.9135	60.7744	27.0037	10.2064	0.397251
					T1.AIS A/B												T1.AIS C/D
pp60	7.64665	0.637746	2.09722	15.729	6.52766	6.83709	3.41854	0.278184		1.15653	4.06403	0.958795	NR	18.2617	3.2848	1.9589	4.94747	6.63366	2.70818	0.114412
pp100	10.7087	13.0852	10.9667	41.8804	19.1603	15.1842	7.59208	0.368431		9.24201	63.7039	14.298	143.798	37.7775	12.8027	6.50893	41.1616	49.6645	18.7714	0.187657
pp300	44.4882	NR	38.1695	65.8092	49.4889	14.4825	8.3615	0.245545		87.8891		102.26	112.125	101.859	85.6495	83.3924	95.5292	11.5245	4.70484	0.464944
pp500	28.7679	NR	70.0696	54.6865	51.1747	20.8736	12.0514	0.471277		NR		NR	92.0267	27.1232	76.7304	42.8199	59.675	29.8955	14.9478	0.398707
AFTER
	R008	R001	R006	R010	T2.AIS A/B	SD	SEM			R003	R002	R004	R007	R009	R011	R012	T2.AIS C/D	SD	SEM
8s	120.192	117.929	89.0743	93.2784	105.118	16.2162	8.10811			96.4241	93.9741	83.7764	86.4467	114.467	96.8899	111.332	97.6158	11.5729	4.37415
5s	108.55	101.183	87.9614	98.1812	98.9689	8.534	4.267			86.0928	98.4182	101.908	78.5108	104.114	84.2347	108.547	94.5465	11.4868	4.34161
3s	40.6396	86.4338	71.569	85.5282	71.0426	21.3802	10.6901			74.1433	73.546	96.1295	45.3194	92.6649	75.8819	91.6427	78.4754	17.4905	6.61077
1s	27.3485	53.425	47.1574	63.9604	47.9728	15.3987	7.69934			68.6443	55.8896	97.6211	19.5314	89.5094	36.6754	29.0468	56.7026	30.1151	11.3824
					T2.AIS A/B												T2.AIS C/D
pp60	0.550885	13.0019	1.81523	29.4835	11.2129	13.4041	6.70206			3.37152	6.92617	5.36201	20.041	18.3027	1.98169	13.443	9.91829	7.31155	2.76351
pp100	3.59366	21.1715	19.6819	49.3158	23.4407	18.9974	9.4987			9.99677	12.1595	8.13872	62.5051	38.089	2.62528	23.0236	22.3625	21.2449	8.02981
pp300	28.4203	76.2885	68.6608	67.8536	60.3058	21.594	10.797			95.5247	88.0346	208.437	51.8045	95.9737	23.3144	90.448	93.3624	57.6257	21.7805
pp500	21.4194		60.6143	76.1512	52.7283	28.2052	16.2843			NR	NR	NR	60.4619	67.5744	72.5671	54.6873	63.8227	7.85896	3.92948
	MWAVES
	AIS B	AIS B	AIS A					T-TESTS		AIS D	AIS C	AIS D	AIS D	ASIA C		ASIA D				T-TESTS
	R008	R001	R006	R010	T1.AIS A/B	SD	SEM	AIS A-B		R003	R002	R004	R007	R009	R011	R012	T1.AIS C/D	SD	SEM	AIS C-D
10s	1.63086	0.159739	1.711	12.3111	3.95318	5.61742	2.80871	0.0903371		ABSENT	MAXIMAL	2.40489	2.40489	NO	6.81038	0.62426	3.0611	2.6367	1.31835	0.149404
8s	1.71809	0.203827	1.7075	7.15574	2.69629	3.05688	1.52844	0.0154523		MWAVES	MWAVE	2.46511	2.46511	MWAVES	7.01564	0.621326	3.1418	2.7249	1.36245	0.149282
5s	1.68876	0.16549	1.68464	6.87452	2.60335	2.93635	1.46818	0.0134471			NOT	2.29022	2.29022	WERE	6.70438	2.20493	3.37243	2.22166	1.11083	0.113623
3s	1.60063	0.211281	1.67282	10.0281	3.37821	4.484	2.242	0.0488124			RECORDED	2.31825	2.31825	PRESENT	6.33405	3.00279	3.49333	1.92111	0.960555	0.0969935
1s	1.59726	0.212982	1.71697	11.2421	3.69233	5.07925	2.53963	0.0781538				2.89846	2.89846		6.11646	2.84896	3.69058	1.61742	0.808709	0.116731
pp500	93.6753	100	100.077	112.157	101.477	7.72596	3.86298	0.202034				107.409	107.409		97.8986	93.9396	101.664	6.82797	3.41398	0.0979139
pp300	90.6095	100	97.9781	110.116	99.6758	8.04523	4.02261	0.145451				114.612	114.612		93.4715	57.2015	94.9742	27.082	13.541	0.114201
pp100	95.0491		83.2439	86.774	88.3557	6.05947	3.49844	0.00481539				236.69	236.69		88.8938	51.5741	153.462	97.3037	48.6518	0.378111
pp60	63.0283		52.973	87.2726	67.758	17.6322	10.1799	0.0566978							95.9122	44.7053	70.3087	36.2088	25.6035	0.250736
AFTER
	R008	R001	R006	R010	T2.AIS A/B	SD	SEM			R003	R002	R004	R007	R009	R011	R012	T2.AIS C/D	SD	SEM
10s	absent		9.51974	12.3095	10.9146	1.97268	1.3949			ABSENT	2.07383	32.9993	32.9993	0.782686	1.48487	3.19461	12.2558	16.0873	6.56763
8s	M-waves		9.26444	12.2518	10.7581	2.1124	1.49369			MWAVES	2.20333	34.3204	34.3204	0.793545	1.42701	3.25651	12.7202	16.7516	6.83883
5s			9.21238	12.8862	11.0493	2.59782	1.83693				2.06919	34.4645	34.4645	0.816088	1.60042	12.0297	14.2407	16.1928	6.61069
3s			9.00413	13.3066	11.1554	3.04228	2.15122				2.20363	35.3114	35.3114	0.833456	1.7397	17.7439	15.5239	16.5606	6.76083
1s			8.25385	13.572	10.9129	3.7605	2.65907				2.31101	61.3422	61.3422	0.785626	1.78301	12.1408	23.2842	29.7636	12.1509
pp500			93.7866	98.0908	95.9387	3.04352	2.15209					149.008	149.008		101.986	94.6025	123.651	29.4344	14.7172
pp300			82.8016	98.0146	90.4081	10.7572	7.60651				115.424	383.957	383.957		69.4683	75.5191	205.665	163.712	73.2143
pp100			47.7293	28.4295	38.0794	13.647	9.64987				97.1133	373.21	373.21		50.7664	30.8741	185.035	173.453	77.5704
pp60			44.5498	19.4746	32.0122	17.7309	12.5376				90.6721	217.868	217.868		47.6933	29.7622	120.773	91.3571	40.8561

## Sheet: R001.RL
R001		T4 IN THIS SUBJECT WAS DONE 3 MONTHS AFTER TERMINATION OF THE STUDY
T0									T1							T2							T3
MAXIMAL MWAVE									MAXIMAL MWAVE																							T0	T1		T2	T3
7.02438	7.16431								5.76721							MAXIMAL M-WAVE							MAXIMAL MWAVE								8s	86.2483	100.861	93.5544	96.6165	117.929	107.273
7.02316									5.80933							3.56735							11.3037								5s	120.722	109.514	115.118	90.0918	101.183	95.6373
7.03476									5.97092							3.73077							11.16								3s	66.1336	93.4602	79.7969	83.0607	86.4338	84.7472
7.14279									5.91415							3.78037							10.9326								1s	89.6819	43.1094	66.3957	76.8283	53.425	65.1267
7.16431									5.88867							3.66776							11.4948
									5.99823							3.86063							11.3124								pp60	0.601517	0.283081	0.442299	12.9054	14.8694	13.8874
									5.93079																						pp100	15.8206	0.311647	8.06612	20.6354		20.6354
																HREFLEX 10SEC		Maverage	Haverage	H%H10s			HREFLEX 10SEC		Maverage	Haverage	H%H10s				pp300					70.0589	70.0589
HREFLEX 10SEC		Maverage	Haverage		H%H10s				HREFLEX 10SEC		Maverage	Haverage	H%H10s			0.110321	1.9017	0.0975292	1.88318	100.984	100		0.400085	3.35632	0.404953	3.47189	96.6713	100
0.012665	3.41949	0.0114442	3.41095	0.176779	100.251	100	47.7296	47.6103	0	3.9415		3.82395	103.074	100		0.089264	1.90567			101.194			0.374451	3.17596			91.4764
0.012665	3.5791			0.176779	104.93	0.159739	49.9574		0	3.36258			87.9347			0.093689	1.68152			89.2916			0.411224	3.92105			112.937
0.012665	2.9071			0.176779	85.2286		40.5776		0	4.00803			104.814			0.0737	1.70532			90.5556			0.410156	3.90305			112.418
0.013733	3.25485			0.191686	95.4236		45.4315		0	3.83469			100.281			0.111237	1.66473			88.4003			0.413666	4.50089			129.638
0.013733	3.05283			0.191686	89.5008		42.6116		0	3.65219			95.5083			0.101013	1.89514			100.635			0.446167	3.82919			110.291
0.013733	4.15955			0.191686	121.947		58.0593		0	3.96851			103.78			0.094757	1.70807			90.7015			0.43869	2.70523			77.918
0.009613	3.50845			0.134179	102.859		48.9713		0	3.63953			95.1771			0.088654	2.02789			107.685			0.353546	2.10007			60.4877
0.009613	3.65601			0.134179	107.184		51.0308		0	4.22958			110.608			0.10498	2.10968			112.028			0.392761	3.83926			110.581
0.009613	3.65738			0.134179	107.225		51.05		0	4.07761			106.633			0.091553	2.12402			112.789			0.408783	3.38791			97.581
0.006409	2.91473			0.0894574	85.4523		40.6841		0	3.57193			93.4094			0.102997	1.87546			99.5902
									0	4.08554			106.841			0.108185	1.9989			106.145
									0	3.74268			97.8746
									0	3.61969			94.6584			HREFLEX 8SEC		Maverage	Haverage	H%H10s			HREFLEX 8SEC		Maverage	Haverage	H%H10s
									0	3.63724			95.1173			0.088348	1.92566	0.0953547	1.81946	102.256	96.6165		0.388031	4.92676	0.427994	4.1776		117.929
									0	3.90335			102.076			0.098419	1.95557			103.844			0.455017	4.13513			119.103
									0	4.06204			106.226			0.108643	1.71143			90.8798			0.38147	4.07333			117.323
									0	3.70499			96.889			0.084839	1.65665			87.9709			0.435333	4.02191			115.842
									0	3.87772			101.406			0.102234	1.77536			94.2748			0.400696	5.35522			154.245
									0	3.66455			95.8315			0.116882	1.83136			97.2485			0.441437	4.42017			127.313
									0	3.89511			101.861			0.106812	1.97052			104.638			0.419006	3.43094			98.8204
																0.095978	1.98212			105.254			0.390472	3.48404			100.35
HREFLEX 8SEC		Maverage	Haverage		H%H10s				HREFLEX 8SEC		Maverage	Haverage	H%H10s			0.099487	1.77338			94.1694			0.510101	3.95279			113.851
0.015564	2.57034	0.0136338	2.94189	0.217244	75.3556	86.2483			0	3.94455		3.85686	103.154	100.861		0.092468	1.79474			95.3038			0.458374	3.97568			114.51
0.015564	3.08426			0.217244	90.4223	0.203827			0	3.98712			104.267			0.08194	1.58157			83.9843
0.015564	2.39258			0.217244	70.144				0	3.66898			95.9472			0.068207	1.87515			99.574
0.016785	2.9361			0.234286	86.0785				0	3.86719			101.131
0.016785	2.89261			0.234286	84.8036				0	3.85742			100.875			HREFLEX 5SEC		Maverage	Haverage	H%H10s			HREFLEX 5SEC		Maverage	Haverage	H%H10s
0.016785	2.99469			0.234286	87.7964				0	3.89771			101.929			0.104828	1.78787	0.0978344	1.69659	94.9392	90.0918		0.402222	3.96011	0.411759	3.55768		101.183
0.010834	3.34549			0.151222	98.0809				0	3.77472			98.7125			0.10025	1.67481			88.9351			0.405121	3.57712			103.031
0.010834	2.60391			0.151222	76.3398				0	3.88031			101.474			0.101166	1.79352			95.239			0.401459	4.56589			131.51
0.010834	2.61063			0.151222	76.5366				0	3.67966			96.2266			0.081177	1.77185			94.0884			0.414124	3.42728			98.7149
0.016479	3.39996			0.230015	99.6779				0	3.6821			96.2904			0.083466	1.6861			89.5347			0.381622	2.789			80.3308
0.016479	3.14423			0.230015	92.1804				0	3.82477			100.021			0.089874	1.60217			85.0782			0.413971	3.7294			107.417
0.016479	3.26385			0.230015	95.6876				0	3.83392			100.261			0.094452	1.70395			90.4827			0.432587	3.32642			95.8099
0.01236	3.25836			0.172522	95.5265				0	3.93585			102.926			0.123596	1.72699			91.7062			0.419922	3.71963			107.136
0.01236	2.29355			0.172522	67.2408				0	4.09729			107.148			0.086823	1.56021			82.85			0.41153	3.01681			86.8925
0.01236	3.01956			0.172522	88.5256				0	3.77212			98.6447			0.100861	1.72943			91.8359			0.435028	3.46512			99.8049
0.01297	3.59253			0.181036	105.323				0	3.71292			97.0964			0.114136	1.90674			101.251
0.01297	3.32886			0.181036	97.5933				0	3.72971			97.5354			0.093384	1.41541			75.1605
0.01297	3.18253			0.181036	93.3032				0	3.8266			100.069
0.00885	2.57996			0.123529	75.6375				0	4.00726			104.794			HREFLEX 3SEC		Maverage	Haverage	H%H10s			HREFLEX 3SEC		Maverage	Haverage	H%H10s
0.00885	2.34375			0.123529	68.7125				0	4.15695			108.708			0.084534	1.91589	0.0911458	1.56418	101.737	83.0607		0.427551	3.98697	0.426727	3.19864		86.4338
																0.083771	1.87225			99.42			0.423889	2.73102			78.6608
HREFLEX 5SEC		Maverage	Haverage		H%H10s				HREFLEX 5SEC		Maverage	Haverage	H%H10s			0.097351	1.55212			82.4205			0.382538	2.57996			74.3098
0.011139	4.35226	0.0124818	4.13341	0.155479		120.722			0	4.49585		4.20316		109.514		0.092468	1.64459			87.3308			0.44342	3.99231
0.011139	3.94562			0.155479	115.675	0.16549			0	4.06067			106.19			0.105743	1.38687			73.6453			0.436249	2.86453			82.5063
0.011139	3.72498			0.155479	109.206				0	4.21478			110.221			0.080719	1.44714			76.8459			0.453949	2.96326			85.3499
0.014038	4.21143			0.195944	123.468				0	4.03641			105.556			0.092926	1.35254			71.8222			0.470581	3.17886			91.56
0.014038	4.00558			0.195944	117.433				0	4.15756			108.724			0.092468	1.43311			76.1004			0.436859	3.43002			98.794
0.014038	4.06891			0.195944	119.29				0	4.17114			109.079			0.104828	1.45752			77.3969			0.392914	2.92358			84.2072
0.009766	3.73932			0.136315	109.627				0	4.32083			112.994			0.081787	1.45035			77.0161			0.399323	3.33588			96.0823
0.009766	3.89664			0.136315	114.239				0	4.23904			110.855			0.094452	1.75293			93.0837
0.009766	4.18442			0.136315	122.676				0	4.35776			113.96			0.082703	1.50482			79.9087
0.013733	4.19815			0.191686	123.079				0	4.22226			110.416
0.013733	4.47067			0.191686	131.068				0	4.48669			117.331			HREFLEX 1SEC		Maverage	Haverage	H%H10s			HREFLEX 1SEC		Maverage	Haverage	H%H10s
0.013733	4.40765			0.191686	129.221				0	4.2096			110.085			0.082397	2.03628	0.0968932	1.44681	108.13	76.8283		0.471344	4.32022	0.40947	2.23218		53.425
0.013733	4.17313			0.191686	122.345				0	4.15939			108.772			0.090179	1.49185			79.22			0.369415	3.16269
0.013733	4.20807			0.191686	123.369				0	4.22638			110.524			0.109863	1.46179			77.6238			0.357819	2.50977			72.2881
0.013733	4.41437			0.191686	129.418				0	3.95493			103.425			0.081787	0.923309			49.0293			0.420227	2.35352			67.7877
									0	4.1806			109.327			0.100861	1.63284			86.7069			0.465851	1.49475			43.0529
									0	3.91968			102.503			0.098114	1.35788			72.1058			0.398407	2.26502			65.2386
									0	4.28131			111.96			0.080261	1.69388			89.9479			0.380249	1.82404			52.5372
									0	4.12659			107.914			0.123901	1.65009			87.6224			0.437469	1.35574			39.0491
									0	4.24164			110.923			0.105438	1.28326			68.1436			0.42038	1.16943			33.6829
																0.09903	1.15128			61.1348			0.373535	1.86661			53.7634
HREFLEX 3SEC		Maverage	Haverage		H%H10s				HREFLEX 3SEC		Maverage	Haverage	H%H10s			0.086517	1.49628			79.455
0.009003	3.36685	0.0147503	2.32985	0.125665		66.1336			0	4.24698		3.60753		93.4602		0.10437	1.18301			62.8201
0.017548	2.46048			0.244936	72.1347	0.211281			0	3.40546			89.056
0.021515	2.57187			0.300308	75.4004				0	3.50617			91.6896
0.016327	2.32239			0.227894	68.0863				0	3.423			89.5148
0.012512	2.08832			0.174644	61.2239				0	3.49762			91.4661
0.014038	2.10739			0.195944	61.7831				0	3.68591			96.3902
0.018463	2.24869			0.257708	65.9256				0	3.5051			91.6616
0.012665	1.97281			0.176779	57.8375				0	3.6203			94.6743
0.016327	2.02194			0.227894	59.278				0	3.67218			96.031
0.01297	2.90375			0.181036	85.1302				0	3.67767			96.1747
0.012512	2.03537			0.174644	59.6717				0	3.45596			90.3767
0.018311	2.48352			0.255586	72.8102				0	3.63602			95.0853
0.011749	1.77216			0.163994	51.9549				0	3.62198			94.7182
0.010529	2.173			0.146965	63.7067				0	3.48419			91.115
0.016785	2.41928			0.234286	70.9269				0	3.60443			94.2593
									0	3.65814			95.6639
									0	3.79501			99.2432
									0	3.53592			92.4677
									0	3.45825			90.4366
									0	3.66028			95.7198
HREFLEX 1SEC		Maverage	Haverage		H%H10s				HREFLEX 1SEC		Maverage	Haverage	H%H10s
0.016022	4.65179	0.0128172	3.16519	0.223636		89.6819			0	3.23257		1.64848	84.5349	43.1094
0.016022	3.13873			0.223636	92.0193	0.212982			0	2.35001			61.4549
0.016022	2.40311			0.223636	70.4527				0	1.51611			39.6478
0.020294	2.8859			0.283265	84.6068				0	1.65558			43.295
0.020294	3.18344			0.283265	93.33				0	1.5184			39.7077
0.020294	3.1871			0.283265	93.4374				0	1.42761			37.3334
0.014343	3.27179			0.200201	95.9202				0	1.94809			50.9444
0.014343	3.37372			0.200201	98.9085				0	1.44058			37.6726
0.014343	2.78992			0.200201	81.793				0	1.80756			47.2693
0.00061	2.9155			0.00851443	85.4746				0	1.39313			36.4316
0.00061	2.89825			0.00851443	84.9691				0	1.79947			47.0578
0.00061	3.22205			0.00851443	94.4618				0	1.35071			35.3223
0.012817	3.07281			0.178901	90.0868				0	1.51062			39.5042
0.012817	3.3992			0.178901	99.6555				0	1.58096			41.3437
0.012817	3.08456			0.178901	90.4312				0	1.47781			38.6463
									0	1.22849			32.1261
									0	1.18668			31.0327
									0	1.24054			32.4413
									0	1.65909			43.3867
									0	1.64566			43.0356
PAIRED PULSES									PAIRED PULSES							PAIRED PULSES							PAIRED PULSES
50MSEC									50MSEC							60MSEC							60MSEC
M1	H1		M2		H2	H2%H1			M1	H1		M2	H2	H2%H1		0.061493	2.07367	0.061188	0.20401	9.83812	13.0019		0.400696	3.44498	0.374146	0.467377	12.7499	14.8694
0.016022	3.62198		0.016022		0.003357	0.0926841			0	3.70728		0	0.011444	0.30869		0.109253	1.8988	0.095978	0.224762	11.837			0.378571	3.84018	0.437775	0.583954	15.93
0.016022	2.71195	3.08971	0.016022		0.016937	0.624533	0.637746		0	3.70804	3.57912	0	0.011749	0.316852	0.28363	0.083008	1.93985	0.078735	0.220337	11.3585			0.344849	4.18686	0.448761	0.551453	15.0434
0.016022	2.95242		0.016022		0.009155	0.310084			0	3.52539		0	0.008087	0.229393		0.083771	1.9812	0.071564	0.244446	12.3383			0.411072	3.18497	0.418701	0.567932	15.493
0.011597	3.19305		0.011597		0.027313	0.855388			0	3.58185		0	0.014801	0.413222		0.109711	1.66687	0.090942	0.243225	14.5917			0.409546	3.67172	0.467987	0.554657	15.1308
0.011597	3.57819		0.011597		0.027618	0.771844			0	3.41019		0	0.001678	0.0492055		0.099792	1.57227	0.06546	0.21759	13.8393				3.66574
0.011597	3.32626		0.011597		0.005493	0.16514			0	3.62289		0	0.003357	0.0926607		0.094299	1.67862	0.075836	0.250702	14.935
0.010834	2.28287		0.010834		0.036926	1.61753			0	3.69171		0	0.006714	0.181867		0.085144	1.56097	0.081329	0.193634	12.4047
0.010834	3.14514		0.010834		0.007935	0.252294			0	3.38211		0	0.018158	0.536884		0.083618	1.8634	0.074921	0.25177	13.5113
0.010834	3.10028		0.010834		0.019684	0.63491			0	3.5878		0	0.011292	0.314733		0.075378	1.79108	0.055695	0.228424	12.7534
0.006561	2.98492		0.006561		0.031433	1.05306			0	3.57391		0	0.014038	0.392791		0.096283	1.74439	0.077057	0.233459	13.3835
																0.079498	1.68396	0.077667	0.2565	15.232
100MSEC										100MSEC							1.78792
0.010834	4.4368		0.010834		0.354767	7.99601			M1	H1		M2	H2	H2%H1
0.010834	4.18686	3.73874	0.018005		0.547943	13.0872	13.0852		0	4.51294		0	0.010681	0.236675		100MSEC							300MSEC
0.018005	4.30679		0.018005		0.634918	14.7422			0	4.12018	4.12498	0	0.013123	0.318506	0.270065								0.421448	5.24933	0.464783	2.79648	53.2731	76.2885
0.017242	3.88199		0.017242		0.602722	15.5261			0	4.01886		0	0.019531	0.485984		0.08606	1.98959	0.101776	0.256195	12.8767	21.1715		0.43808	3.2869	0.498505	1.54388	46.9709
0.017242	3.49579		0.013428		0.390472	11.1698			0	4.1925		0	0.018005	0.429457		0.112305	1.89911	0.073242	0.469055	24.6987			0.441895	2.88925	0.457306	3.17719	109.966
0.013428	3.73184		0.013428		0.549011	14.7115			0	4.20578		0	0.004578	0.10885		0.079651	1.64948	0.098572	0.360107	21.8316			0.398407	2.75208	0.448303	2.67853	97.3276
0.014038	3.97736		0.014038		0.558319	14.0374			0	3.99567		0	0.007477	0.187128		0.104523	1.60049	0.094452	0.421448	26.3324			0.414734	3.57864	0.463867	2.64481	73.9053
0.014038	4.06525		0.017395		0.356293	8.76436			0	4.09699		0	0.008545	0.208568		0.106964	1.83914	0.070496	0.364685	19.8291				3.55124
0.017395	3.31299		0.017395		0.456696	13.785			0	4.03351		0	0.004578	0.113499		0.105438	1.3768	0.07782	0.424957	30.8655
0.01297	2.89398		0.01297		0.291443	10.0707			0	3.94074		0	0.005493	0.13939		0.066986	1.82129	0.090332	0.321045	17.6274
0.01297	3.26309		0.016022		0.540771	16.5723			0	4.13269		0	0.019531	0.472598		0.108337	1.74316	0.090485	0.378723	21.7262
0.016022	3.72437		0.016022		0.622253	16.7076										0.097198	2.01843	0.071106	0.30777	15.248
0.010986	3.60107		0.010986		0.510559	14.178										0.084229	1.68106	0.076294	0.349884	20.8133
0.010986	3.27606		0.014496		0.316925	9.67396										0.090332	1.60568	0.097351	0.3862	24.0521
0.014496	3.92685		0.014496		0.59906	15.2555										0.088959	2.13287	0.089722	0.387268	18.1571
																	1.77976

## Sheet: R002.RL
R002										R002											T1	T2
T1										T2										8s	102.41	93.9741
										MAXIMAL M-WAVE										5s	102.629	98.4182
MAXIMAL MWAVE										1.23138	10.0696	15.4469								3s	94.617	73.546
NOT RECORDED										14.6513	2.19833									1s	92.2149	55.8896
										15.4469	1.79504
HREFLEX 10SEC		Maverage	Haverage	H%H10s						15.1979	1.78787									pp60	4.06403	6.92617
1.08643	13.0856	1.01676	13.3171	98.2621	100															pp100	63.7039	12.1595
1.06781	13.47			101.148						HREFLEX 10SEC		Maverage	Haverage	M%Mmax	H%Mmax	Maverage	Haverage	H%H10s		pp300		88.0346
0.973206	13.5397			101.672						0.258789	8.63266	0.320343	8.83751	1.67534	55.8859	2.07383	57.2121	97.682	100
0.992889	13.0396			97.9161						0.374146	8.90289			2.42214	57.6354			100.74
1.00876	13.6461			102.471						0.333252	9.34326			2.1574	60.4862			105.723
1.00205	13.9629			104.849						0.335999	9.21326			2.17518	59.6446			104.252
1.04019	13.0907			98.2999						0.345764	8.48572			2.2384	54.9347			96.0193
0.980988	13.4764			101.197						0.306854	9.53873			1.9865	61.7516			107.935
0.995636	12.7348			95.6279						0.374603	7.96356			2.4251	51.5543			90.1109
1.05606	12.9211			97.0269						0.335999	9.06784			2.17518	58.7032			102.606
0.994873	12.524			94.0444						0.238953	8.83987			1.54693	57.2274			100.027
1.0318	13.6697			102.648						0.299072	8.3873			1.93613	54.2975			94.9057
1.04385	13.6221			102.291
1.008	13.1702			98.8969
0.968933	13.8031			103.65
										HREFLEX 8SEC		Maverage	Haverage	M%Mmax	H%Mmax	Maverage	Haverage	H%H10s
HREFLEX 8SEC		Maverage	Haverage	H%H10s						0.337677	9.51813	0.340347	8.42628	2.18605	61.6182	2.20333	54.5499		93.9741
1.09131	13.4546	1.0296	13.638	101.033	102.41					0.328522	8.08853			2.12678	52.3634			91.525
1.008	13.8658			104.121						0.376282	9.05319			2.43597	58.6084			102.441
1.02692	14.3227			107.551						0.345001	9.32129			2.23346	60.344			105.474
1.11176	14.1846			106.514						0.326691	7.9718			2.11493	51.6077			90.2042
1.05942	13.2716			99.6589						0.316162	7.91596			2.04676	51.2461			89.5722
0.987549	14.5674			109.389						0.359497	7.90039			2.3273	51.1454			89.3961
0.997467	12.9108			96.949						0.385284	8.45413			2.49424	54.7302			95.6619
1.04767	12.5995			94.6116						0.290222	7.64069			1.87883	49.4641			86.4575
1.03439	12.9478			97.2274						0.338135	8.39874			2.18901	54.3716			95.0352
1.01654	13.922			104.542
1.02188	14.2442			106.962
0.978851	13.3447			100.208						HREFLEX 5SEC		Maverage	Haverage	M%Mmax	H%Mmax	Maverage	Haverage	H%H10s
1.05743	12.589			94.5325						0.400238	11.4516	0.319626	8.9731	2.59105	74.1349	2.06919	58.0899		98.4182
0.988312	14.3439			107.71						0.351563	9.3718			2.27594	60.6709			106.046
1.01654	14.0018			105.142						0.320435	7.6001			2.07443	49.2013			85.9982
										0.267944	8.32703			1.73461	53.9073			94.2237
HREFLEX 5SEC		Maverage	Haverage	H%H10s						0.276337	9.48273			1.78894	61.3891			107.301
1.03027	14.2224	1.04932	13.6672	106.798	102.629					0.328674	7.53204			2.12776	48.7608			85.2281
1.02402	12.8255			96.3085						0.260315	9.13635			1.68522	59.1467			103.382
1.02859	14.7734			110.936						0.310822	9.15543			2.01219	59.2702			103.597
1.09024	12.85			96.493						0.339508	7.86957			2.1979	50.9458			89.0474
1.04599	13.9534			104.778						0.340424	9.80438			2.20383	63.4714			110.941
1.05652	14.0065			105.177
1.06842	13.2867			99.7723						HREFLEX 3SEC		Maverage	Haverage	M%Mmax	H%Mmax	Maverage	Haverage	H%H10s
1.04096	14.0897			105.802						0.260468	8.3049	0.340393	6.68016	1.68621	53.7641	2.20363	43.2459		73.546
1.01959	13.6432			102.449						0.249329	5.37842			1.6141	34.8187			60.859
1.06064	12.7641			95.8479						0.402374	6.28143			2.60488	40.6646			71.077
1.04446	13.9429			104.699						0.337372	6.03699			2.18407	39.0821			68.311
1.04889	13.3159			99.9911						0.400391	7.03354			2.59204	45.5336			79.5873
1.08459	13.8344			103.885						0.314026	5.72968			2.03293	37.0926			64.8336
1.05637	13.4471			100.977						0.349274	6.94382			2.26112	44.9527			78.5721
1.04019	14.0524			105.522						0.370636	6.7836			2.39942	43.9155			76.7592
										0.416718	6.93436			2.69774	44.8915			78.4651
HREFLEX 3SEC		Maverage	Haverage	H%H10s						0.303345	7.37488			1.96379	47.7433			83.4497
1.59485	13.3975	1.56783	12.6002	100.604	94.617
1.43539	12.0757			90.678						HREFLEX 1SEC		Maverage	Haverage	M%Mmax	H%Mmax	Maverage	Haverage	H%H10s
1.59241	13.1406			98.6746						0.368347	8.57895	0.356979	5.30322	2.3846	55.5382	2.31101	34.3319		55.8896
1.61468	12.9222			97.035						0.363312	4.61777			2.352	29.8944			52.2519
1.82892	12.327			92.5652						0.355835	5.52612			2.3036	35.7749			62.5303
1.51215	12.666			95.1111						0.334778	5.24063			2.16728	33.9267			59.2999
1.66168	12.4973			93.8439						0.320282	4.66797			2.07343	30.2194			52.82
1.60263	12.2719			92.1515						0.370789	4.4429			2.40041	28.7624			50.2732
1.44546	12.1118			90.9496						0.348206	4.85382			2.25421	31.4226			54.923
1.44546	12.6146			94.725						0.349426	4.9321			2.26211	31.9293			55.8087
1.51245	12.5778			94.4489						0.381622	4.2038			2.47054	27.2144			47.5677
										0.377197	5.96817			2.44189	38.6366			67.5323
HREFLEX 1SEC		Maverage	Haverage	H%H10s
		1.45948	12.2803		92.2149
1.58051	13.4039			100.652
1.43707	12.0525			90.5039
1.32767	12.48			93.7144
1.50803	11.1818			83.9659
1.65466	11.2726			84.6476
1.24527	13.1644			98.8534
1.46317	12.4071			93.1667
PAIRED PULSES										PAIRED PULSES
100MSEC										300MSEC
M1	H1		M2	H2	M2%M1	H2%H1				M1	H1		M2	H2	M2%M1	H2%H1
0.812073	14.803	0.850576	0.73288	9.14429	90.248	61.7732	81.0787	63.7039		0.307007	10.4478	0.31839	0.339661	8.93829	110.636	85.5515	115.424	88.0346
0.858154	14.4901	14.2615	0.668182	8.30627	77.8627	57.324				0.335846	7.69821	8.17722	0.406036	6.07132	120.899	78.8666
0.8815	13.4914		0.662231	9.71573	75.1255	72.0144				0.309906	8.11325		0.392456	7.09808	126.637	87.4875
										0.343018	7.20993		0.395813	7.5293	115.391	104.43
50MSEC										0.296173	7.41684		0.306702	6.21811	103.555	83.8377
M1	H1		M2	H2	M2%M1	H2%H1
0.83725	14.7914	0.799683	0.401306	0.49118	47.9314	3.32071	41.7801	4.06403		100MSEC
0.827484	12.6096	13.1376	0.30014	0.438995	36.2714	3.48145				M1	H1		M2	H2	M2%M1	H2%H1
0.770569	12.0807		0.346222	0.593262	44.9307	4.91083				0.388641	8.88077	0.34378	0.244141	1.23505	62.8192	13.907	97.1133	12.1595
0.726929	13.0276		0.376892	0.60318	51.8472	4.63				0.30838	7.48642	7.51312	0.406799	1.07712	131.915	14.3876
0.836182	13.1787		0.233459	0.524139	27.9196	3.97716				0.342255	7.66357		0.279541	0.686035	81.6762	8.95189
										0.3302	6.61606		0.397491	0.819092	120.379	12.3804
										0.349426	6.91879		0.310211	0.772858	88.7773	11.1704
										60MSEC
										M1	H1		M2	H2	M2%M1	H2%H1
										0.309143	9.95087	0.320191	0.316315	0.706635	102.32	7.10124	90.6721	6.92617
										0.321198	9.12903	9.17706	0.219879	0.627441	68.4559	6.87303
										0.328217	8.84888		0.307617	0.669556	93.7237	7.56656
										0.317383	10.5069		0.283966	0.548096	89.4711	5.21654
										0.325012	7.44965		0.323029	0.586548	99.3899	7.8735

## Sheet: R003.RL
R003											R003											R003											T1	T2	T3
T1											T2											T3										8s	105.208	110.594	96.4241
																																5s	109.326	113.151	86.0928
MAXIMAL M-WAVE											MAXIMAL M-WAVE											MAXIMAL M-WAVE										3s	89.0859	100.846	74.1433
36.4919	36.6754										16.0693	29.0732										37.3091	38.8135									1s	91.2779	98.2332	68.6443
36.5198											21.9531											37.8493
36.563											27.2496											38.1218										pp60	1.15653	3.37152	3.72251
36.6754											28.1845											38.4402										pp100	9.24201	9.99677	41.1507
36.5404											28.567											38.8135										pp300	87.8891	95.5247	105.424
											29.0732
HREFLEX 10SEC		Maverage	Haverage	M%Mmax	H%Mmax			H%H10s			HREFLEX 10SEC		Maverage	Haverage	M%Mmax	H%Mmax			H%H10s			HREFLEX 10SEC		Maverage	Haverage	M%Mmax	H%Mmax			H%H10s
0	8.52234	0	8.63936	0	23.2372	0	23.5563	98.6455	100		0	9.66278	0	10.3587	0	33.2361	0	35.6299	93.2815	100		0	11.9875	0	13.3169	0	30.8848	0	34.3101	90.0166	100.149
0	8.1395			0	22.1933			94.2141			0	10.309			0	35.4588			99.5198			0	10.8733			0	28.0141			81.6498
0				0							0	9.97528			0	34.3109			96.2983			0	15.7799			0	40.6557			118.495
0	9.04617			0	24.6655			104.709			0	9.19037			0	31.6112			88.721			0	14.2661			0	36.7554			107.127
0	8.08594			0	22.0473			93.5941			0	10.9154			0	37.5445			105.374			0	13.7813			0	35.5064			103.487
0	8.02124			0	21.8709			92.8453			0	10.468			0	36.0056			101.055			0	13.1296			0	33.8274			98.5931
0	7.77084			0	21.1882			89.947			0	10.4796			0	36.0455			101.167			0	13.9903			0	36.045			105.057
0	8.60275			0	23.4565			99.5762			0	11.4009			0	39.2145			110.061			0	13.5855			0	35.002			102.017
0	8.52387			0	23.2414			98.6631			0	9.81278			0	33.752			94.7295			0	13.4853			0	34.7438			101.264
0	8.40607			0	22.9202			97.2996			0	11.3733			0	39.1195			109.794			0	12.2908			0	31.6663			92.2945
0	9.88495			0	26.9525			114.418
0	7.95883			0	21.7007			92.1229														HREFLEX 10SEC-B		Maverage	Haverage	M%Mmax	H%Mmax			H%H10s
0	9.26514			0	25.2625			107.243														0	14.9838	0	14.7042	0	38.6047	0	37.8843	101.902	100
0	8.75107			0	23.8609			101.293														0	15.9406			0	41.0696			108.408
0	9.97238			0	27.1909			115.43														0	13.4734			0	34.7131			91.6292
																						0	13.6653			0	35.2077			92.9346
HREFLEX 8SEC		Maverage	Haverage	M%Mmax	H%Mmax			H%H10s			HREFLEX 8SEC		Maverage	Haverage	M%Mmax	H%Mmax			H%H10s			0	15.2541			0	39.3009			103.739
0	7.69531	0	9.08927	0	20.9822	0	24.783	89.0727	105.208		0	12.5098	0	11.5615	0	43.0285	0	39.7668		110.594		0	15.8134			0	40.7422			107.544
0	9.39179			0	25.6078			108.709			0	10.9494			0	37.6615			105.702			0	14.8668			0	38.3032			101.106
0	8.67035			0	23.6408			100.359			0	11.7041			0	40.2574			112.988			0	15.0597			0	38.8001			102.417
0	9.40521			0	25.6445			108.865			0	10.2977			0	35.4199			99.4108			0	14.6021			0	37.6211			99.3051
0	9.68521			0	26.4079			112.106			0	11.6156			0	39.953			112.133			0	13.3832			0	34.4808			91.0159
0	9.22287			0	25.1473			106.754			0	11.1391			0	38.3139			107.533
0	9.39896			0	25.6274			108.792			0	11.4673			0	39.4428			110.702			HREFLEX 8SEC		Maverage	Haverage	M%Mmax	H%Mmax			H%H10s
0	9.30695			0	25.3765			107.727			0	12.2562			0	42.1563			118.317			0	14.4737	0	14.3677	0	37.2905	0	36.5296	98.4324	96.4241
0	9.34067			0	25.4685			108.118			0	11.8758			0	40.8478			114.645			0	13.2626			0	34.1702			90.1961
0	8.9032			0	24.2757			103.054			0	11.7998			0	40.5865			113.911			0	14.2128			0	36.6182			96.6579
0	7.9245			0	21.6071			91.7255														0	15.2655			0	39.3304			103.817
0	8.58398			0	23.4053			99.359														0	13.6694			0	35.2183			92.9626
0	8.27255			0	22.5561			95.7542														0	15.6242			0	40.2547			106.257
0	9.89822			0	26.9887			114.571														0	14.5163			0	37.4001			98.7219
0	10.6393			0	29.0095			123.15														0	13.7595			0	35.4502			93.5749
																						0	14.5416			0	37.4654			98.8942
HREFLEX 5SEC		Maverage	Haverage	M%Mmax	H%Mmax			H%H10s			HREFLEX 5SEC		Maverage	Haverage	M%Mmax	H%Mmax			H%H10s			0	14.3509			0	36.974			97.5971
0	8.25195	0	8.72371	0	22.5	0	25.7532	95.5158	109.326		0	13.1239	0	11.8613	0	45.141	0	40.7981		113.151		0	12.3032			0	31.6982			83.6709
0	9.18472			0	25.0433			106.313			0	12.0815			0	41.5553			116.631			0	13.4091			0	34.5476			91.1923
0	9.76822			0	26.6342			113.066			0	11.4023			0	39.2192			110.074			0	13.9856			0	36.0328			95.1128
0	10.7736			0	29.3756			124.704			0	11.2904			0	38.8345			108.994			0	15.2641			0	39.3269			103.808
0	8.81043			0	24.0227			101.98			0	13.3727			0	45.9965			129.095			0	14.0376			0	36.1669			95.4666
0	10.2751			0	28.0164			118.934			0	11.6751			0	40.1577			112.708
0	9.05472			0	24.6888			104.808			0	11.7274			0	40.3377			113.213			HREFLEX 5SEC		Maverage	Haverage	M%Mmax	H%Mmax			H%H10s
0	9.6756			0	26.3817			111.994			0	10.453			0	35.9542			100.91			0	15.3035	0	12.3342	0	39.4283	0	32.6157	104.076	86.0928
0	9.19098			0	25.0603			106.385			0	12.1922			0	41.9363			117.7			0	11.5123			0	29.6606			78.2925
0	9.46564			0	25.8092			109.564			0	11.2944			0	38.8482			109.033			0	11.9516			0	30.7924			81.28
																						0	12.5108			0	32.2332			85.0833
HREFLEX 3SEC		Maverage	Haverage	M%Mmax	H%Mmax			H%H10s			HREFLEX 3SEC		Maverage	Haverage	M%Mmax	H%Mmax			H%H10s			0	13.0435			0	33.6056			88.7059
0	7.01813	0	7.53258	0	19.1358	0	20.5385	81.2343	87.1891		0	8.41034	0	10.4464	0	28.9282	0	35.9314	81.1908	100.846		0	11.8738			0	30.5919			80.7508
0	6.02905			0	16.4389			69.7859			0	10.0385			0	34.5282			96.9081			0	11.9945			0	30.9029			81.5716
0	6.21994			0	16.9594			71.9954			0	10.8173			0	37.207			104.426			0	11.7937			0	30.3855			80.206
0	7.94205			0	21.655			91.9286			0	10.105			0	34.757			97.5503			0	12.2929			0	31.6718			83.6014
0	6.71493			0	18.3091			77.7249			0	10.4828			0	36.0566			101.198			0	11.0658			0	28.5103			75.2561
0	7.78214			0	21.2189			90.0776			0	11.6759			0	40.1603			112.715			0	13.2948			0	34.2531			90.415
0	7.35687			0	20.0594			85.1553			0	10.5243			0	36.1993			101.598			0	13.2977			0	34.2606			90.4348
0	8.77563			0	23.9278			101.577			0	10.8734			0	37.4001			104.969			0	13.3612			0	34.4241			90.8664
0	7.66434			0	20.8978			88.7141			0	10.5716			0	36.362			102.055			0	13.7625			0	35.4581			93.5956
0	8.43613			0	23.0021			97.6476			0	10.9651			0	37.7156			105.854			0	12.8304			0	33.0564			87.2562
0	8.86398			0	24.1687			102.6
0	7.08664			0	19.3226			82.0273
0	7.22351			0	19.6958			83.6116														HREFLEX 3SEC		Maverage	Haverage	M%Mmax	H%Mmax			H%H10s
0	8.27454			0	22.5615			95.7772														0	13.7564	0	11.1708	0	35.4424	0	28.0887	93.5541	74.1433
0	7.60086			0	20.7247			87.9794														0	9.90616			0	25.5225			67.3695
																						0	9.98566			0	25.7273			67.9101
HREFLEX 1SEC		Maverage	Haverage	M%Mmax	H%Mmax			H%H10s			HREFLEX 1SEC		Maverage	Haverage	M%Mmax	H%Mmax			H%H10s			0	11.3498			0	29.2419			77.1873
0	11.6403	0	8.13613	0	31.7388	0	22.1841		91.2779		0	15.3746	0	10.6956	0	52.8824	0	36.7886		98.2332		0	11.4992			0	29.6268			78.2032
0	8.82538			0	24.0635			102.153			0	10.2187			0	35.1481			98.6477			0	10.9694			0	28.2618			74.6003
0	7.11365			0	19.3962			82.3399			0	10.1529			0	34.9219			98.0129			0	11.7651			0	30.312			80.012
0	8.01056			0	21.8418			92.7216			0	9.82269			0	33.7861			94.8252			0	11.7192			0	30.1937			79.6996
0	8.51028			0	23.2043			98.5059			0	10.1237			0	34.8216			97.7315			0	9.95544			0	25.6495			67.7047
0	7.65503			0	20.8724			88.6064			0	9.66522			0	33.2445			93.305			0	10.8012			0	27.8286			73.4567
0	7.52197			0	20.5096			87.0663			0	10.0046			0	34.4117			96.5811			0	9.8378			0	25.3463			66.9046
0	8.82339			0	24.0581			102.13			0	11.1971			0	38.5133			108.093			0	10.3358			0	26.6295			70.2917
0	8.68713			0	23.6865			100.553			0	10.1967			0	35.0725			98.4356			0	9.7934			0	25.2319			66.6026
0	6.65375			0	18.1423			77.0166			0	10.1999			0	35.0835			98.4666			0	10.8855			0	28.0456			74.0295
0	8.30627			0	22.6481			96.1445														0	10.9727			0	28.2705			74.6231
0	8.15506			0	22.2358			94.3942
0	7.56561			0	20.6286			87.5714														HREFLEX 1SEC		Maverage	Haverage	M%Mmax	H%Mmax			H%H10s
0	7.45026			0	20.314			86.2362														0	15.1537	0	10.4182	0	39.0423	0	26.0054	103.056	68.6443
0	7.12326			0	19.4224			82.4512														0	9.10019			0	23.446			61.8883
																						0	10.3732			0	26.7258			70.5459
																						0	10.0307			0	25.8433			68.2162
																						0	10.4645			0	26.9609			71.1665
																						0	9.31839			0	24.0081			63.3722
																						0	11.3382			0	29.212			77.1084
																						0	9.00879			0	23.2105			61.2667
																						0	9.14246			0	23.5548			62.1757
																						0	10.2515			0	26.4121			69.7178
																						0	9.49921			0	24.474			64.6019
																						0	9.38675			0	24.1843			63.8371
																						0	10.043			0	25.8751			68.3003
																						0	8.65204			0	22.2913			58.8405
																						0	9.64172			0	24.8412			65.5711
PAIRED PULSES											PAIRED PULSES											PAIRED PULSES
60MSEC											60MSEC											60MSEC
M1	H1		M2	H2	M2%M1	H2%H1					M1	H1		M2	H2	M2%M1	H2%H1					M1	H1		M2	H2	M2%M1	H2%H1
0	8.35968	0	0	0.013885		0.166095		1.15653			0	13.2135	0	0	0.462341		3.499		3.37152			0	15.0574	0	0	0.568848		3.77787		3.72251
0	8.1134	7.82304	0	0.162506		2.00293					0	13.1824	12.9921	0	0.450592		3.41814					0	14.0793	12.7781	0	0.429382		3.04974
0	8.39966		0	0.115967		1.38062					0	12.0483		0	0.398254		3.30547					0	13.9375		0	0.483704		3.47051
0	6.83502		0	0.08194		1.19883					0	12.2324		0	0.452118		3.69608					0	14.1498		0	0.479431		3.38826
0	8.33313		0	0.076599		0.91921					0	14.3875		0	0.463715		3.22304					0	12.5739		0	0.420685		3.34571
0	7.31155		0	0.095215		1.30225					0	12.8726		0	0.40802		3.16967					0	11.0191		0	0.491943		4.46444
0	6.5683		0	0.099182		1.51001					0	11.9572		0	0.39444		3.29875					0	11.6681		0	0.486908		4.17299
0	6.97632		0	0.137939		1.97725					0	13.0894		0	0.422516		3.22791					0	12.5218		0	0.483398		3.86045
0	7.59766		0	0.070953		0.93388					0	12.7425		0	0.493469		3.87263					0	14.644		0	0.486298		3.3208
0	7.95624		0	0.074005		0.930151					0	14.1949		0	0.426483		3.00447					0	11.711		0	0.450897		3.85021
0	8.52798		0	0.057831		0.678132																0	12.55		0	0.437012		3.48215
0	8.01575		0	0.082245		1.02604																0	10.7846		0	0.453186		4.20216
0	8.53012		0	0.090179		1.05718																0	12.9774		0	0.503235		3.87777
0	7.8302		0	0.113831		1.45374																0	11.9691		0	0.461578		3.8564
0	7.99057		0	0.06485		0.811582																0	12.0285		0	0.447235		3.71813
100MSEC											100MSEC											100MSEC
M1	H1		M2	H2	M2%M1	H2%H1					M1	H1		M2	H2	M2%M1	H2%H1					M1	H1		M2	H2	M2%M1	H2%H1
0	11.1378	0	0	1.29456		11.623		9.24201			0	12.6674	0	0	1.04919		8.28264		9.99677			0	5.79651	0	0	2.72507		47.0122		41.1507
0	10.0185	10.2327	0	1.42013		14.1752					0	12.305	12.9972	0	1.3533		10.998					0	4.62646	7.62403	0	3.23624		69.9505
0	9.93469		0	1.08734		10.9449					0	12.7983		0	1.20132		9.38658					0	4.29657		0	4.09164		95.2305
0	10.0705		0	1.57959		15.6853					0	13.6044		0	1.32584		9.74562					0	5.78339		0	2.10297		36.3622
0	10.9625		0	0.409088		3.7317					0	12.5455		0	1.29639		10.3335					0	5.5188		0	2.7179		49.248
0	10.882		0	0.508575		4.67356					0	12.3433		0	1.26801		10.2728					0	7.41013		0	3.31757		44.7707
0	11.4754		0	0.335388		2.92268					0	13.797		0	1.1525		8.35324					0	6.12488		0	3.07571		50.2167
0	9.35684		0	0.734406		7.84887					0	12.9581		0	1.50223		11.593					0	7.2995		0	2.69135		36.8703
0	10.0119		0	0.834808		8.33816					0	13.5504		0	1.5625		11.531					0	8.48968		0	2.97607		35.0552
0	10.2303		0	0.72113		7.04899					0	13.4024		0	1.26938		9.47128					0	8.06747		0	2.12967		26.3982
0	10.4169		0	0.753174		7.23033																0	9.2096		0	2.901		31.4998
0	10.2829		0	1.16608		11.34																0	10.7549		0	3.22403		29.9774
0	10.1791		0	1.30554		12.8257																0	10.7141		0	2.36618		22.0847
0	9.32617		0	1.43143		15.3485																0	10.2428		0	2.17636		21.2478
0	9.20517		0	0.450439		4.89333																0	10.0258		0	2.13913		21.3363
300MSEC											300MSEC											300MSEC
M1	H1		M2	H2	M2%M1	H2%H1					M1	H1		M2	H2	M2%M1	H2%H1					M1	H1		M2	H2	M2%M1	H2%H1
0	8.27927	0	0	6.586		79.5481		87.8891			0	11.976	0	0	10.5525		88.1138		95.5247			0	15.3905	0	0	13.4076		87.1162		105.424
0	8.17947	8.102	0	8.17261		99.916					0	10.9497	11.4504	0	9.27918		84.7436					0	12.0789	12.0637	0	11.4644		94.9128
0	7.59994		0	7.74811		101.95					0	11.3829		0	11.1342		97.815					0	13.3598		0	13.0606		97.7603
0	8.35892		0	6.88431		82.3589					0	10.661		0	9.85611		92.45					0	12.0244		0	12.6303		105.039
0	7.71088		0	6.68549		86.702					0	11.6502		0	11.5498		99.1382					0	9.59808		0	12.5023		130.258
0	9.73373		0	7.16568		73.617					0	10.7193		0	10.9993		102.612					0	11.5311		0	13.9009		120.552
0	8.18131		0	7.50717		91.7601					0	11.2862		0	11.8909		105.358					0	11.1194		0	11.8651		106.706
0	7.89627		0	8.32474		105.426					0	12.2049		0	9.83704		80.5991					0	12.016		0	13.8614		115.358
0	8.42865		0	7.78244		92.3332					0	11.7357		0	12.1594		103.611					0	12.715		0	11.46		90.1295
0	7.90604		0	7.1814		90.8343					0	11.9383		0	12.0346		100.807					0	11.0442		0	11.5652		104.718
0	6.51962		0	4.47937		68.706																0	11.4931		0	12.6108		109.725
0	7.67273		0	6.98044		90.9773																0	12.9527		0	13.1218		101.305
0	7.31766		0	6.04691		82.6345																0	12.296		0	12.8584		104.574
0	9.11789		0	7.79724		85.5159																0	11.8819		0	12.5484		105.609
0	8.62763		0	7.42477		86.0581																0	11.4542		0	12.3247		107.6

## Sheet: R004.RL
R004											R004
T1											T2											before	after
																					8s	103.816	83.7764
MAXIMAL M-WAVE											MAXIMAL M-WAVE										5s	86.4145	101.908
16.601	17.0105										30.4906	30.4978									3s	68.3471	96.1295
16.8382											30.5154										1s	73.89	97.6211
17.0105											30.5841
16.8776											30.52										pp60	0.958795	5.36201
16.9199											30.3787										pp100	14.298	8.13872
																					pp300	102.26	208.437
HREFLEX 10SEC											HREFLEX 10SEC
		Maverage	Haverage	M%Mmax	H%Mmax			H%H10s					Maverage	Haverage	M%Mmax	H%Mmax	Maverage	Haverage	H%H10s
3.42071	4.85458	3.05593	6.11442	20.1094	28.5388	17.965	35.945	79.3957	100		8.10928	6.51398	7.30505	6.63141	26.5898	21.3589	23.9527	21.7439	98.2292	100
3.13873	4.85657			18.4517	28.5504			79.4281			7.1402	6.27899			23.4122	20.5884			94.6856
3.17078				18.6401							7.04666	6.49307			23.1055	21.2903			97.9139
3.27515				19.2537							7.11761	8.33282			23.3381	27.3227			125.657
3.19702	6.62674			18.7944	38.9568			108.379			7.57507	5.86594			24.8381	19.234			88.4569
2.96707	6.08734			17.4426	35.7858			99.5571			7.16354	6.3327			23.4887	20.7645			95.4956
3.28461	3.59024			19.3093	21.106			58.7176			7.453	6.91345			24.4379	22.6687			104.253
2.93487	5.09293			17.2533	29.9399			83.2937			7.25754	6.70242			23.7969	21.9768			101.071
2.75925	7.12784			16.2208	41.9026			116.574			7.10632	6.60904			23.3011	21.6706			99.6627
2.82654	7.37518			16.6164	43.3567			120.62			7.0813	6.27167			23.2191	20.5643			94.5752
3.15582	7.45712			18.5522	43.8384			121.96
2.99286	6.61987			17.5942	38.9164			108.267
2.94128	5.78079			17.291	33.9837			94.5436
3.02261	6.8219			17.7691	40.1041			111.571
2.75162	7.19635			16.176	42.3053			117.695
HREFLEX 8SEC											HREFLEX 8SEC
2.78946	5.177	2.72176	6.34775	16.3985	30.4342	16.0005	37.3166	84.6687	103.816		7.09106	5.17487	7.00575	5.98653	23.2511	16.968	22.9714	19.6294	78.0357	83.7764
2.64725	5.01862			15.5624	29.5031			82.0784			6.92963	6.27838			22.7217	20.5864			94.6764
2.87628	5.07477			16.9089	29.8332			82.9967			7.21039	5.24231			23.6423	17.1892			79.0527
2.59308	6.25534			15.244	36.7734			102.305			6.64627	5.11429			21.7926	16.7694			77.1222
2.51373	6.64658			14.7775	39.0734			108.703			6.62842	5.59998			21.7341	18.3619			84.4463
2.55737	5.9343			15.0341	34.8861			97.0541			7.27753	7.38403			23.8625	24.2117
2.77176	6.6481			16.2944	39.0823			108.728			6.96045	5.74936			22.8228	18.8517			86.6989
2.93198	7.48398			17.2363	43.9962			122.399			7.09	5.8197			23.2476	19.0824			87.7597
2.73498	5.70999			16.0782	33.5675			93.3857			7.00882	5.46555			22.9814	17.9211			82.4191
2.85706	7.36679			16.7958	43.3073			120.482			7.21497	8.0368			23.6574	26.3521
2.68173	5.51514			15.7652	32.422			90.1989
3.00568	5.73807			17.6695	33.7325			93.8449
2.73148	5.67551			16.0576	33.3647			92.8217
2.48871	7.22443			14.6304	42.4704			118.154
2.64587	9.74762			15.5544	57.3036			159.42
HREFLEX 5SEC											HREFLEX 5SEC
2.97363	5.29022	2.49998	5.28374	17.4812	31.0997	14.6967	31.0617	86.5204	86.4145		7.78229	9.33487	7.42859	7.59155	25.5176	30.6084	24.3578	24.8922		101.908
2.22	6.46011			13.0508	37.9772			105.654			7.74399	7.50977			25.392	24.624			113.245
2.50275	4.36157			14.713	25.6405			71.3326			6.71066	9.24789			22.0038	30.3232
2.30545	4.18518			13.5531	24.6035			68.4477			6.84219	10.0272			22.4351	32.8783
2.55249	3.24814			15.0054	19.0949			53.1226			7.26669	6.89545			23.827	22.6097			103.982
2.81692	4.34448			16.5599	25.54			71.0531			7.52518	7.92099			24.6745	25.9724			119.447
2.53677	5.83847			14.913	34.3227			95.4869			7.81525	6.81137			25.6256	22.334			102.714
2.59933	5.81909			15.2808	34.2088			95.17			7.77405	6.49475			25.4905	21.2958			97.9392
2.63397	5.33157			15.4844	31.3428			87.1967			7.6239	5.96954			24.9982	19.5737			90.0192
2.67059	4.82315			15.6997	28.354			78.8816			7.20169	5.70373			23.6138	18.7021			86.0109
2.30789	5.81421			13.5675	34.1801			95.0901
2.49085	6.4389			14.643	37.8525			105.307
2.31918	5.31464			13.6338	31.2433			86.9197
2.31949	5.89203			13.6356	34.6376			96.3628
2.25037	6.09436			13.2293	35.8271			99.6719
HREFLEX 3SEC											HREFLEX 3SEC
2.48962	3.83377	2.57462	4.17903	14.6358	22.5377	15.1354	24.5673	62.7005	68.3471		8.14667	9.99451	7.56755	6.89999	26.7123	32.7713	24.8135	22.6246		96.1295
2.31049	5.4422			13.5827	31.9932			89.006			7.87262	6.09512			25.8138	19.9855			91.9129
2.38525	2.83752			14.0222	16.681			46.4071			7.43042	5.75745			24.3638	18.8783			86.8209
2.64282	2.8508			15.5364	16.7591			46.6242			7.35458	6.6655			24.1152	21.8557			100.514
2.6062	4.55154			15.3211	26.7573			74.4395			7.98401	4.80484			26.179	15.7547			72.4558
2.51282	3.64258			14.7722	21.4137			59.5736			7.80228	6.57486			25.5831	21.5585			99.1473
2.47665	3.629			14.5596	21.3339			59.3515			7.29843	7.53616			23.931	24.7105			113.643
2.74704	4.82117			16.1491	28.3423			78.8491			6.88034	7.37579			22.5601	24.1847			111.225
2.67609	3.4346			15.732	20.1911			56.1721			7.29187	6.1882			23.9095	20.2907			93.3166
2.65427	4.08646			15.6037	24.0231			66.8331			7.61429	8.00751			24.9667	26.256
2.4443	3.9595			14.3694	23.2768			64.7568
2.67654	4.95758			15.7347	29.1442			81.0802
2.60239	5.65735			15.2987	33.258			92.5247
2.57812	4.04099			15.1561	23.7558			66.0894
2.81662	4.94034			16.5581	29.0429			80.7982
HREFLEX 1SEC											HREFLEX 1SEC
2.46399	7.26227	2.68216	4.7009	14.4851	42.6929	15.7677	27.6353		73.89		7.99744	6.48254	7.69598	6.6344	26.223	21.2558	25.2346	21.7537		97.6211
2.49649	4.66232			14.6762	27.4085			76.2513			7.89002	5.15778			25.8708	16.912			77.778
2.64618	4.00772			15.5562	23.5603			65.5454			7.68448	5.24963			25.1969	17.2132			79.1632
2.38739	4.17404			14.0348	24.538			68.2655			7.70142	7.3027			25.2524	23.945			110.123
2.85751	3.46374			16.7985	20.3624			56.6488			7.83951	5.38498			25.7052	17.657			81.2041
2.53799	4.66553			14.9202	27.4273			76.3037			7.48383	7.8093			24.5389	25.6061			117.762
2.65518	4.44275			15.6091	26.1177			72.6602			7.48733	6.05804			24.5504	19.8639			91.3538
2.89597	4.245			17.0246	24.9551			69.426			7.91092	7.58164			25.9393	24.8596			114.329
2.59735	5.45425			15.2691	32.064			89.2031			7.99805	8.07221			26.225	26.4682
2.72888	4.64615			16.0423	27.3134			75.9868			6.96686	7.24518			22.8438	23.7564			109.255
2.63946	4.51782			15.5167	26.559			73.888
2.78976	5.31967			16.4002	31.2729			87.0021
2.79404	4.49142			16.4254	26.4038			73.4563
2.9303	3.72055			17.2264	21.8721			60.8488
2.81189	5.44022			16.5303	31.9815			88.9735
PAIRED PULSES											PAIRED PULSES
60MSEC											60MSEC
M1	H1		M2	H2	M2%M1	H2%H1					M1	H1		M2	H2	M2%M1	H2%H1
2.41562	7.22794	2.30089	2.89459	0.003662	119.828	0.0506645	142.048	0.958795			8.04962	7.20978	7.90375	7.34665	0.365448	91.267	5.06878	91.9938	5.36201
2.57263	5.26367	6.21388	2.75726	0.048218	107.177	0.916053					7.55066	6.5477	8.2137	7.77862	0.447998	103.019	6.84207
2.3259	4.36554		3.47351	0.072784	149.341	1.66724					7.8067	7.78366		7.37076	0.388336	94.4158	4.98912
1.99936	5.86655		3.51547	0.036011	175.83	0.613836					8.06168	7.52853		7.17529	0.384216	89.005	5.10346
2.14081	7.32849		3.57773	0.042877	167.12	0.585073					8.11722	8.87451		7.03766	0.412292	86.7004	4.6458
2.02271	8.61069		3.06427	0.046082	151.494	0.535172					7.88544	6.12045		7.31018	0.443573	92.7048	7.24739
2.40738	7.26547		3.43247	0.189514	142.581	2.60842					8.32245	8.45749		7.44797	0.452576	89.4925	5.35119
2.4089	5.50171		3.29437	0.06012	136.758	1.09275					7.74277	10.2191		6.97968	0.470276	90.1445	4.60192
2.50473	5.34744		3.25699	0.036926	130.034	0.690536					8.01681	8.59283		7.13379	0.439758	88.9853	5.11773
2.21085	5.36133		3.10226	0.044403	140.32	0.828209					7.48413	10.8029		7.05032	0.502625	94.2036	4.65268
100MSEC											100MSEC
M1	H1		M2	H2	M2%M1	H2%H1					M1	H1		M2	H2	M2%M1	H2%H1
2.19604	7.07016	2.06563	2.90772	1.1499	132.407	16.2642	163.255	14.298			7.89856	7.04407	7.61232	7.60071	0.605011	96.229	8.58894	92.7277	8.13872
2.20001	6.1705	6.75015	2.92465	0.505371	132.938	8.19011					7.75543	5.42099	7.91339	7.3111	0.488129	94.2706	9.00443
1.97525	5.08484		3.13034	0.950165	158.478	18.6862					7.73544	6.58279		7.30011	0.578308	94.3722	8.78515
1.99448	6.83441		3.25088	0.888824	162.994	13.0051					7.36374	9.33609		7.07535	0.740509	96.0836	7.93168
1.6449	4.91638		3.04901	0.950317	185.362	19.3296					7.65533	7.8035		6.81137	0.470123	88.9755	6.02452
2.61169	7.18765		3.50296	1.31729	134.126	18.3271					7.57233	8.79028		6.8753	0.665894	90.7951	7.57534
2.02515	7.043		3.66104	1.35254	180.779	19.204					7.65884	7.00012		7.03217	0.616455	91.8176	8.80635
1.45142	8.62442		3.61038	0.930328	248.749	10.7871					7.47482	10.0775		7.03308	1.18637	94.0903	11.7725
2.33246	7.33047		3.55103	0.662079	152.244	9.03187					7.1048	9.65973		6.70334	0.606995	94.3495	6.28377
2.22488	7.23968		3.21426	0.735168	144.469	10.1547					7.9039	7.41882		6.82053	0.490723	86.2932	6.61457
300MSEC											300MSEC
M1	H1		M2	H2	M2%M1	H2%H1					M1	H1		M2	H2	M2%M1	H2%H1
2.32376	6.92429	2.53183	2.80716	6.12808	120.802	88.5013	105.427	102.26			7.75787	6.78451	7.61824	7.85065	17.0284	101.196	250.988	101.21	208.437
2.67822	6.47354	7.09128	2.67639	5.66818	99.9316	87.5592					7.37549	9.16596	8.81764	7.51068	17.6573	101.833	192.64
2.75024	6.72287		2.63641	6.94733	95.8611	103.339					7.901	8.5849		7.93793	16.8245	100.467	195.978
2.34909	6.37085		2.87186	6.15814	122.254	96.6612					7.95136	7.49527		7.77206	17.4765	97.7452	233.167
2.73407	5.45975		2.81616	7.56012	103.003	138.47					7.65595	6.88278		7.52472	16.6811	98.286	242.359
2.52045	4.72855		2.72781	5.98831	108.227	126.642					7.39609	9.64615		7.7182	18.2335	104.355	189.024
2.58392	7.95227		2.38983	7.62863	92.4885	95.9302					7.37366	10.731		7.73407	20.5034	104.888	191.066
2.44476	9.11606		2.71454	8.04886	111.035	88.2932					7.74048	9.88922		7.62741	18.0843	98.5393	182.868
2.47528	8.73856		2.49497	7.38113	100.795	84.4663					7.43591	9.67178		7.60223	19.0048	102.237	196.498
2.4585	8.42606		2.45544	9.49921	99.8759	112.736					7.5946	9.3248		7.78839	19.5618	102.552	209.782

## Sheet: R006.RL
R006											R006
T1											T2											before	after
																					8s	100.916	89.0743
SOLEUS MAMX																					5s	102.584	87.9614
18.1544	18.1544										MAXIMAL M-WAVE										3s	86.8005	71.569
17.7115											17.8035	2.56226	17.8983								1s	67.3119	47.1574
17.946											17.7077	2.59689
18.1277											17.6398	2.6503									pp60	2.09722	1.81523
18.0742											17.8983	2.46796									pp100	10.9667	19.6819
											17.8674	2.39807									pp300	38.1695	68.6608
																					pp500	70.0696	60.6143
HREFLEX 10SEC											HREFLEX 10SEC-A
0.274963	5.61691	0.310623	5.90004	1.51458	30.9396	1.711	32.4991	95.2013	100		1.78452	8.89358	1.78455	8.9725	9.97033	49.6897	9.9705	50.1306	99.1204	100
0.340729	5.94925			1.87683	32.7702			100.834			1.77704	8.78738			9.92856	49.0963			97.9368
0.314026	5.99533			1.72975	33.024			101.615			1.83212	9.47754			10.2363	52.9523			105.629
0.27771	6.49933			1.52971	35.8002			110.157			1.77963	8.48023			9.94305	47.3802			94.5135
0.295105	5.86731			1.62552	32.3189			99.4453			1.72867	8.56323			9.65831	47.844			95.4386
0.301056	5.26993			1.6583	29.0283			89.3202			1.71372	9.07761			9.57476	50.7178			101.171
0.346527	6.31851			1.90877	34.8042			107.093			1.85043	9.4046			10.3386	52.5448			104.816
0.317383	6.06354			1.74824	33.3997			102.771			1.67542	8.6879			9.36077	48.5405			96.828
0.305328	5.97366			1.68184	32.9047			101.248			1.76666	7.57065			9.87059	42.2982			84.3761
0.333405	5.44663			1.83649	30.0016			92.3151			1.80145	8.29575			10.065	46.3495			92.4574
											1.86645	9.48914			10.4281	53.0171			105.758
											1.77383	9.39835			9.91065	52.5098			104.746
											1.73431	9.37897			9.68985	52.4016			104.53
											1.83411	9.58664			10.2474	53.5619			106.845
											1.84982	9.496			10.3352	53.0555			105.834
											HREFLEX 10SEC-B
											1.73782	10.8	1.70387	10.4589	9.70946	60.3412	9.51974	58.4351	103.262	100
											1.66534	10.0658			9.30451	56.2388			96.2415
											1.64795	10.574			9.20732	59.0786			101.101
											1.71097	9.68079			9.55941	54.0879			92.5606
											1.62491	10.5496			9.07858	58.9422			100.868
											1.75476	10.7805			9.80409	60.2321			103.075
											1.78726	10.9789			9.98568	61.3403			104.972
											1.72501	10.4338			9.63785	58.2951			99.7604
											1.80878	10.2675			10.1059	57.3659			98.1702
											1.65009	10.1384			9.21925	56.6446			96.9359
											1.61072	10.5208			8.9993	58.7811			100.592
											1.71814	10.7681			9.59948	60.163			102.957
											1.73843	10.1244			9.71287	56.5662			96.8017
											1.6774	10.3758			9.37186	57.9712			99.206
											1.70044	10.8246			9.50059	60.4784			103.497
HREFLEX 8SEC											HREFLEX 8SEC
0.315247	5.923	0.309987	5.95409	1.73647	32.6256	1.7075	32.7969	100.389	100.916		1.73279	10.2823	1.65817	9.31616	9.68132	57.4486	9.26444	52.0507	98.3117	89.0743
0.314636	6.9754			1.73311	38.4226			118.226			1.59485	8.96683			8.91064	50.0989			85.7342
0.3125	6.21384			1.72134	34.2276			105.319			1.65695	9.33243			9.25762	52.1416			89.2299
0.304413	5.34256			1.6768	29.4284			90.5513			1.70822	9.40903			9.54407	52.5695			89.9622
0.316772	6.30493			1.74487	34.7294			106.863			1.63864	9.78867			9.15531	54.6906			93.5921
0.305634	5.61295			1.68352	30.9177			95.134			1.63483	8.73276			9.134	48.7911			83.4963
0.298309	6.2085			1.64317	34.1982			105.228			1.72302	8.93951			9.62676	49.9463			85.4731
0.300903	6.56662			1.65746	36.1709			111.298			1.56586	8.91296			8.74866	49.798			85.2193
0.321503	5.5693			1.77093	30.6774			94.3944			1.62323	9.60525			9.06921	53.6659			91.8384
0.29953	5.98938			1.6499	32.9913			101.514			1.70914	9.47494			9.54918	52.9378			90.5925
0.305481	6.08307			1.68268	33.5073			103.102			1.64444	10.0041			9.18771	55.8944			95.6521
0.325317	5.8493			1.79194	32.2197			99.1401			1.70563	9.0593			9.52957	50.6155			86.6184
0.306702	5.81009			1.6894	32.0037			98.4754			1.57791	8.73489			8.81601	48.8031			83.5167
0.296326	5.00137			1.63225	27.549			84.7685			1.66519	9.37515			9.30366	52.3803			89.6384
0.326538	5.86105			1.79867	32.2844			99.3392			1.69189	9.1243			9.45285	50.9787			87.2399
HREFLEX 5SEC											HREFLEX 5SEC
0.306549	7.59613	0.305837	6.15541	1.68856	41.8417	1.68464	33.9058		102.584		1.67175	9.66232	1.64885	9.19976	9.34031	53.9847	9.21238	51.4003	92.3841	87.9614
0.310822	6.65543			1.7121	36.66			112.803			1.64719	9.73282			9.20305	54.3786			93.0581
0.297089	5.60288			1.63645	30.8623			94.9633			1.6362	8.32367			9.14167	46.5055			79.5848
0.28595	4.71771			1.5751	25.9865			79.9607			1.66458	9.14703			9.30024	51.1057			87.4573
0.31189	5.9967			1.71798	33.0316			101.638			1.67969	8.77304			9.38465	49.0162			83.8814
0.316925	6.18668			1.74572	34.078			104.858			1.69311	9.70764			9.45967	54.2379			92.8174
0.337677	6.16775			1.86002	33.9738			104.538			1.62186	9.85901			9.06154	55.0836			94.2646
0.258942	6.21262			1.42633	34.2209			105.298			1.57303	9.45282			8.78873	52.8142			90.381
0.28717	6.84936			1.58182	37.7283			116.09			1.57211	7.74567			8.78361	43.2761			74.0584
0.345154	5.95276			1.90121	32.7895			100.894			1.68655	8.80417			9.42301	49.1901			84.179
0.318756	6.28647			1.7558	34.6277			106.55			1.73035	9.51019			9.66769	53.1348			90.9295
0.297394	6.6182			1.63813	36.4549			112.172			1.66687	8.89191			9.31303	49.6803			85.0179
0.290527	6.15753			1.60031	33.9175			104.364			1.67847	9.72824			9.37783	54.353			93.0143
0.305176	5.73303			1.681	31.5792			97.1694			1.5947	8.90991			8.90979	49.7809			85.1901
0.317535	5.59784			1.74908	30.8345			94.878			1.61636	9.74793			9.03085	54.463			93.2025
HREFLEX 3SEC											HREFLEX 3SEC
0.282593	6.58966	0.30369	5.21916	1.5566	36.2978	1.67282	28.7486		86.8005		1.6275	6.29746	1.61158	7.4853	9.09308	35.1847	9.00413	41.8214	60.2117	71.569
0.299377	5.42984			1.64906	29.9091			92.0306			1.59103	5.92209			8.88933	33.0875			56.6227
0.30899	5.66742			1.70201	31.2178			96.0573			1.64139	7.27493			9.17066	40.646			69.5576
0.314789	5.21454			1.73395	28.7232			88.3814			1.64459	8.07266			9.18856	45.1031			77.1849
0.306549	6.28143			1.68856	34.6			106.464			1.65558	8.05481			9.24995	45.0033			77.0142
0.305786	4.29504			1.68436	23.6584			72.7969			1.67755	8.10303			9.37271	45.2727			77.4752
0.286407	3.51379			1.57761	19.355			59.5554			1.57532	7.93625			8.80151	44.3409			75.8806
0.306702	4.05243			1.6894	22.322			68.6848			1.57822	9.0004			8.81771	50.2865			86.0552
0.301666	5.35828			1.66166	29.5149			90.8176			1.65985	8.54553			9.27382	47.7451			81.7061
0.306091	5.43365			1.68604	29.9302			92.0952			1.59851	8.85315			8.9311	49.4638			84.6473
0.332642	5.73105			1.83229	31.5683			97.1358			1.6629	9.55658			9.29087	53.3939			91.373
0.316467	5.17166			1.74319	28.487			87.6547			1.63971	8.47748			9.16128	47.3648			81.0555
0.29129	4.63745			1.60451	25.5444			78.6003			1.59897	6.32782			8.93366	35.3544			60.502
0.29953	5.27771			1.6499	29.0712			89.4521			1.4534	4.37424			8.12035	24.4395			41.8233
0.296478	5.63339			1.63309	31.0304			95.4806			1.56921	5.48309			8.76741	30.6348			52.4253
HREFLEX 1SEC											HREFLEX 1SEC
0.2948	6.2413	0.311707	4.12275	1.62384	34.3789	1.71697	22.7093		67.3119		1.64474	10.0719	1.47729	5.27478	9.18942	56.2729	8.25385	29.4709		47.1574
0.300751	5.52368			1.65662	30.4261			93.6211			1.62598	7.83676			9.08456	43.7851			74.9294
0.289001	3.26843			1.5919	18.0035			55.3968			1.56311	6.74225			8.73331	37.6699			64.4645
0.335999	3.93463			1.85078	21.6731			66.6882			1.49811	6.23703			8.37013	34.8471			59.6339
0.309296	4.26041			1.70369	23.4676			72.2098			1.49185	6.68701			8.33518	37.3613			63.9363
0.329895	4.19922			1.81716	23.1305			71.1727			1.49994	6.22436			8.38036	34.7764			59.5128
0.308838	4.54224			1.70117	25.02			76.9865			1.51611	5.48203			8.47073	30.6288			52.4151
0.322266	4.57565			1.77514	25.204			77.5529			1.52206	6.69983			8.50398	37.4329			64.0589
0.312653	4.20227			1.72218	23.1473			71.2245			1.55518	6.07315			8.68898	33.9315			58.067
0.333557	2.4855			1.83733	13.6909			42.1269			1.47919	4.24576			8.26442	23.7216			40.5948
0.305939	4.16199			1.6852	22.9254			70.5417			1.29028	2.49283			7.20899	13.9278			23.8346
0.300598	3.71918			1.65578	20.4863			63.0365			1.33011	2.14142			7.4315	11.9644			20.4747
0.314636	3.19565			1.73311	17.6026			54.1632			1.37512	2.00928			7.683	11.2261			19.2112
0.297241	3.32825			1.63729	18.333			56.4106			1.41357	2.35352			7.89783	13.1494			22.5026
0.320129	4.20288			1.76336	23.1507			71.2348			1.35407	3.82462			7.56535	21.3686			36.5682
PAIRED PULSES											PAIRED PULSES
500MSEC											500MSEC
M1	H1		M2	H2	M2%M1	H2%H1					M1	H1		M2	H2	M2%M1	H2%H1
0.27298	6.22711	0.298203	0.30304	4.92111	111.012	79.0272	100.077	70.0696			1.68808	9.09302	1.57483	1.49857	4.97986	88.7734	54.7657	93.7866	60.6143
0.325928	4.95361	5.73294	0.293121	3.4288	89.9343	69.2182					1.53458	6.64352	6.6237	1.55563	4.04419	101.372	60.8742
0.29892	6.05789		0.28656	3.5881	95.8651	59.2302					1.52023	5.49561		1.44913	3.80219	95.3227	69.1859
0.285339	5.64117		0.299072	3.55164	104.813	62.9592					1.55716	4.47769		1.49658	3.17276	96.1098	70.857
0.30899	6.07803		0.290375	5.87662	93.9755	96.6862					1.48285	5.98389		1.41556	3.3313	95.462	55.6712
0.306244	5.37628		0.319519	3.396	104.335	63.1663					1.60721	7.7272		1.47415	5.08041	91.7213	65.7471
0.309448	6.91956		0.312042	5.66727	100.838	81.9022					1.55289	8.37418		1.49002	5.79315	95.9517	69.1788
0.276184	6.39664		0.309296	3.34061	111.989	52.2244					1.59485	6.62537		1.46591	4.62967	91.9154	69.8779
0.313721	5.67337		0.276947	3.97965	88.2781	70.1461					1.53824	6.29852		1.45111	3.20923	94.3359	50.9521
0.284271	4.00574		0.283508	2.64923	99.7316	66.1359					1.53992	4.51462		1.46317	2.08527	95.0158	46.1892
											1.70715	7.62711		1.46256	4.0773	85.6722	53.458
300MSEC											300MSEC
M1	H1		M2	H2	M2%M1	H2%H1					M1	H1		M2	H2	M2%M1	H2%H1
0.299835	6.21918	0.299087	0.282288	1.79581	94.1478	28.8753	97.9781	38.1695			1.71951	10.5562	1.64083	1.3562	6.7746	78.8712	64.1766	82.8016	68.6608
0.260162	5.16022	5.68584	0.299988	1.98807	115.308	38.5268					1.64017	9.76471	9.99904	1.39267	7.43103	84.9103	76.1009
0.32074	5.41916		0.303955	1.90521	94.7668	35.157					1.62064	10.0771		1.40228	6.987	86.5267	69.3357
0.28595	6.27686		0.269928	1.74087	94.3969	27.7348					1.62476	8.83194		1.39389	6.86661	85.7907	77.7474
0.313568	4.56024		0.306396	4.52103	97.7128	99.1401					1.58691	9.96048		1.38031	6.43463	86.9808	64.6016
0.301056	4.96414		0.307312	1.97342	102.078	39.7535					1.6359	9.85886		1.34232	6.95877	82.0539	70.584
0.333099	5.06332		0.259705	3.34686	77.9663	66.1001					1.64902	8.94333		1.29929	6.4505	78.7915	72.1264
0.277557	6.2294		0.285034	1.34537	102.694	21.5971					1.66687	10.2501		1.29379	6.65421	77.6181	64.9185
0.296936	5.75928		0.261383	0.80307	88.0267	13.9439					1.6156	10.6807		1.38306	7.93594	85.6063	74.3018
0.301971	7.20657		0.340271	0.783081	112.683	10.8662					1.6394	10.5766		1.35086	6.48712	82.3995	61.3345
											1.65039	10.4895		1.34125	6.29807	81.2685	60.0416
200MSEC											NOT RECORDED
M1	H1		M2	H2	M2%M1	H2%H1
0.287018	6.45462	0.29837	0.222626	8.91846	77.5652	138.172	84.7702	132.09
0.319214	5.13016	6.01601	0.263062	8.03604	82.4093	156.643
0.331879	6.82114		0.245972	6.05255	74.115	88.7323
0.300903	6.15219		0.256805	6.95282	85.3448	113.014
0.274811	5.87799		0.254669	8.91037	92.6706	151.589
0.326538	6.6423		0.281067	8.49625	86.0748	127.911
0.298615	5.66605		0.222473	7.34482	74.5016	129.629
0.290985	5.82565		0.245056	7.49481	84.216	128.652
0.288239	5.44586		0.239868	8.50159	83.2184	156.111
0.265503	6.1441		0.285645	8.01468	107.586	130.445
100MSEC											100MSEC
M1	H1		M2	H2	M2%M1	H2%H1					M1	H1		M2	H2	M2%M1	H2%H1
0.297394	7.89825	0.298248	0.249329	0.592804	83.8379	7.50551	83.2439	10.9667			1.62323	9.46121	1.62781	0.815582	2.16843	50.2444	22.9191	47.7293	19.6819
0.324249	5.95245	6.24272	0.239105	0.59906	73.7412	10.0641					1.60996	6.71036	9.03564	0.812836	1.04767	50.4881	15.6127
0.288544	7.37564		0.250092	0.653992	86.6738	8.86692					1.59149	9.02557		0.795746	1.31271	50	14.5444
0.298157	6.29059		0.222931	0.655975	74.7697	10.4279					1.65848	8.68652		0.85556	2.16415	51.5871	24.9139
0.31189	6.58218		0.277405	0.645599	88.9432	9.80828					1.63803	8.36609		0.878601	1.93436	53.6376	23.1214
0.268402	5.45136		0.235748	0.900726	87.8339	16.523					1.60416	8.97842		0.758209	1.96182	47.2653	21.8504
0.275116	5.15106		0.241699	0.48172	87.8535	9.35186					1.66031	9.08874		0.792542	2.01553	47.7346	22.1761
0.32135	6.38		0.244293	0.805817	76.0208	12.6304					1.69113	9.81628		0.783386	1.9841	46.3232	20.2123
0.308838	6.05042		0.232239	0.585022	75.1977	9.66912					1.64642	9.36783		0.646973	1.52771	39.2957	16.308
0.288544	5.29526		0.281525	0.78476	97.5674	14.8201					1.53091	10.3586		0.679016	1.59943	44.3536	15.4406
											1.65176	9.53247		0.728302	1.84952	44.0924	19.4023
60MSEC											60MSEC
M1	H1		M2	H2	M2%M1	H2%H1					M1	H1		M2	H2	M2%M1	H2%H1
0.268402	6.81198	0.300995	0.140381	0.007172	52.3025	0.105285	52.973	2.09722			1.59393	10.9941	1.6429	0.745697	0.203247	46.7835	1.84869	44.5498	1.81523
0.32547	6.00128	6.44833	0.157623	0.323486	48.4293	5.39028					1.62369	9.62143	10.5482	0.756836	0.250549	46.6122	2.60407
0.318298	6.46622		0.158539	0.087585	49.8084	1.3545					1.6275	10.7202		0.693512	0.249329	42.6121	2.32578
0.296783	6.07712		0.191345	0.131531	64.473	2.16436					1.68335	10.5696		0.686951	0.113068	40.8086	1.06975
0.331421	6.14807		0.147858	0.278931	44.6133	4.53689					1.67282	10.965		0.774536	0.265656	46.3012	2.42277
0.328827	5.81635		0.179901	0.162659	54.7099	2.79658					1.56433	9.99176		0.72937	0.238953	46.625	2.3915
0.285339	7.57248		0.167542	0.061951	58.7168	0.818107					1.633	10.7472		0.713806	0.252991	43.7114	2.35401
0.319672	6.25397		0.141907	0.109406	44.3914	1.74939					1.69067	11.0408		0.692902	0.072174	40.9838	0.653703
0.264893	6.91757		0.136261	0.054626	51.44	0.78967					1.66275	10.3712		0.727081	0.070953	43.7276	0.684132
0.270844	6.4183		0.164795	0.081329	60.845	1.26714					1.66962	11.0068		0.748291	0.288544	44.8181	2.62151
											1.65024	10.0026		0.776672	0.099182	47.0642	0.991563

## Sheet: R007.RL
R007											R007												HREFLEXES
T1											T2													before	after
											RIGHT LEG												8s	96.2381	86.4467
MAXIMAL M-WAVE											MAXIMAL M-WAVE												5s	64.6104	78.5108
17.3958	17.4622										11.4842	11.783											3s	57.0574	45.3194
16.9424											11.3071												1s	51.1424	19.5314
17.4622											11.783
16.8306											10.7549												pp500	92.0267	60.4619
17.112											11.6075												pp300	112.125	51.8045
																							pp100	143.798	62.5051
HREFLEX 10SEC-A											HREFLEX 10SEC												pp60		20.041
0.473328	4.85794	0.366943	6.73511	2.71059	27.8198	2.18368	39.4774	72.1286	100		4.1069		3.88831	4.89649	34.8545		32.9993	41.5556		100
0.343475				1.96697							3.80981	5.23804			32.3332	44.4542			106.975
0.378418	5.39108			2.16707	30.8729			80.0445			3.90839	5.39215			33.1697	45.7622			110.123
0.334167	4.84222			1.91366	27.7298			71.8952			3.68744	5.27969			31.2946	44.8078			107.826
0.377045	9.20166			2.15921	52.6949			136.622			3.78723	4.97574			32.1415	42.2282			101.618
0.382843	7.04376			2.19242	40.3373			104.583			3.82843	4.61029			32.4912	39.1267			94.155					MWAVES
0.321198	6.59943			1.83939	37.7927			97.9854			3.94089	4.01108			33.4456	34.0413			81.9174					BEFORE	AFTER
0.31601	7.5061			1.80968	42.985			111.447			3.8411	4.7229			32.5986	40.0824			96.4548				10s	2.40489	32.9993
0.392914	7.04437			2.25009	40.3408			104.592			3.89893	5.22446			33.0894	44.339			106.698				8s	2.46511	34.3204
0.350037	8.12942			2.00455	46.5545			120.702			3.95783	4.64035			33.5893	39.3818			94.7689				5s	2.29022	34.4645
											3.96347	4.87976			33.6372	41.4136			99.6583				3s	2.31825	35.3114
											3.92929	4.88693			33.3471	41.4745			99.8048				1s	2.89846	61.3422
HREFLEX 10SEC-B
0.432587	6.79169	0.4319	7.87412	2.47728	38.8937	2.40489	47.6539	86.2533	100		HREFLEX 8SEC												pp500	107.409	149.008
0.415649	7.65533			2.38028	43.8396			97.2215															pp300	114.612	383.957
0.439453	7.66022			2.5166	43.8675			97.2835			3.87543	2.73071	4.04397	4.23285	32.89	23.175	34.3204	35.9234	55.7688	86.4467			pp100	236.69	373.21
0.416565	7.67456			2.38553	43.9497			97.4657			4.25827	4.28787			36.1391	36.3904			87.5703				pp60		217.868
0.428619	7.73758			2.45456	44.3106			98.266			4.16916	4.6785			35.3829	39.7055			95.548
0.425262	8.24631			2.43533	47.2239			104.727			4.08447	4.22455			34.6641	35.8529			86.2771
0.467529	7.94769			2.67738	45.5138			100.934			4.17023	4.22226			35.3919	35.8335			86.2303
0.458374	7.68753			2.62496	44.0239			97.6304			3.71307	4.80774			31.5122	40.8024			98.1875
0.414734	8.3931			2.37504	48.0645			106.591			3.90472	4.86175			33.1387	41.2608			99.2906
0.420227	8.94714			2.4065	51.2373			113.627			3.98956	3.67676			33.8587	31.2039			75.0897
											4.33807	4.08783			36.8164	34.6926			83.4849
HREFLEX 8SEC-A											4.12582	4.68933			35.0151	39.7975			95.7692
0.424805	9.43649	0.392136	9.36099	2.43272	54.0397	2.2724	50.9127	119.842	118.883		3.93402	3.9444			33.3873	33.4753			80.5556
0.327454	9.50134			1.87522	54.411			120.666			3.96484	4.58252			33.6489	38.891			93.5879
0.388031	10.4991			2.22213	60.125			133.337
0.365143	9.02389			2.09105	51.6769			114.602
0.426483	8.97781			2.44233	51.413			114.017
0.411987	9.16946			2.35931	52.5105			116.451			HREFLEX 5SEC
0.393066	10.5556			2.25096	60.4483			134.054
0.345154	9.1658			1.97658	52.4895			116.404			3.99185	2.68097	4.06095	3.84427	33.8781	22.7529	34.4645	32.6256	54.7529	78.5108
0.435791	8.55759			2.49563	49.0065			108.68			4.34982	4.07425			36.9161	34.5774			83.2075
0.403442	8.72284			2.31038	49.9528			110.779			4.09012	3.70163			34.7121	31.415			75.5976
											4.11896	3.89999			34.9568	33.0985			79.6488
HREFLEX 8SEC-B											4.301	3.7822			36.5017	32.0988			77.243
0.413971	5.96436	0.433716	7.5779	2.37067	34.1559	2.46511	39.6686	75.7464	96.2381		3.92349	4.2189			33.2979	35.805			86.1618
0.374146	8.20831			2.14261	47.0063			104.244			3.81165	4.92539			32.3487	41.8008			100.59
0.449066	7.79343			2.57165	44.6304			98.9753			4.20456	3.75259			35.6833	31.8476			76.6384
0.422211	7.65106			2.41786	43.8151			97.1673			3.88474	3.81058			32.969	32.3396			77.8226
0.415497	8.72696			2.37941	49.9764			110.831			4.00528	3.57208			33.9921	30.3156			72.9519
0.389404	8.80631			2.22999	50.4308			111.839			3.95462	3.965			33.5621	33.6502			80.9763
0.490875	7.90008			2.81108	45.2412			100.33			4.09531	3.74771			34.7561	31.8061			76.5387
0.416107	5.81482			2.38291	33.2995			73.8473
0.484161	7.45117			2.77263	42.6704			94.6287			HREFLEX 3SEC
0.48172	7.46246			2.75865	42.7351			94.7721
											3.64517	2.60788	4.16074	2.21906	30.9359	22.1326	35.3114	18.8327	53.2602	45.3194
HREFLEX 5SEC											4.50851	2.51022			38.2629	21.3038			51.2658
0.397949	4.8822	0.405319	5.08749	2.27892	27.9588	2.29022	29.934	62.0032	64.6104		4.14139	2.69104			35.1472	22.8383			54.9586
0.422668	4.59183			2.42048	26.2959			58.3155			4.142	2.41882			35.1524	20.5281			49.3991
0.438232	4.79782			2.50961	27.4755			60.9316			4.2392	2.26608			35.9773	19.2318			46.2797
0.308838	4.8172			1.76861	27.5865			61.1777			4.16687	2.32239			35.3634	19.7097			47.4296
0.518188	4.63898			2.96749	26.5659			58.9143			4.01779	2.67624			34.0982	22.7127			54.6563
0.402069	5.35583			2.30252	30.6711			68.0182			4.08554	2.25067			34.6732	19.101			45.965
0.376892	5.08682			2.15834	29.1306			64.6018			4.07471	1.76315			34.5813	14.9635			36.0085
0.369568	5.75821			2.11639	32.9754			73.1283			4.23614	1.18088			35.9514	10.0219			24.1168
0.409088	5.2092			2.34271	29.8314			66.156			4.11545	1.77185			34.927	15.0374			36.1861
0.409698	5.73685			2.3462	32.853			72.857			4.55612	2.16949			38.6669	18.4121			44.3071
HREFLEX 3SEC											HREFLEX 1SEC
0.368195	7.71225	0.393829	4.49277	2.10853	44.1655	2.31825	24.8243	97.9443	57.0574
0.388641	5.00565			2.22562	28.6657			63.5709			3.56598		7.22795	0.956352	30.2638		61.3422	8.11637		19.5314
0.388947	4.35974			2.22737	24.9668			55.368			3.87115	2.83508			32.8538	24.0608			57.9003
0.362701	3.69354			2.07707	21.1517			46.9074			8.37433	0.867157			71.0713	7.3594			17.7098
0.392761	4.43008			2.24921	25.3696			56.2614			8.20007	1.21231			69.5925	10.2887			24.7588
0.424194	3.74268			2.42922	21.4331			47.5314			8.05206	0.608826			68.3363	5.16699			12.4339
0.436401	3.76663			2.49912	21.5703			47.8356			8.36639	0.733337			71.004	6.22369			14.9768
0.377045	4.021			2.15921	23.0269			51.066			7.9541	0.65979			67.505	5.59951			13.4748
0.389252	4.11484			2.22912	23.5643			52.2578			7.91962	0.913696			67.2123	7.75436			18.6602
0.410156	4.08127			2.34883	23.3721			51.8315			7.97043	0.442505			67.6435	3.75546			9.03719
											7.54746	0.791626			64.0538	6.71838			16.1672
HREFLEX 1SEC-A											6.9783	0.854492			59.2235	7.25191			17.4511
0.432739	5.41183	0.506134	4.02701	2.47815	30.9918	2.89846	23.0614	68.7294	51.1424		7.93549	0.601044			67.347	5.10095			12.275
0.406952	2.81647			2.33048	16.129			35.7687
0.484619	3.19717			2.77525	18.3092			40.6036
0.495148	2.81418			2.83555	16.1159			35.7396
0.586243	3.22678			3.35722	18.4787			40.9795
0.463104	5.10468			2.65204	29.2328			64.8286
0.674133	5.61798			3.86054	32.1723			71.3475
HREFLEX 1SEC-B
0.390167	5.25024	0.535949	3.1228	2.23436	30.0664	3.06921	17.8833	66.6773	39.6591
0.567169	4.40643			3.24799	25.2342			55.961
0.613098	3.56003			3.51101	20.3871			45.2118
0.493469	3.03421			2.82593	17.3759			38.534
0.54306	2.48367			3.10992	14.2232			31.5422
0.652161	2.03644			3.73471	11.662			25.8624
0.526733	2.55508			3.01643	14.6321			32.4492
0.549774	2.97882			3.14837	17.0587			37.8305
0.501556	2.52136			2.87225	14.439			32.0209
0.522308	2.40173			2.99109	13.7539			30.5016
PAIRED PULSES											PAIRED PULSES
500MSEC											500MSEC
M1	H1		M2	H2	M2%M1	H2%H1					M1	H1		M2	H2	M2%M1	H2%H1
0.457001	6.14059	0.446045	0.462646	5.09293	101.235	82.9387	107.409	92.0267			4.69391	6.47644		6.90704	3.2901	147.149	50.8011	149.008	60.4619
0.411224	3.48129	5.45068	0.422058	2.94815	102.635	84.6855					5.21805	2.18597		11.2056	1.79581	214.747	82.1513
0.445251	5.84579		0.475464	5.69839	106.786	97.4785					4.26071	4.43222		5.96222	2.9303	139.935	66.1136
0.462341	0.198822		0.393219	0.532379	85.0496						3.72253	5.30289		5.35477	3.22189	143.847	60.7573
0.436096	3.67676		0.509796	3.94363	116.9	107.258					3.53394	5.98282		4.80545	3.13354	135.98	52.3757
0.447083	6.6536		0.486145	5.60211	108.737	84.1968					3.75503	5.80078		5.99991	3.23105	159.783	55.7002
0.444794	6.35178		0.543976	6.10825	122.298	96.166					4.29153	5.84366		6.62476	3.44788	154.368	59.002
0.43045	7.3822		0.533905	6.87576	124.034	93.1397					3.58566	6.71875		4.69971	3.52249	131.069	52.4278
0.449982	7.60055		0.450897	6.85394	100.203	90.1769					3.42514	6.00678		4.37485	3.60321	127.728	59.9858
0.476227	7.17545		0.505829	6.61575	106.216	92.1999					3.6824	5.56595		5.81924	3.85895	158.028	69.3314
											3.6319	5.80551		5.06729	3.54614	139.522	61.0824
											3.36655	6.94367		4.57642	3.87558	135.938	55.8146
300MSEC											300MSEC
M1	H1		M2	H2	M2%M1	H2%H1					M1	H1		M2	H2	M2%M1	H2%H1
0.403442	5.63477	0.461578	0.565186	8.03375	140.091	142.575	114.612	112.125			2.23831	1.23764		5.16739	3.49838	230.861		383.957	51.8045
0.483551	6.37314	8.25015	0.450745	6.46896	93.2156	101.504					2.43439	1.0907		10.69	3.44665	439.125
0.46814	8.00171		0.547485	8.67722	116.949	108.442					2.56805	4.04968		13.2753	2.84226	516.94	70.1846
0.479126	8.24737		0.366516	9.4632	76.4968	114.742					2.51267	3.806		13.511	3.03268	537.718	79.6817
0.468292	8.41461		0.582275	9.20135	124.34	109.35					3.05328	6.3237		13.8487	2.5647	453.568	40.5569
0.48172	8.85803		0.637512	9.34112	132.341	105.454					3.53424	6.03592		13.1139	3.09753	371.052	51.3183
0.485992	9.0918		0.561981	9.7673	115.636	107.43					4.05182	6.1409		12.9082	2.10831	318.577	34.3322
0.440216	9.50424		0.470581	10.0641	106.898	105.89					6.05759	5.98602		11.9585	2.32803	197.413	38.8911
0.445557	9.42429		0.530701	10.7904	119.11	114.496					5.0293	4.84238		12.6299	2.29446	251.126	47.383
0.459747	8.95157		0.556488	9.96903	121.042	111.366					2.67273	4.04022		13.1946	2.61826	493.674	64.8048
											2.93625	5.22278		13.6142	2.76993	463.659	53.0355
											3.87863	5.99197		12.9456	2.26837	333.766	37.8568
100MSEC											100MSEC
M1	H1		M2	H2	M2%M1	H2%H1					M1	H1		M2	H2	M2%M1	H2%H1
0.422821	6.97449	0.450714	0.867462	10.3319	205.161	148.138	236.69	143.798			3.15216	5.08408		15.4195	2.56088	489.171	50.3707	373.21	62.5051
0.423431	7.36496	7.82459	0.519714	11.2613	122.739	152.904					5.21042	4.92233		16.1865	2.38419	310.657	48.4361
0.443573	8.58154		0.761108	12.1971	171.586	142.132					3.99246	4.07547		16.2404	1.89316	406.776	46.4525
0.430145	7.75131		1.61774	12.2086	376.091	157.503					4.95544	4.27063		16.1122	1.64185	325.142	38.4451
0.437469	9.48914		1.42136	12.4754	324.904	131.471					2.92511	3.06427		15.675	2.88727	535.879	94.2237
0.408783	7.89093		1.3002	11.1227	318.066	140.956					2.7533	2.75864		12.245	1.91833	444.741	69.5393
0.531311	7.66174		1.06339	10.5574	200.144	137.794					2.96814	1.97281		15.0484	1.74927	506.997	88.6689
0.429382	7.99225		2.04193	10.654	475.551	133.304					5.15274	2.51099		16.1992	2.1492	314.38	85.5919
0.471802	8.17474		0.436401	11.344	92.4966	138.769					3.49121	1.19629		14.3863	1.66305	412.072
0.508423	6.36475		0.407562	9.86603	80.162	155.011					6.76895	2.35657		15.8151	1.43677	233.642	60.9687
											6.53686	2.73254		15.2826	1.54495	233.791	56.539
											5.9964	2.79724		15.9067	1.35162	265.27	48.3199
											60MSEC
											M1	H1		M2	H2	M2%M1	H2%H1
											2.20474	1.91513		4.89609	0.481873	222.071	25.1614	217.868	20.041
											6.00891	2.1019		15.6372	0.569305	260.234	27.0853
											2.52151	4.16824		9.97467	0.667267	395.582	16.0084
											2.27325	2.09686		4.82376	0.823669	212.196	39.281
											2.30331	1.6217		5.2739	0.653687	228.97	40.3087
											2.68433	2.21222		7.35794	0.484467	274.108	21.8996
											2.64053	2.285		7.35916	0.229492	278.7	10.0434
											2.70996	0.87265		5.39581	0.373535	199.11	42.8047
											2.43546	1.37894		2.47131	0.0914	101.472	6.62829
											2.53967	1.8605		3.35495	0.037842	132.102	2.03396
											2.85843	1.31607		2.60895	0.05661	91.2721	4.30144
											4.20929	3.04215		9.20135	0.150146	218.596	4.93553

## Sheet: R008.RL
R008										R008												before	after
RIGHT LEG										RIGHT LEG											8s	96.0758	120.192
MAXIMAL MWAVE										T2											5s	79.0584	108.55
13.7827	20.2208									MAXIMAL MWAVE											3s	64.6792	40.6396
20.1227										30.3035	30.5524										1s	34.8403	27.3485
20.0214										30.2623
20.2208										30.5524											pp60	7.64665	0.550885
20.0835										30.36											pp100	10.7087	3.59366
19.5689										30.4811											pp300	44.4882	28.4203
18.9774																					pp500	28.7679	21.4194
HREFLEX 10SEC
0.434723	10.1933	0.329773	10.7159	2.14988	50.4101	1.63086	52.9944	95.1235	99.7036	HREFLEX 10SEC
0.312958	11.6858			1.5477	57.791			109.051		0		0	9.12484				29.8662		100
0.363617	10.5374			1.79823	52.1118			98.3345		0	10.3429				33.8529			113.348
0.334473	12.3261			1.6541	60.9573			115.026		0	11.5805				37.9038			126.912
0.305786	10.5482			1.51224	52.1653			98.4356		0	13.4422				43.9973			147.315
0.285339	11.086			1.41112	54.8246			103.454		0	8.26065				27.0377			90.5293
0.341949	9.97238			1.69108	49.3175			93.0616		0	6.99799				22.9049			76.6916
0.275116	9.89868			1.36056	48.953			92.3739		0	5.95108				19.4783			65.2185
0.326233	10.2924			1.61335	50.8999			96.0476		0	8.23914				26.9673			90.2935
0.310364	10.3011			1.53488	50.9429			96.1288		0	5.29221				17.3218			57.9978
0.370026	10.2094			1.82993	50.4894			95.273		0	12.0169				39.3322			131.694
0.307922	10.3416			1.5228	51.1436			96.5075
0.315094	11.664			1.55827	57.683			108.847
0.278015	10.5209			1.3749	52.0303			98.1807
0.384979	11.1612			1.90388	55.1966			104.156
HREFLEX 8SEC
0.390778	10.9003	0.347412	10.0703	1.93256	53.9062	1.71809	49.8016	101.721	96.0758	HREFLEX 8SEC
0.357208	10.7553			1.76654	53.1894			100.368		0	11.1757	0	10.9673		36.5788		35.8967	122.475	120.192
0.356445	10.9848			1.76276	54.3243			102.509		0	6.34399				20.7643			69.5244
0.369263	11.0532			1.82615	54.6624			103.147		0	12.1103				39.6378			132.718
0.352173	9.34967			1.74164	46.2379			87.2505		0	10.2338				33.4958			112.153
0.304718	9.83688			1.50695	48.6474			91.7972		0	11.1909				36.6287			122.643
0.336914	11.8027			1.66618	58.369			110.142		0	13.2347				43.3181			145.04
0.308838	10.047			1.52733	49.6865			93.7579		0	11.7606				38.4931			128.885
0.299683	7.55753			1.48205	37.375			70.5263		0	11.9037				38.9616			130.454
0.378723	10.6665			1.87294	52.7502			99.5391		0	11.5318				37.7445			126.378
0.355835	8.685			1.75975	42.9508			81.0478		0	10.1874				33.344			111.644
0.348663	10.2209			1.72428	50.5467			95.3812
0.307312	9.50836			1.51978	47.0227			88.7314
0.405426	10.441			2.005	51.6349			97.4345
0.339203	9.24499			1.6775	45.7202			86.2737
HREFLEX 5SEC
0.318298	11.1006	0.341482	8.57602	1.57411	54.897	1.68876	42.4119	103.59	79.0584	HREFLEX 5SEC
0.352936	7.90558			1.74541	39.0963			73.7743		0	13.7357	0	10.2881		44.9577		33.6736		108.55
0.357819	10.0015			1.76956	49.4616			93.3336		0	6.42075				21.0155			70.3656
0.360565	4.00207			1.78314	19.7919			37.3471		0	12.2281				40.0234			134.009
0.355988	9.02756			1.7605	44.6449			84.2446		0	9.24683				30.2655			101.337
0.372925	9.39484			1.84426	46.4613			87.672		0	10.8376				35.4721			118.77
0.342255	8.91434			1.69259	44.085			83.188		0	11.2653				36.872			123.457
0.299225	9.15741			1.47979	45.2871			85.4564		0	9.3924				30.742			102.932
0.303345	7.2731			1.50016	35.9684			67.8721		0	9.0155				29.5084			98.8018
0.358734	7.94113			1.77408	39.2721			74.1061		0	9.31107				30.4758			102.041
0.352936	8.81546			1.74541	43.596			82.2653		0	11.4278				37.4039			125.238
0.355988	7.35992			1.7605	36.3978			68.6823
0.34668	9.69849			1.71447	47.9629			90.5056
0.316162	9.98566			1.56355	49.3831			93.1855
0.328369	8.06259			1.62392	39.8728			75.2396
HREFLEX 3SEC
0.333557	9.78622	0.323659	6.68336	1.64957	48.3968	1.60063	33.0519	91.3244	64.6792	HREFLEX 3SEC
0.284271	8.10104			1.40583	40.0629			75.5984		0	4.28223	0	3.7083		14.016		12.1375	46.9293	40.6396
0.345764	6.5535			1.70994	32.4097			61.1568		0	3.48495				11.4065			38.192
0.337219	3.41156			1.66768	16.8715			31.8365		0	2.83569				9.28142			31.0766
0.344543	5.39551			1.7039	26.683			50.3505		0	4.21143				13.7843			46.1534
0.324554	7.9953			1.60505	39.54			74.6116		0	2.87918				9.42376			31.5532
0.332794	7.91702			1.6458	39.1529			73.8811		0	3.66501				11.9958			40.1652
0.352783	8.25226			1.74465	40.8107			77.0095		0	4.14459				13.5655			45.421
0.32486	5.09949			1.60656	25.219			47.5881		0	4.05548				13.2739			44.4444
0.330963	6.79764			1.63675	33.6171			63.4351		0	3.36883				11.0264			36.9194
0.31601	5.14633			1.5628	25.4507			48.0252		0	4.15558				13.6015			45.5414
0.272217	5.9668			1.34622	29.5082			55.6818
0.362549	4.27658			1.79295	21.1494			39.9088
0.271759	6.83014			1.34396	33.7778			63.7384
0.321045	8.72101			1.5877	43.1289			81.3839
HREFLEX 1SEC
0.358734	10.8182	0.322978	4.11887	1.77408	53.5003	1.59726	20.3695		34.8403	HREFLEX 1SEC
0.302734	3.0249			1.49714	14.9594			28.2282		0	9.56894	0	3.20285		31.3198		10.4831		27.3485
0.315399	3.41614			1.55978	16.8942			31.8792		0	2.23434				7.31316			24.4864
0.330048	4.80316			1.63222	23.7536			44.8228		0	2.29263				7.50395			25.1252
0.352173	3.23349			1.74164	15.9909			30.1747		0	2.26227				7.40456			24.7924
0.366364	4.52866			1.81182	22.396			42.2611		0	2.38785				7.81559			26.1687
0.269928	3.54095			1.3349	17.5115			33.044		0	2.33154				7.6313			25.5516
0.285339	3.72833			1.41112	18.4381			34.7926		0	3.33389				10.9121			36.5365
0.364075	3.57696			1.8005	17.6895			33.38		0	2.19452				7.18281			24.0499
0.345001	3.74847			1.70617	18.5377			34.9805		0	2.21802				7.25973			24.3075
0.312195	4.19495			1.54393	20.7457			39.147		0	3.2045				10.4885			35.1184
0.291595	5.31311			1.44206	26.2755			49.5816
0.313873	3.80234			1.55223	18.8041			35.4832
0.322876	2.15256			1.59675	10.6453			20.0875
0.314331	1.90079			1.55449	9.40016			17.738
PAIRD PULSES										PAIRED PULSES
500MSEC										M1	H1		M2	H2	M2%M1	H2%H1
M1	H1		M2	H2	M2%M1	H2%H1				500MSEC
0.309906	10.3587	0.333425	0.317993	2.32315	102.61	22.427	93.6753	28.7679		0	10.9912		0	0.941467		8.56563	21.4194
0.392761	7.68921	8.46136	0.332336	2.75192	92.5364	35.7894				0	7.73987		0	3.73611		48.271
0.300446	8.88458		0.332336	3.28445	92.5364	36.968				0	8.2608		0	1.76239		21.3344
0.367737	7.64404		0.30777	1.73782	85.6961	22.7343				0	9.15695		0	1.47003		16.0537
0.340729	8.93295		0.362549	3.99322	100.949	44.7022				0	10.8388		0	2.82318		26.047
0.341187	6.62674		0.319519	2.17835	88.9676	32.872				0	9.84604		0	1.9487		19.7917
0.325623	7.20154		0.403137	2.57385	112.25	35.7403				0	9.71558		0	1.41647		14.5794
0.322723	9.89502		0.346375	2.69897	96.4454	27.2761				0	10.004		0	1.47415		14.7357
0.276184	6.17416		0.3479	2.08054	96.87	33.6975				0	9.99405		0	1.57944		15.8038
0.270996	8.27286		0.302277	2.11121	84.1667	25.5197				0	9.26788		0	2.68875		29.0115
0.335693	8.73428		0.327301	2.32407	91.1344	26.6085
0.382385	9.78867		0.292816	2.211	81.5323	22.5873
0.359955	9.29901		0.355682	2.35962	99.0369	25.3749
0.345459	9.16718		0.350494	1.44531	97.5923	15.7662
0.32959	8.2515		0.297394	1.93542	82.807	23.4554
300MSEC
M1	H1		M2	H2	M2%M1	H2%H1				300MSEC
0.310669	8.75595	0.329549	0.296021	4.26468	95.285	48.7061	90.6095	44.4882		0	7.1405		0	1.12503		15.7556	28.4203
0.373383	7.91992	8.49819	0.330353	3.43414	91.9842	43.3608				0	4.6315		0	2.043		44.111
0.366974	7.11289		0.335693	2.86896	93.4711	40.3347				0	4.91638		0	2.35519		47.905
0.328979	8.21014		0.301666	3.42957	83.9965	41.7723				0	4.48914		0	0.917816		20.4453
0.376892	8.16055		0.320587	4.87	89.2649	59.6773				0	6.00067		0	1.21185		20.1953
0.312653	9.04205		0.328827	4.56741	91.5593	50.513				0	5.26825		0	3.16513		60.0794
0.322876	8.27866		0.296631	3.06503	82.5946	37.0233				0	4.82163		0	2.02393		41.976
0.331116	9.39179		0.34668	4.15054	96.5303	44.1933				0	8.00278		0	1.27243		15.8999
0.363312	9.07303		0.336609	4.34128	93.7261	47.8482				0	8.50723		0	1.06125		12.4747
0.304413	8.6409		0.30304	3.40988	84.3791	39.4621				0	10.4977		0	0.562744		5.36062
0.290985	9.53079		0.29541	3.05695	82.2546	32.0744
0.283661	8.44177		0.314178	2.67837	87.4804	31.7276
0.336761	8.56812		0.349121	3.35526	97.21	39.1598
0.305634	8.97186		0.384369	6.35452	107.025	70.8272
0.33493	7.37442		0.295868	2.99713	82.3821	40.6423
100MSEC
M1	H1		M2	H2	M2%M1	H2%H1				100MSEC
0.31311	9.93027	0.354573	0.296936	1.17248	94.8344	11.8072	95.0491	10.7087		0	14.7177		0	0.531921		3.61416	3.59366
0.275726	8.89389	8.94766	0.420685	1.29837	117.136	14.5984				0	11.0437		0	0.433655		3.92672
0.35614	9.75861		0.298767	0.871124	83.1893	8.92673				0	12.8535		0	0.544586		4.23685
0.388489	8.46664		0.335083	0.491638	93.3012	5.80676				0	12.3753		0	0.771027		6.23035
0.380096	8.61267		0.369873	0.544739	102.988	6.32486				0	12.1686		0	0.093536		0.768668
0.364532	8.49823		0.312195	1.53442	86.9283	18.0558				0	10.9042		0	0.409241		3.75305
0.31189	8.66089		0.319672	0.669098	89.0102	7.72551				0	11.0713		0	0.424194		3.83147
0.408325	10.2489		0.292511	0.877533	81.4474	8.56224				0	11.9621		0	0.453186		3.78851
0.361176	9.90936		0.35965	1.19934	100.142	12.1031				0	12.1707		0	0.297241		2.44226
0.373077	8.30261		0.344086	1.34018	95.8081	16.1417				0	13.6047		0	0.455017		3.34455
0.371094	9.38736		0.310974	0.853882	86.5883	9.09608
0.296021	7.4852		0.374298	1.26099	104.22	16.8464
0.356445	9.22745		0.331879	0.522919	92.4091	5.66699
0.383453	8.79608		0.398102	0.958252	110.848	10.8941
0.379028	8.0368		0.312042	0.648956	86.8857	8.0748
60MSEC
M1	H1		M2	H2	M2%M1	H2%H1				60MSEC
0.371246	9.15314	0.359141	0.233307	1.20087	62.8443	13.1197	63.0283	7.64665		0	13.6978		0	0.003052		0.0222809	0.550885
0.30899	8.07358	9.13287	0.233612	0.99411	65.0474	12.3131				0	14.119		0	0.008392		0.0594378
0.387115	10.6401		0.215149	0.511322	59.9066	4.80561				0	14.3239		0	0.014191		0.0990723
0.374451	8.95889		0.19989	0.707703	55.6578	7.89945				0	12.9604		0	0.006714		0.0518041
0.363617	9.81873		0.194244	0.58609	54.0857	5.9691				0	14.4263		0	0.096588		0.669529
0.38208	9.93774		0.229797	0.650482	63.9852	6.54557				0	11.9528		0	0.066376		0.555317
0.330963	9.3399		0.233002	0.508881	64.8776	5.44846				0	13.1133		0	0.105743		0.806383
0.333405	9.49692		0.299683	0.56015	83.4444	5.89823				0	13.4477		0	0.157013		1.16758
0.323181	9.7493		0.212555	0.821381	59.1843	8.42503				0	12.735		0	0.100555		0.789597
0.378418	8.77853		0.215759	0.489502	60.0764	5.57612				0	12.0853		0	0.15564		1.28785
0.377655	9.57565		0.205383	0.590973	57.1873	6.17162
0.385437	7.39868		0.239716	0.999603	66.747	13.5106
0.362854	9.20105		0.240326	0.513	66.9169	5.57545
0.359192	9.41864		0.22171	0.507355	61.7334	5.38671
0.348511	7.45224		0.228882	0.600281	63.7304	8.05504

## Sheet: R009.RL
R009																					before	after
RIGHT LEG										RIGHT LEG										8s	92.9347	114.467
T1										T2										5s	91.6553	104.114
MAXIMAL MWAVE										MAXIMAL MWAVE										3s	80.5168	92.6649
27.6035	34.9536									24.6068	25.9471									1s	17.1527	89.5094
34.9536										25.9471
26.5717										25.1695										pp60	18.2617	18.3027
26.4703										24.735										pp100	37.7775	38.089
27.1631										24.9121										pp300	101.859	95.9737
																				pp500	27.1232	67.5744
HREFLEX 10SEC										HREFLEX 10SEC
0		0	12.3011				35.1927		100	0.167847	7.83234	0.203084	7.08248	0.646881	30.1858	0.782686	27.2958	110.587	100
0	10.0681				28.804			81.8466		0.250244	8.61313			0.964439	33.1949			121.612
0										0.211182	6.20224			0.813894	23.9034			87.5716
0	14.3239				40.9797			116.444		0.211487	7.22946			0.815069	27.8623			102.075
0	10.1431				29.0188			82.4569		0.207672	7.36603			0.800366	28.3886			104.004
0	10.9831				31.422			89.2855		0.220184	6.53931			0.848588	25.2024			92.3308
0	12.9814				37.139			105.53		0.221405	7.07535			0.853293	27.2683			99.8993
0	12.8677				36.8138			104.606		0.190125	6.90247			0.73274	26.6021			97.4583
0	14.6629				41.9497			119.2		0.202789	6.11206			0.781547	23.5558			86.2983
0	14.4505				41.342			117.473		0.196686	7.12387			0.758027	27.4554			100.584
0	11.9588				34.2133			97.2168		0.163727	6.46042			0.631003	24.8984			91.2169
0	12.9396				37.0194			105.19		0.190735	7.88528			0.735091	30.3898			111.335
0	13.1349				37.5781			106.778		0.267334	7.41028			1.0303	28.5592			104.628
0	9.91974				28.3797			80.6409		0.155182	6.27106			0.59807	24.1686			88.5432
0	11.4809				32.846			93.3318		0.189667	7.2139			0.730975	27.8023			101.856
HREFLEX 8SEC										HREFLEX 8SEC
0	0.560303	0	10.7072				32.7062		92.9347	0.215454	6.74683	0.205902	8.22445	0.830358	26.0022	0.793545	31.697	95.2608	114.467
0	11.1513				31.9031			90.6524		0.218658	8.5437			0.842706	32.9274
0	11.4239				32.6832			92.8691		0.183716	8.14453			0.70804	31.389			114.995
0	12.6347				36.1472			102.712		0.198822	7.87979			0.766259	30.3687			111.258
0	12.8902				36.8779			104.788		0.204163	7.58911			0.786843	29.2484			107.153
0	12.4336				35.5718			101.077		0.228729	7.49146			0.88152	28.872			105.774
0	13.7396				39.3082			111.694		0.19928	10.9348			0.768024	42.1425			154.392
0	12.202				34.9091			99.1941		0.183868	8.62869			0.708626	33.2549			121.832
0	11.8623				33.9374			96.4329		0.202179	8.49075			0.779197	32.7233			119.884
0	11.5717				33.1057			94.0698		0.228882	7.98645			0.88211	30.7797			112.763
0	13.6575				39.0733			111.027		0.225525	6.90353			0.869172	26.6062			97.4734
0	7.71149				22.0621			62.6893		0.199738	7.66174			0.769789	29.5283			108.179
0	15.6056				44.6467			126.863		0.214996	8.27057			0.828593	31.8747			116.775
0	1.61209				4.61209			13.1052		0.175171	8.66394			0.675108	33.3908			122.329
0	11.5521				33.0499			93.9111		0.209351	9.43085			0.806837	36.3464
HREFLEX 5SEC										HREFLEX 5SEC
0	1.29364	0	10.6092				32.256		91.6553	0.184174	8.57223	0.211751	7.45374	0.709805	33.0373	0.816088	28.7266		104.114
0	9.65515				27.6228			78.4899		0.184021	7.95807			0.709216	30.6703			112.363
0	10.1151				28.9385			82.2286		0.212402	7.71881			0.818596	29.7482			108.985
0	11.9411				34.1626			97.073		0.23407	7.59659			0.902104	29.2772			107.259
0	9.87274				28.2453			80.2588		0.209961	6.57089			0.809188	25.3242			92.7767
0	9.55994				27.3504			77.7159		0.234985	7.90115			0.905631	30.451			111.559
0	9.97635				28.5417			81.1011		0.237885	6.0759			0.916807	23.4165			85.7877
0	12.3682				35.3845			100.545		0.178528	7.17606			0.688046	27.6565			101.321
0	12.8354				36.7212			104.343		0.205841	8.78632			0.79331	33.8624			124.057
0	12.9674				37.0988			105.416		0.207062	8.82873			0.798016	34.0259			124.656
0	7.95486				22.7583			64.6678		0.236053	7.31705			0.909747	28.1999			103.312
0	10.5484				30.1783			85.7515		0.22644	6.84219			0.872698	26.3698			96.6073
0	12.6846				36.2899			103.118		0.240326	6.61285			0.926215	25.4859			93.3692
0	13.2108				37.7951			107.395		0.177765	6.64581			0.685105	25.6129			93.8346
0	14.1551				40.4969			115.072		0.206757	7.20337			0.79684	27.7617			101.707
HREFLEX 3SEC										HREFLEX 3SEC
0	5.43365	0	9.90448		15.5453		28.3361	44.172	80.5168	0.247803	8.03635	0.216258	6.66119	0.955031	30.972	0.833456	25.6722		92.6649
0	6.87149				19.6589			55.8606		0.206909	7.24472			0.797426	27.9211			102.291
0	10.7347				30.7113			87.266		0.254364	6.35666			0.980317	24.4985			89.7519
0	12.8479				36.757			104.445		0.223999	6.85303			0.863291	26.4115			96.7603
0	10.1317				28.9861			82.3638		0.247498	6.86462			0.953856	26.4562			96.924
0	9.68781				27.7162			78.7554		0.223236	7.50137			0.86035	28.9102			105.915
0	12.4672				35.6678			101.35		0.170593	6.70822			0.657464	25.8534			94.7157
0	10.0867				28.8573			81.9979		0.222015	2.15576			0.855644	8.30829			30.438
0	9.30084				26.6091			75.6096		0.202484	6.67709			0.780372	25.7335			94.2762
0	10.1617				29.0721			82.6082		0.228882	6.99234			0.88211	26.9484			98.7273
0	7.48444				21.4125			60.8435		0.240479	6.81046			0.926804	26.2474			96.1592
0	10.7167				30.6598			87.1197		0.169067	7.03705			0.651583	27.1207			99.3585
0	13.1187				37.5319			106.647		0.231628	6.4328			0.892693	24.792			90.827
0	8.92883				25.5448			72.5855		0.167694	7.04773			0.646292	27.1619			99.5094
0	10.5948				30.311			86.1286		0.207214	7.19971			0.798601	27.7476			101.655
HREFLEX 1SEC-A										HREFLEX 1SEC
0	13.0978	0	2.8425		37.4721		8.1322		17.1527	0.223999	7.78732	0.203847	6.436	0.863291	30.0123	0.785626	24.8043		89.5094
0	1.24176				3.55259			10.0947		0.196991	6.31882			0.759202	24.3527			89.2176
0	0.790558				2.26173			6.42671		0.211487	6.55579			0.815069	25.266			92.5634
0	2.99271				8.56194			24.3287		0.180664	6.58691			0.696278	25.3859			93.0029
0	2.41806				6.91791			19.6572		0.223846	6.99509			0.862701	26.959			98.7661
0	1.75232				5.01327			14.2452		0.178375	6.46729			0.687456	24.9249			91.3139
0	3.80371				10.8822			30.9216		0.192871	6.75247			0.743324	26.024			95.3405
0	2.25891				6.4626			18.3634		0.198822	5.9259			0.766259	22.8384			83.6699
0	1.82312				5.21583			14.8208		0.23468	5.57892			0.904455	21.5011			78.7707
0	1.37558				3.93544			11.1825		0.191498	7.22504			0.738032	27.8452			102.013
0	2.258				6.45998			18.356		0.203705	6.16425			0.785078	23.757			87.0351
0	3.32809				9.52146			27.0552		0.189209	6.02173			0.72921	23.2077			85.0229
0	1.091				3.12129			8.86913		0.217133	6.73614			0.836829	25.9611			95.11
0	1.61774				4.62824			13.1511		0.211945	6.16211			0.816835	23.7487			87.005
0	2.78809				7.97653			22.6653		0.202484	5.2623			0.780372	20.2809			74.3002
HREFLEX 1SEC
0		0	3.08734				8.83269		25.0981
0	4.67346				13.3705			37.9921
0	2.22504				6.36569			18.0881
0	3.83392				10.9686			31.1672
0	2.36267				6.75945			19.2069
0	3.42087				9.78688			27.8094
0	2.52228				7.21607			20.5044
0	2.11456				6.04963			17.19
0	3.10623				8.88673			25.2516
0	3.52707				10.0907			28.6727
PAIRED PULSES										PAIRED PULSES
M1	H1		M2	H2	M2%M1	H2%H1				M1	H1		M2	H2	M2%M1	H2%H1
500MSEC
0			0				27.1232			0.210724	4.43405		0.214386	3.54904	101.738	80.0406	97.961	67.5744
0	13.4232		0	3.28155		24.447				0.215454	6.53488		0.266724	4.84238	123.796	74.1005
0	12.1284		0	3.80386		31.3632				0.166473	5.97183		0.186768	4.40613	112.191	73.7818
0	12.7112		0	3.31894		26.1104				0.223541	5.68497		0.163269	4.15375	73.0376	73.0655
0	12.5003		0	2.68097		21.4472				0.182953	7.15424		0.19104	4.21387	104.42	58.9003
0	12.9173		0	2.86056		22.1452				0.227966	7.64618		0.198822	5.6897	87.2156	74.4123
0	11.0347		0	2.02148		18.3193				0.231171	5.7489		0.210876	3.82263	91.2208	66.4933
0	8.21564		0	2.05246		24.9824				0.204926	6.1145		0.17868	4.53384	87.1924	74.149
0	6.79169		0	3.16711		46.6322				0.20752	4.21371		0.185089	1.22772	89.1909	29.1363
0	9.88617		0	2.29691		23.2335				0.223846	8.0513		0.205841	5.59418	91.9565	69.4817
0	7.46262		0	2.56317		34.3468				0.17395	8.08563		0.199585	5.56427	114.737	68.8168
0	9.50775		0	2.65579		27.9329				0.235901	6.77795		0.233154	4.64386	98.8355	68.5142
0	8.21335		0	3.36685		40.9924
0	7.21176		0	1.30539		18.1008
0	10.5064		0	2.0668		19.6718
300MSEC
0	0.971375		0	0.695648			101.859			0.222473	7.55753		0.206451	6.47751	92.7982	85.7094	97.7953	95.9737
0	11.4861		0	12.4037		107.989				0.22583	6.42792		0.222168	6.64536	98.3784	103.383
0	13.3295		0	10.3426		77.5917				0.211334	8.09509		0.19577	6.87653	92.6354	84.9468
0	12.0009		0	11.373		94.7679				0.214539	6.59821		0.176849	6.33591	82.4321	96.0247
0	9.77692		0	9.07837		92.8551				0.206451	6.09116		0.223389	6.39404	108.204	104.973
0	8.49503		0	6.47339		76.2021				0.214996	7.23099		0.211639	6.18118	98.4386	85.4819
0	7.47452		0	7.98874		106.88				0.220337	6.66336		0.163269	5.45288	74.0997	81.8338
0	6.64963		0	5.29602		79.6439				0.184784	7.02576		0.211029	7.1994	114.203	102.472
0	5.31418		0	6.26648		117.92				0.20462	3.63892		0.202637	4.18884	99.0309	115.112
0	7.04727		0	7.46201		105.885				0.175323	7.02637		0.20874	6.47949	119.06	92.2168
0	7.05933		0	8.16269		115.63				0.208435	7.17804		0.218658	6.72867	104.905	93.7396
0	6.66885		0	5.15595		77.3138				0.216522	6.72226		0.193481	7.11166	89.3586	105.793
0	9.46228		0	7.55432		79.8362
0	2.21359		0	3.68378		166.416
0	3.71674		0	4.72397		127.1
100MSEC
0			0				37.7775			0.206757	1.36795		0.218506	1.29623	105.683	94.7574	116.166	34.1206
0	12.8659		0	3.33832		25.947				0.141449	7.41714		0.231781	2.20734	163.862	29.7599
0	9.33044		0	2.84149		30.454				0.171356	6.58035		0.237427	1.29257	138.558	19.6429
0	7.34741		0	4.05121		55.1379				0.230103	7.11166		0.254211	1.53519	110.477	21.5869
0	12.6381		0	2.95792		23.4048				0.203705	6.36566		0.183868	1.35849	90.2619	21.3409
0	8.58368		0	2.86697		33.4003				0.207825	5.68726		0.214996	1.72699	103.45	30.366
0	8.11722		0	6.00296		73.9534				0.180359	5.7962		0.225983	2.23358	125.296	38.5353
0	12.5253		0	3.38898		27.057				0.206451	6.82877		0.250397	1.47095	121.286	21.5405
0	9.86008		0	2.26013		22.9221				0.196533	7.82791		0.253143	1.84952	128.804	23.6272
0	6.90628		0	3.29575		47.721				0.209656	6.20941		0.205078	2.62161	97.8164	42.22
										0.230713	7.15775		0.256653	3.15033	111.243	44.0129
										0.216522	6.7392		0.210571	1.48651	97.2515	22.0577
60MSEC										60MSEC
0			0				18.2617			0.215302	7.86972		0.185089	1.48895	85.9672	18.92	97.9981	18.3027
0	15.2676		0	2.22794		14.5925				0.204773	8.12241		0.186005	1.19308	90.8347	14.6888
0	15.3607		0	0.937805		6.10522				0.209503	8.51074		0.201721	1.21872	96.2855	14.3198
0	14.8569		0	1.05423		7.09591				0.240021	8.15597		0.229645	1.2001	95.677	14.7144
0	9.85367		0	1.20132		12.1916				0.193024	6.62537		0.155945	1.01196	80.7905	15.2741
0	12.1317		0	1.30936		10.7929				0.2034	5.46783		0.183105	1.34644	90.0221	24.6247
0	15.9637		0	1.23825		7.75664				0.204926	7.64999		0.223236	1.28433	108.935	16.7887
0	12.2391		0	0.762482		6.2299				0.211487	7.22595		0.215607	1.3118	101.948	18.154
0	10.1907		0	0.752869		7.38778				0.246124	8.05039		0.220032	1.18652	89.3988	14.7387
0	11.6132		0	1.17172		10.0896				0.183105	6.70227		0.251312	1.30341	137.25	19.4472
0	1.85898		0	0.753784		40.5483				0.232239	6.37314		0.211334	1.75949	90.9985	27.6079
0	3.13492		0	0.526428		16.7924				0.178375	6.70044		0.192413	1.36383	107.87	20.3544
0	2.38663		0	0.773773		32.4212
0	1.82297		0	1.34048		73.5331
0	7.22611		0	0.731812		10.1273

## Sheet: R010.RL
R010											R010
RIGHT LEG											RIGHT LEG
T1											T2
MAXIMAL M-WAVE											MAXIMAL MWAVE
14.8354	14.8354										19.5775	19.8791
14.6355											19.6362
14.6436											19.7366
14.8181											19.8436
14.7296											19.8791
HREFLEX 10SEC											HREFLEX 10SEC
Mwave	HrefLex			M%Mmax	H%Mmax			H%H10s			Mwave	HrefLex			M%Mmax	H%Mmax			H%H10s
2.14889	2.80335	1.8264	3.54385	14.485	18.8964	12.3111	23.8879	79.1044	100		2.2229	3.90976	2.44703	4.11484	11.1821	19.6676	12.3095	20.6993	95.0161	100
2.70065	3.39188			18.2042	22.8635			95.7115			2.42294	4.2424			12.1884	21.341			103.1
1.74011	3.57544			11.7295	24.1008			100.891			2.70111	4.52988			13.5877	22.7871			110.086
2.27463	3.33389			15.3325	22.4726			94.0754			2.28241	4.45404			11.4814	22.4056			108.243
1.67709	3.53043			11.3047	23.7974			99.6211			2.51968	4.05014			12.675	20.3738			98.4277
1.13464	3.27484			7.64824	22.0746			92.409			2.20627	4.09409			11.0984	20.5949			99.4957
1.64017	3.47275			11.0558	23.4086			97.9935			2.47376	4.58389			12.444	23.0588			111.399
2.1318	3.61221			14.3698	24.3487			101.929			2.42432	4.1156			12.1953	20.7031			100.019
1.48163	3.82248			9.98714	25.766			107.862			2.14417	3.80737			10.786	19.1526			92.5279
1.01242	4.30191			6.82438	28.9977			121.391			2.59522	4.18182			13.055	21.0362			101.628
2.18552	3.853			14.7318	25.9717			108.723			2.64572	3.94684			13.309	19.8542			95.9172
1.78925	3.55408			12.0607	23.9568			100.288			2.48688	4.07776			12.51	20.5127			99.0989
											2.36862	3.83453			11.9151	19.2892			93.188
											2.56149	4.24667			12.8853	21.3625			103.204
											2.64999	3.64777			13.3305	18.3497			88.6491
HREFLEX 8SEC											HREFLEX 8SEC
				M%Mmax	H%Mmax			H%H10s			Mwave	HrefLex			M%Mmax	H%Mmax			H%H10s
0.930786	3.77487			6.27411	25.4451	7.15574	23.9023	106.519	100.06		2.4852	3.85635	2.43556	3.83826	12.5015	19.399	12.2518	19.308	93.7183	93.2784
1.02554	3.88489			6.91283	26.1867			109.623			2.49207	3.80707			12.5361	19.1511			92.5205
0.891266	3.51395			6.00771	23.6863			99.1561			2.25281	3.91632			11.3325	19.7006			95.1756
1.22833	3.32886			8.27977	22.4387			93.9333			2.28683	3.87985			11.5037	19.5172			94.2893
0.940704	3.50494			6.34096	23.6256			98.9021			2.50198	4.15329			12.586	20.8927			100.934
0.845184	3.66379			5.69709	24.6963			103.384			2.46918	4.22241			12.4209	21.2404			102.614
0.92453	2.95105			6.23194	19.892			83.2723			2.56287	3.55362			12.8922	17.8761			86.3611
0.990753	3.05893			6.67832	20.6192			86.3165			2.42538	4.1246			12.2006	20.7484			100.237
1.13724	4.34753			7.66573	29.3052			122.678			2.5705	4.0831			12.9306	20.5396			99.2287
1.02554	3.16544			6.91283	21.3371			89.3219			2.66617	3.27759			13.4119	16.4876			79.6529
1.02142	3.4317			6.88506	23.1319			96.8353			2.38647	4.2279			12.0049	21.268			102.748
1.77765	3.92593			11.9825	26.4634			110.781			1.69647	3.19611			8.53393	16.0777			77.6727
											2.54364	3.61038			12.7955	18.1617			87.7406
											2.66586	3.61252			13.4103	18.1724			87.7925
											2.52792	4.05273			12.7165	20.3869			98.4907
HREFLEX 5SEC											HREFLEX 5SECV
				M%Mmax	H%Mmax			H%H10s			Mwave	HrefLex			M%Mmax	H%Mmax			H%H10s
1.16837	3.95126			7.87554	26.6341	6.87452	23.5842	111.496	98.7287		2.17377	3.28323	2.56168	4.04	10.9349	16.516	12.8862	20.3228	79.7901	98.1812
0.918121	3.60214			6.18874	24.2808			101.645			2.62512	4.11011			13.2054	20.6755			99.885
0.86319	3.37128			5.81846	22.7246			95.1303			2.46918	3.34183			12.4209	16.8107			81.2141
0.829468	3.55408			5.59116	23.9568			100.288			2.56668	3.56842			12.9114	17.9506			86.7208
1.17325	3.33084			7.90846	22.452			93.9892			2.61108	4.11514			13.1348	20.7008			100.007
0.892487	2.95517			6.01595	19.9198			83.3886			2.58469	4.16031			13.002	20.928			101.105
0.906067	3.71323			6.10748	25.0296			104.779			2.46216	4.18396			12.3856	21.047			101.68
0.878143	3.61237			5.91926	24.3497			101.933			2.79755	4.11606			14.0728	20.7054			100.03
1.26404	2.7356			8.52044	18.4397			77.1927			2.76077	4.26483			13.8878	21.4538			103.645
1.13449	3.71094			7.64721	25.0141			104.715			2.48505	4.09836			12.5008	20.6164			99.5995
1.07437	4.08447			7.24196	27.532			115.255			2.80655	3.83118			14.1181	19.2723			93.1064
1.13632	3.36426			7.65955	22.6773			94.9322			2.27936	4.10721			11.4661	20.6609			99.8146
											2.68768	4.26193			13.5201	21.4392			103.575
											2.48352	4.42459			12.4931	22.2574			107.528
											2.63199	4.73282			13.2399	23.808			115.018
HREFLEX 3SEC											HREFLEX 3SEC
				M%Mmax	H%Mmax			H%H10s							M%Mmax	H%Mmax			H%H10s
1.07666	3.47351			7.25739	23.4137	10.0281	20.8693	98.0151	87.3635		2.62329	3.49655	2.64523	3.51935	13.1962	17.589	13.3066	17.7037	84.9742	85.5282
0.951233	2.77008			6.41193	18.6722			78.1658			2.66296	3.75427			13.3958	18.8855			91.2374
1.66748	2.6796			11.2399	18.0622			75.6125			3.00674	3.65967			15.1251	18.4096			88.9383
1.56403	2.93411			10.5426	19.7778			82.7944			2.64099	4.45602			13.2852	22.4156			108.292
2.22961	2.86835			15.0291	19.3345			80.9386			2.63336	3.32123			13.2469	16.7071			80.7135
0.957947	4.23828			6.45719	28.5688			119.595			2.64008	4.29718			13.2806	21.6165			104.431
0.978088	2.99072			6.59295	20.1594			84.3918			2.50244	4.34753			12.5883	21.8698			105.655
2.23251	3.69217			15.0486	24.8876			104.185			2.66876	4.10858			13.4249	20.6678			99.848
2.05536	2.86026			13.8545	19.28			80.7104			2.52976	4.22607			12.7257	21.2588			102.703
1.04889	2.79892			7.0702	18.8665			78.9796			2.4118	2.03705			12.1323	10.2472			49.5049
2.13013	3.17245			14.3584	21.3844			89.5199			2.68387	2.39929			13.5009	12.0694			58.3083
0.960541	2.67395			6.47467	18.0242			75.4532			2.62817	2.08359			13.2208	10.4813			50.636
											2.62711	3.1752			13.2154	15.9725			77.1647
											2.68463	3.56277			13.5048	17.9222			86.5836
											2.73453	3.8652			13.7558	19.4435			93.9333
HREFLEX 1SEC											HREFLEX 1SEC				M%Mmax	H%Mmax			H%H10s
				M%Mmax	H%Mmax			H%H10s			2.6091	3.2933	2.698	2.72396	13.1248	16.5666	13.572	13.4612		63.9604
						11.2421	15.962		66.8206		2.7565	2.33383			13.8663	11.7401			56.7175
2.83249	5.45807			19.0928	36.7909			154.015			2.56836	3.26492			12.9199	16.4239			79.3451
2.8653	2.33261			19.314	15.7233			65.8213			2.63672	3.09967			13.2637	15.5926			75.3291
1.6629	2.21527			11.2091	14.9324			62.5102			2.73132	2.98508			13.7396	15.0161			72.5442
1.61072	2.64358			10.8573	17.8195			74.5963			2.66556	2.94281			13.4088	14.8035			71.517
1.34964	2.69958			9.09745	18.197			76.1765			2.7536	2.56775			13.8517	12.9168			62.4022
1.42837	1.82434			9.62818	12.2972			51.479			2.56378	2.26944			12.8968	11.4162			55.1526
1.94016	2.34131			13.0779	15.782			66.0668			2.64297	2.8746			13.2952	14.4604			69.8594
1.92291	2.1991			12.9617	14.8233			62.0538			2.66724	2.3172			13.4173	11.6564			56.3133
1.09955	2.05063			7.41167	13.8226			57.8644			2.97089	2.37778			14.9447	11.9612			57.7854
2.47711	2.21069			16.6974	14.9015			62.381			2.51953	2.27799			12.6742	11.4592			55.3603
1.01837	2.19116			6.86449	14.7699			61.8299			2.84866	2.28622			14.3299	11.5006			55.5605
1.85104	2.29584			12.4772	15.4754			64.7836			2.57477	3.24478			12.9521	16.3225			78.8556
1.06308	2.01263			7.16585	13.5665			56.7922			2.96097	2.00409			14.8948	10.0814			48.704
0.999756	2.24014			6.73901	15.1			63.2121
2.40295	2.1817			16.1975	14.7061			61.563
1.20422	2.23526			8.11726	15.0671			63.0743
1.14883	2.155			7.74389	14.5261			60.8095
1.30859	2.03018			8.82078	13.6848			57.2874
1.16623	1.9812			7.86114	13.3546			55.9053
2.20367	2.19925			14.8542	14.8244			62.0581
1.46805	2.23099			9.8956	15.0383			62.9537
PAIRED PULSES											PAIRED PULSES
500MSEC											500MSEC
M1	H1		M2	H2		M2%M1	H2%H1				M1	H1		M2	H2		M2%M1	H2%H1
1.57638	3.1459		1.37558	2.17071		87.2617	69.0013	112.157	54.6865		2.72232	3.58292		2.55631	2.38632		93.9017	66.6028	98.0908	76.1512
1.36978	3.65204		1.38428	2.07855		101.058	56.9148				2.62085	3.50967		2.67151	2.30194		101.933	65.5885
1.25992	2.93899		1.32004	2.62115		104.772	89.1854				2.63016	3.67203		2.52228	3.25623		95.8984	88.6765
1.32797	4.60175		1.18149	2.27356		88.9693	49.4065				2.71057	3.90991		2.79846	3.22876		103.243	82.5788
0.899963	4.3895		1.45447	2.50198		161.614	56.9993				2.69287	3.59009		2.54089	2.97363		94.3563	82.829
1.10184	4.50806		1.32675	1.96808		120.413	43.6569				2.87094	3.61343		2.56241	3.20038		89.2532	88.5689
0.820618	4.43085		1.31683	2.32224		160.468	52.4106				2.65381	3.56323		2.92084	2.53555		110.062	71.1588
1.60828	2.88483		1.08154	1.97464		67.2486	68.4492				2.83783	3.75809		2.70065	2.98981		95.1661	79.5566
1.11542	5.20248		1.38794	1.94717		124.432	37.4278				2.66724	3.5112		2.64267	3.16559		99.079	90.1569
1.14136	4.0889		1.43341	2.3671		125.588	57.8908				2.7977	3.95569		2.52609	2.80182		90.2918	70.8301
1.24603	4.15756		1.36124	2.0871		109.246	50.2				2.58133	3.8649		2.74216	3.32993		106.23	86.1582
1.35742	3.5463		1.45157	2.05383		106.936	57.9149				3.85117	4.34387		2.58163	2.75696		67.0352	63.4678
1.57867	3.63831		0.660706	2.05093		41.852	56.3706				2.48108	3.53973		2.84348	2.39212		114.606	67.5791
0.848999	5.33234		1.49277	2.11807		175.827	39.7213				2.61337	4.4899		2.93259	2.80014		112.215	62.3653
0.741119	4.69467		0.790558	1.63132		106.671	34.7483
300MSEC											300MSEC
M1	H1		M2	H2		M2%M1	H2%H1				M1	H1		M2	H2		M2%M1	H2%H1
1.6774	4.8233		0.791779	2.38831		47.2028	49.516	110.116	65.8092		2.54578	3.52707		2.54745	3.64731		100.066	103.409	98.0146	67.8536
1.55441	3.93158		1.31073	2.39334		84.3231	60.8748				2.81921	3.9035		2.75375	2.46414		97.6781	63.1264
1.37344	4.25705		1.35849	2.76703		98.9112	64.9987				2.69135	4.1391		2.73163	2.10083		101.497	50.7557
1.74118	3.97995		1.14426	3.93616		65.7173	98.8997				2.8006	4.42673		2.73346	3.00049		97.6027	67.7812
1.65451	3.8327		1.35727	2.40204		82.0345	62.6722				2.76733	4.02374		2.8566	2.77725		103.226	69.0216
1.50177	3.48633		1.60217	3.4285		106.686	98.3412				2.88025	4.45877		2.76001	3.10577		95.8254	69.6554
1.59775	3.75809		1.21704	2.35306		76.1723	62.6132				2.62573	4.13544		2.64358	2.07138		100.68	50.0886
1.40762	3.61847		1.51672	2.80548		107.751	77.5323				2.82883	4.09714		2.64313	3.21152		93.4354	78.3844
0.906067	3.63571		1.50055	2.30316		165.611	63.3483				2.69135	4.18426		2.67563	2.91931		99.4161	69.7688
0.901031	4.80545		1.86997	2.13196		207.536	44.3654				2.81128	3.19702		2.79678	1.80496		99.4844	56.4576
1.47491	3.57544		1.80283	1.91605		122.233	53.5891				3.00095	3.13003		2.59399	2.30545		86.4392	73.6557
0.780487	3.13553		1.42334	2.01355		182.366	64.2172				2.70431	3.71323		2.61948	2.73895		96.8628	73.7621
1.44745	3.60336		1.40854	2.39487		97.3118	66.462				2.79251	3.54614		2.68784	1.9487		96.2516	54.9527
1.38336	4.35379		1.66229	2.43973		120.163	56.0369				2.79251	3.81485		2.77649	2.16354		99.4263	56.7137
1.58401	3.32901		1.38946	2.1196		87.7179	63.6705				2.86942	3.91418		2.93625	3.14194		102.329	80.2705
100MSEC											100MSEC
M1	H1		M2	H2		M2%M1	H2%H1				M1	H1		M2	H2		M2%M1	H2%H1
1.22925	4.59061		0.964355	0.870819		78.4508	18.9696	86.774	41.8804		2.64954	2.9837		1.20346	1.76178		45.4216	59.0467	28.4295	49.3158
0.717316	4.11713		1.21384	1.64108		169.219	39.8599				2.90405	3.3667		1.47247	2.00058		50.7041	59.4226
1.26053	3.82782		1.0321	0.813446		81.8786	21.2509				2.80731	3.8147		0.901337	1.87988		32.1068	49.28
1.3237	3.56567		1.22635	1.83594		92.6455	51.4892				2.9541	3.97705		0.826416	1.96106		27.9752	49.3094
0.792847	4.06494		0.849304	1.95419		107.121	48.0743				2.80533	3.55972		0.599518	1.94962		21.3707	54.7687
0.805359	3.89481		0.823212	1.83945		102.217	47.2282				3.10852	4.20654		0.815582	1.77292		26.237	42.1467
0.915375	4.45099		1.13113	1.96533		123.571	44.155				2.87323	3.75946		0.852509	1.75857		29.6708	46.7773
1.50726	4.25842		0.994873	1.6745		66.0053	39.3221				2.98142	3.7616		0.792542	2.17926		26.5827	57.9344
1.24924	3.81805		0.844269	1.90888		67.5828	49.996				3.0162	4.07761		0.489044	1.76392		16.2139	43.2586
1.40717	3.61618		0.984802	1.94946		69.9848	53.9095				2.9776	3.93249		0.933228	2.07718		31.3416	52.8209
1.57028	3.81729		0.801086	0.952301		51.0154	24.947				2.90573	4.25629		0.558624	2.0726		19.2249	48.695
1.68701	3.77075		1.03272	1.63208		61.2156	43.2826				3.83652	3.95798		0.886536	1.80145		23.1078	45.5145
1.64535	4.2186		1.07651	1.8721		65.4271	44.3773				2.87613	4.01474		0.795593	1.75369		27.6619	43.6814
1.0318	4.73984		0.939331	1.75186		91.0382	36.9604				2.57965	3.50876		0.469971	1.41205		18.2184	40.2435
1.47186	2.72781		1.09268	1.75629		74.238	64.3844				2.99286	3.55789		0.915985	1.66641		30.6057	46.8371
60MSEC											60MSEC
M1	H1		M2	H2		M2%M1	H2%H1				M1	H1		M2	H2		M2%M1	H2%H1
1.18301	5.38513		1.42075	0.851593		120.095	15.8138	87.2726	15.729		3.11554	2.88254		0.473022	1.3382		15.1827	46.4242	19.4746	29.4835
1.79138	3.79318		1.362	0.820465		76.0307	21.63				2.79282	4.22928		0.482635	1.71707		17.2813	40.5996
1.48422	3.52127		1.80435	0.516815		121.569	14.6769				2.70477	3.97598		0.487823	1.82861		18.0356	45.9915
1.72272	4.23721		1.08978	0.510101		63.2595	12.0386				2.89886	3.93707		0.511017	0.920258		17.6282	23.3742
1.4447	4.05289		1.41083	0.476227		97.6553	11.7503				3.01102	4.1301		0.574188	1.40778		19.0696	34.0858
1.66077	3.55911		0.84671	0.922394		50.9831	25.9164				2.79526	3.48022		0.576019	0.78537		20.607	22.5666
0.925446	3.95813		1.2529	0.449066		135.383	11.3454				3.06976	3.81683		0.494995	1.46728		16.1249	38.4425
1.14868	4.62662		1.10962	0.553284		96.5993	11.9587				3.04474	3.7616		0.529175	0.945587		17.38	25.1379
1.37512	4.16718		1.04919	0.566711		76.2982	13.5994				2.90222	3.4819		0.651398	0.460815		22.4448	13.2346
1.62308	3.94653		0.85144	0.512238		52.4584	12.9794				2.93823	3.88428		0.482483	0.828094		16.4209	21.3191
1.61407	4.1954		1.17294	0.527039		72.6697	12.5623				2.92526	4.06052		0.920868	1.33118		31.4798	32.7834
2.10007	3.66562		1.10016	0.855103		52.3869	23.3277				2.92114	3.76328		0.53772	1.36688		18.4079	36.3216
1.10565	4.82346		1.4183	0.58609		128.278	12.1508				3.17108	3.76389		0.716705	0.918732		22.6013	24.4091
1.7337	3.79898		1.31592	0.54306		75.9021	14.2949				2.90176	3.37845		0.528412	0.859375		18.21	25.437
1.54495	3.69293		1.38306	0.808411		89.521	21.8908				2.66037	3.77899		0.565186	0.458221		21.2446	12.1255

[truncated: 2 more sheets: R011.RL, R012.RL]
