# Supplementary material for: Repeated transspinal stimulation decreases soleus H-reflex excitability and restores spinal inhibition in human spinal cord injury
Source: PLoS One. 2019 Sep 26;14(9):e0223135. doi: 10.1371/journal.pone.0223135 (PMC6762874; doi:10.1371/journal.pone.0223135)
Supplement: S1 Data — (ZIP) [file pone.0223135.s001.zip › DATA ANALYSIS/HRRC SCI Both Legs.xlsx]

## Sheet: AIS C-D
	before
	left leg							right leg
	R002.T1	R003.T1	R004.T1	R007.T1	R009.T1	R0011.T1	R012.T1	R003.T1	R004.T1	R007.T1	R009.T1	R011.T1	R012.T1
0.3	0	0	no reflex		0	0	0	0	0	0	0	0	0	0
0.4	0	0	present		0	0	0	0	0	0	0	0	0	0
0.5	0	0			0	0	0	0	0	0	0	0	0.45578	0.0414345
0.6	0.857512	0		0	0	0	0	0	0	0	0	0	0	0.0714593
0.7	0	0		0	0.733668	1.98374	0	0	0	0	3.57726	0	0.620636	0.576275
0.8	0	0.458115		1.47316	1.55109	12.0755	12.4316	0	5.0688	3.81999	6.18879	1.56275	1.43037	3.83835
0.9	18.4513	28.1086		14.2935	4.33166	23.1818	30.5739	10.4645	14.978	19.6965	25.5127	16.2213	32.1936	19.8339
1	45.9537	62.5102		43.9526	35.0087	30.5056	58.4504	28.5684	26.9457	30.1465	55.2071	29.9325	79.1087	43.8575
1.1	55.5907	86.1666		51.3403	74.2231	36.7795	73.959	34.8619	40.3484	43.3979	81.0431	48.8529	110.272	61.4029
1.2	61.0588	88.4588		39.703	87.8392	42.7307	85.7092	32.7518	37.9515	44.3267	82.0185	49.6255	109.752	63.4938
1.3	64.8159	87.2055		40.6629	86.7136	44.7816	73.7423	25.3	32.3156	47.9635	85.1061	46.2618	107.499	61.864
1.4	58.7974	86.7556		39.2079	88.3518	49.5337	66.9724	12.5624	14.999	42.3426	85.6774	50.4251	101.843	58.1223
1.5		76.7629		30.4112	87.809	53.6543	61.2199	13.148	4.9845	41.0518	83.6453	50.0405	113.9	56.057
1.6		55.7205		32.5334	88.1683	57.2447	44.7943	11.215	3.56502	32.2083	68.4848	51.6437	105.198	50.0705
1.7		25.1566		28.9229	77.6741	57.2054	27.9149	12.6492	3.97292	18.1231	60.0245	47.7166	92.2614	41.0565
1.8		9.92474		24.1925	73.5905	44.521	14.8191			15.1491	51.4327	40.3055	97.4787	41.2682
1.9		5.75916		32.8383	65.7663	41.7667	9.92908	7.7855	3.89134	13.4223	54.3163	36.8084	73.8266	31.4645
2		0		14.395	55.5209	39.8432	15.3333	0	1.4619		36.5983	13.6952	26.8186	20.3667
3					0	48.495	0.695035	0			1.33088			10.1042
	after
	left leg								right leg
	R002.T2	R003.T2B	R003.T2.A	R004.T2	R007.T2	R009.Τ2	R0011.T2	R012.T2	R003.T2B	R003.T2C	R004.T2	R007.T2	R009.T2	R0011.T2	R012.T2
0.3	0.701866		0	no reflex		0.543693	0	0	0	0	0	0	0	0	0	0.103797
0.4	0		0	present	0	2.41641	0	0	0	0	0	0	2.87899	0	0	0.407339
0.5	0	0	0		4.3864	3.07631	0	0	0	0	0	0	4.18354	0	0	0.831875
0.6	0	0	0		7.65244	3.03589	0	0	0	0	0	0	4.72335	2.78637	0	1.29986
0.7	0.909236	0	0		7.85973	18.2362	0	0	0	0	0	0	6.17784	34.3741	0	4.82551
0.8	3.82836	0	0		20.6707	65.9846	0	0	0	0.937712	0	0	34.1257	53.2796	0	12.7733
0.9	9.02855	3.84255	0		30.8067	68.7442	0	0	1.30447	13.8196	0.45765	0	56.1044	62.0799	1.82509	17.7152
1	16.2386	29.9093	0		28.5973	67.6119	0	0.778921	12.0455	34.2515	1.30832	7.14876	69.8156	61.8368	2.64424	23.7276
1.1	23.353	52.3249	0		24.7481	65.4189	1.69225	8.60797	43.5142	51.1049	3.22404	21.9872	73.2644	60.4214	5.80575	31.1048
1.2	27.3834	67.7755	0		19.4334	68.9996	4.99803	20.7376	50.2692	54.9389	12.7689	27.4554	73.3243	58.2464	40.581	37.6365
1.3	23.7039	72.1597	0		19.9171	67.6486	12.8217	34.1744	43.4638	57.8651	18.8607	26.7309	74.0216	48.5946	67.3298	40.5209
1.4	19.4449	73.7675	0		17.801	67.7817	23.4553	62.0694	35.5416	41.2879	22.0018	25.5556	74.269	41.1219	77.9006	41.5713
1.5	18.6792	77.8702	5.92806		15.0631	64.3513	23.9669	35.377	26.9405	24.3635	22.1397	13.1405	75.0562	32.3618	74.9503	36.442
1.6	12.6735	78.6677	17.022		7.85973	57.615	17.9588	70.7126	13.6969	19.0464	22.3689	8.30578	76.0234	27.8278	89.6003	37.0985
1.7	16.8767	52.3551	38.6691		11.8673	39.8544	30.8933	67.4023			20.0658	2.47934	57.3819		73.6571	37.4093
1.8	11.501	32.3658	58.5847			33.0829	36.2455	72.5326	0		15.9536	0	50.2624	23.6896	74.6066	34.0687
1.9	13.7183	15.3446	68.6331			23.0592	24.9705	69.7279			12.8115	0	42.1727		66.9018	33.7339
2	12.7054	5.22006	68.4595		0	4.60134	41.7608	36.3426	6.4252	0	2.58538	0	14.6885	5.56255	72.6268	19.3556
3	14.4808	0	15.7304		0.967352		53.227	7.38292		0	0	0	0	0	23.3532	9.59514

## Sheet: AIS A-B
	before
	left leg							right leg
0.3														#DIV/0!
0.4														#DIV/0!
0.5														#DIV/0!
0.6														#DIV/0!
0.7														#DIV/0!
0.8														#DIV/0!
0.9														#DIV/0!
1														#DIV/0!
1.1														#DIV/0!
1.2														#DIV/0!
1.3														#DIV/0!
1.4														#DIV/0!
1.5														#DIV/0!
1.6														#DIV/0!
1.7														#DIV/0!
1.8														#DIV/0!
1.9														#DIV/0!
2														#DIV/0!
3														#DIV/0!
	after
	left leg								right leg
0.3
0.4
0.5
0.6
0.7
0.8
0.9
1
1.1
1.2
1.3
1.4
1.5
1.6
1.7
1.8
1.9
2
3

## Sheet: CONTROLS
	before
	left leg							right leg
0.3														#DIV/0!
0.4														#DIV/0!
0.5														#DIV/0!
0.6														#DIV/0!
0.7														#DIV/0!
0.8														#DIV/0!
0.9														#DIV/0!
1														#DIV/0!
1.1														#DIV/0!
1.2														#DIV/0!
1.3														#DIV/0!
1.4														#DIV/0!
1.5														#DIV/0!
1.6														#DIV/0!
1.7														#DIV/0!
1.8														#DIV/0!
1.9														#DIV/0!
2														#DIV/0!
3														#DIV/0!
	after
	left leg								right leg
0.3
0.4
0.5
0.6
0.7
0.8
0.9
1
1.1
1.2
1.3
1.4
1.5
1.6
1.7
1.8
1.9
2
3
