# Supplementary material for: Repeated transspinal stimulation decreases soleus H-reflex excitability and restores spinal inhibition in human spinal cord injury
Source: PLoS One. 2019 Sep 26;14(9):e0223135. doi: 10.1371/journal.pone.0223135 (PMC6762874; doi:10.1371/journal.pone.0223135)
Supplement: S1 Data — (ZIP) [file pone.0223135.s001.zip › DATA ANALYSIS/HRRC SCI-CONTROLS BOTH LEGS.xlsx]

## Sheet: AIS C-D
	before
	left leg							right leg
	R002.T1	R003.T1	R004.T1	R007.T1	R009.T1	R0011.T1	R012.T1	R003.T1	R004.T1	R007.T1	R009.T1	R011.T1	R012.T1
0.3	0	0	no reflex		0	0	0	0	0	0	0	0	0	0
0.4	0	0	present		0	0	0	0	0	0	0	0	0	0
0.5	0	0			0	0	0	0	0	0	0	0	0.45578	0.0414345
0.6	0.857512	0		0	0	0	0	0	0	0	0	0	0	0.0714593
0.7	0	0		0	0.733668	1.98374	0	0	0	0	3.57726	0	0.620636	0.576275
0.8	0	0.458115		1.47316	1.55109	12.0755	12.4316	0	5.0688	3.81999	6.18879	1.56275	1.43037	3.83835
0.9	18.4513	28.1086		14.2935	4.33166	23.1818	30.5739	10.4645	14.978	19.6965	25.5127	16.2213	32.1936	19.8339
1	45.9537	62.5102		43.9526	35.0087	30.5056	58.4504	28.5684	26.9457	30.1465	55.2071	29.9325	79.1087	43.8575
1.1	55.5907	86.1666		51.3403	74.2231	36.7795	73.959	34.8619	40.3484	43.3979	81.0431	48.8529	110.272	61.4029
1.2	61.0588	88.4588		39.703	87.8392	42.7307	85.7092	32.7518	37.9515	44.3267	82.0185	49.6255	109.752	63.4938
1.3	64.8159	87.2055		40.6629	86.7136	44.7816	73.7423	25.3	32.3156	47.9635	85.1061	46.2618	107.499	61.864
1.4	58.7974	86.7556		39.2079	88.3518	49.5337	66.9724	12.5624	14.999	42.3426	85.6774	50.4251	101.843	58.1223
1.5		76.7629		30.4112	87.809	53.6543	61.2199	13.148	4.9845	41.0518	83.6453	50.0405	113.9	56.057
1.6		55.7205		32.5334	88.1683	57.2447	44.7943	11.215	3.56502	32.2083	68.4848	51.6437	105.198	50.0705
1.7		25.1566		28.9229	77.6741	57.2054	27.9149	12.6492	3.97292	18.1231	60.0245	47.7166	92.2614	41.0565
1.8		9.92474		24.1925	73.5905	44.521	14.8191			15.1491	51.4327	40.3055	97.4787	41.2682
1.9		5.75916		32.8383	65.7663	41.7667	9.92908	7.7855	3.89134	13.4223	54.3163	36.8084	73.8266	31.4645
2		0		14.395	55.5209	39.8432	15.3333	0	1.4619		36.5983	13.6952	26.8186	20.3667
3					0	48.495	0.695035	0			1.33088			10.1042
	after
	left leg								right leg
	R002.T2	R003.T2B	R003.T2.A	R004.T2	R007.T2	R009.Τ2	R0011.T2	R012.T2	R003.T2B	R003.T2C	R004.T2	R007.T2	R009.T2	R0011.T2	R012.T2
0.3	0.701866		0	no reflex		0.543693	0	0	0	0	0	0	0	0	0	0.103797
0.4	0		0	present	0	2.41641	0	0	0	0	0	0	2.87899	0	0	0.407339
0.5	0	0	0		4.3864	3.07631	0	0	0	0	0	0	4.18354	0	0	0.831875
0.6	0	0	0		7.65244	3.03589	0	0	0	0	0	0	4.72335	2.78637	0	1.29986
0.7	0.909236	0	0		7.85973	18.2362	0	0	0	0	0	0	6.17784	34.3741	0	4.82551
0.8	3.82836	0	0		20.6707	65.9846	0	0	0	0.937712	0	0	34.1257	53.2796	0	12.7733
0.9	9.02855	3.84255	0		30.8067	68.7442	0	0	1.30447	13.8196	0.45765	0	56.1044	62.0799	1.82509	17.7152
1	16.2386	29.9093	0		28.5973	67.6119	0	0.778921	12.0455	34.2515	1.30832	7.14876	69.8156	61.8368	2.64424	23.7276
1.1	23.353	52.3249	0		24.7481	65.4189	1.69225	8.60797	43.5142	51.1049	3.22404	21.9872	73.2644	60.4214	5.80575	31.1048
1.2	27.3834	67.7755	0		19.4334	68.9996	4.99803	20.7376	50.2692	54.9389	12.7689	27.4554	73.3243	58.2464	40.581	37.6365
1.3	23.7039	72.1597	0		19.9171	67.6486	12.8217	34.1744	43.4638	57.8651	18.8607	26.7309	74.0216	48.5946	67.3298	40.5209
1.4	19.4449	73.7675	0		17.801	67.7817	23.4553	62.0694	35.5416	41.2879	22.0018	25.5556	74.269	41.1219	77.9006	41.5713
1.5	18.6792	77.8702	5.92806		15.0631	64.3513	23.9669	35.377	26.9405	24.3635	22.1397	13.1405	75.0562	32.3618	74.9503	36.442
1.6	12.6735	78.6677	17.022		7.85973	57.615	17.9588	70.7126	13.6969	19.0464	22.3689	8.30578	76.0234	27.8278	89.6003	37.0985
1.7	16.8767	52.3551	38.6691		11.8673	39.8544	30.8933	67.4023			20.0658	2.47934	57.3819		73.6571	37.4093
1.8	11.501	32.3658	58.5847			33.0829	36.2455	72.5326	0		15.9536	0	50.2624	23.6896	74.6066	34.0687
1.9	13.7183	15.3446	68.6331			23.0592	24.9705	69.7279			12.8115	0	42.1727		66.9018	33.7339
2	12.7054	5.22006	68.4595		0	4.60134	41.7608	36.3426	6.4252	0	2.58538	0	14.6885	5.56255	72.6268	19.3556
3	14.4808	0	15.7304		0.967352		53.227	7.38292		0	0	0	0	0	23.3532	9.59514

## Sheet: AIS A-B
	before
	left leg			right leg
	R001.T1	R008.T1	R010.T1	R001.T1	R006.T1	R008.T1	R010.T1
0.3		0	0	0	0	0	0	0
0.4		0	0	0	0	0	0	0
0.5		0	0.480384	0	0	0	2.2886	0.461497
0.6		0	0	0	0	0	2.09465	0.349108
0.7		0.978397	0	0	0	0		0.195679
0.8		4.73895	7.05898	10.8553	0	0	4.57719	4.5384
0.9	22.9661	21.399	13.4307	39.2167	19.108	20.8338	6.57486	20.5042
1	70.8615	42.642	24.9666	50.233	46.219	37.9062	18.9035	41.676
1.1	78.0279	55.6418	37.4366	60.1371	57.0339	57.8856	26.7029	53.2665
1.2	86.0997	58.0834	35.048	70.6791	60.9054	58.4732	26.9298	56.6027
1.3	97.0038	37.221	39.8852	73.9501	61.9276	56.2531	26.8425	56.1548
1.4	110.556	19.9369	31.9799	65.7231	44.0611	52.2146	19.0291	49.0715
	after
	left leg			right leg
	R001.T3	R008.T2	R010.T2	R001.T2	R006.T2	R008.T2	R010.T2
0.3	0	0	0	0	0	0	0	0
0.4	0	0	0	0	0	0	0	0
0.5	0	0	0	0	0	0	0	0
0.6	0.924401	0	0	13.5113	0	0	0	2.06224
0.7	25.6575	5.33981	10.0755	29.2349	0	0	0	10.044
0.8	40.2286	2.60922	12.4841	33.908	0	0	2.44444	13.0963
0.9	55.9747	23.9078	25.9665	38.2543	0	0	9.78175	21.9836
1	58.7425	23.6583	37.3029	35.8297	0		9.84127	27.5624
1.1	47.7869	38.3293	32.5426	20.5999	5.35837	7.06186	14.8909	23.7957
1.2	29.6312	44.2354	39.1646	10.493	30.8036	33.6823	19.9802	29.7129
1.3	21.6639	39.7451	31.0868	6.26078	51.0145	29.1108	23.6772	28.937
1.4	8.35621	39.912	27.8913	0	54.8787	56.3338	23.2313	30.0862

## Sheet: CONTROLS
	before
	left leg										right leg
	ND01	ND02	ND03	ND04	ND05	ND06	ND07	ND08	ND09	ND10	ND01	ND02	ND03	ND04	ND05	ND06	ND07	ND08	ND09	ND10
0.3	0	0	recorded	0	0	0	0	0	0	0	0	0	0	0	0	0	0	0	0	0	0
0.4	0	0		0	0	0	0	0	0	0	0	0	0	0	0	0	0	0	0	0	0
0.5	0	0		0	0	0	0	0	0	0	0	0	0	0	0	0	0	0	0	0	0
0.6	0	0		0	0	0	0.0918403	0	0	0	0	0	0	0	0	0	0	0	0	0	0.0048337
0.7	0	0		0	0.767306	0	1.06612	0	0	0	0	3.99792	0.142917	0	0	0	0	0	0.348675	0.637361	0.366331
0.8	0	0		1.31238	2.30295	0	4.86047	2.10888	0.58647	6.00468	0	10.8272	3.18621	0	2.43744	0	4.00568	1.60416	4.35346	0.768776	2.33467
0.9	21.0795	20.0816		8.61677	7.49266	4.25233	8.97563	18.6597	8.87016	12.4646	19.3432	12.0332	9.44454	7.51407	16.2804	3.52301	10.6037	19.3757	9.73384	12.3832	12.1436
1	56.9299	28.1392		20.9207	18.1604	9.34219	12.0947	31.178	24.1185	20.51	48.1042	31.1905	26.4022	25.8018	35.9517	11.055	16.5814	36.0161	18.1453	31.7564	26.442
1.1	76.6705	42.4669		16.991	21.9936	12.7287	13.9809	52.6205	27.9637	25.2453	61.9613	39.6595	34.5153	36.0291	48.296	15.2161	21.1435	40.5356	25.4572	44.1159	34.61
1.2	81.4497	37.3395		19.1856	25.122	10.8782	19.7315	49.672	32.0995	32.92	55.6821	34.8694	37.8914	31.8559	49.9778	14.6296	19.9773	48.1411	26.1878	47.021	35.5069
1.3	85.1545	48.7329		23.8941	25.6891	11.1541	19.6072	48.9703	34.6113	23.4114	49.8762	35.1712	34.264	30.5848	48.1871	18.4309	18.4659	49.3326	24.3433	40.7254	35.2951
1.4	84.9227	47.7068		22.438	19.8153	10.3314	19.5585	49.4306	32.1821	18.0254	42.698	30.1984	40.6468	24.8571	45.5253	15.8503	24.9621	49.9024	11.4258	30.2089	32.6677
	after
	left leg										right leg
	ND01	ND02	ND03	ND04	ND05	ND06	ND07	ND08	ND09	ND10	ND01	ND02	ND03	ND04	ND05	ND06	ND07	ND08	ND09	ND10
0.3	0	0		0	0	0	0	0	0	0	0	0	0	0	0	0	0	0	0	0	0
0.4	0	0		0	0	0	0	0	0	0	0	0	0	0	0	0	0	0	0	3.02721	0.159327
0.5	0	0		0	0	0	0	0	0	0	0	0	0	0	0.277526	0	0	0	0	25.7164	1.3681
0.6	0	0		0.575413	0	0	0	0.781184	0	0	0	0	0	0	0.616385	0	3.06607	0.222655	0	49.8878	2.90261
0.7	0	0		18.8233	0	0	0	1.63996	0	1.61894	0	0	0	3.48389	7.46715	2.27335	8.01791	10.3455	0	53.5893	5.64523
0.8	0	0		38.0956	2.34842	0.459732	2.66761	17.9132	0	11.7629	0	0	0	10.382	19.9903	5.30973	13.6775	15.1058	0	37.1173	9.20158
0.9	0	3.08434		39.2907	7.17136	5.78934	10.1274	32.6698	0	31.516	0	0	0.863176	21.6559	42.0128	11.0783	16.9493	32.5494	0	24.4881	14.6972
1	0	19.2686		41.6382	11.0823	10.5027	19.2712	37.9982	0	40.1307	0	1.9508	25.9394	26.6431	46.798	14.617	20.6236	38.0879	9.97505		20.2515
1.1	0	25.3939		40.6164	14.5942	20.9523	25.1474	35.2263	0	40.9108	9.79206	5.07827	30.6329	27.6638	46.3964	15.6941	19.0171	40.5418	30.1342		23.7662
1.2	7.98865	37.9331		32.7032	21.0319	30.3483	28.2953	28.1286	0	37.5672	33.7376	16.9069	44.5475	23.9535	33.0722	9.90167	13.3428	34.3689	49.8453		26.8707
1.3	39.8754	36.3641		32.2065	23.8413	28.4119	28.1998	32.8076	0	30.3489	51.027	24.8234	44.0575	14.2242	17.2741	5.98492	13.6277	13.4243	62.9491		27.7471
1.4	52.4219	33.4292		28.5973	22.672	26.1411	30.133	28.7798	0	19.4607	63.8824	27.0393	40.7283	5.63498	7.40939		8.38082	10.6318	71.5426		28.052
