# Supplementary material for: Repeated transspinal stimulation decreases soleus H-reflex excitability and restores spinal inhibition in human spinal cord injury
Source: PLoS One. 2019 Sep 26;14(9):e0223135. doi: 10.1371/journal.pone.0223135 (PMC6762874; doi:10.1371/journal.pone.0223135)
Supplement: S1 Data — (ZIP) [file pone.0223135.s001.zip › DATA ANALYSIS/MRRC SCI-CONTROLS BOTH LEGS.xlsx]

## Sheet: CONTROLS
before				after
	right	left			right	left
0.4	0	4.25994	2.12997	0.4	0.164439	0.450493	0.307466
0.45	0.165336	8.96779	4.56656	0.45	2.94541	0.895261	1.92033
0.5	0.645406	9.34011	4.99276	0.5	3.36428	1.55992	2.4621
0.55	4.45838	9.5554	7.00689	0.55	3.8829	2.77807	3.33049
0.6	1.68571	10.3454	6.01553	0.6	5.05872	5.19781	5.12826
0.65	6.02198	14.1271	10.0745	0.65	6.55614	7.28887	6.9225
0.7	7.56589	15.9705	11.7682	0.7	8.27866	9.82079	9.04973
0.75	9.63914	18.8458	14.2424	0.75	10.26	13.4093	11.8347
0.8	13.7721	19.8142	16.7931	0.8	13.636	18.5695	16.1028
0.85	19.7597	29.6051	24.6824	0.85	20.2993	26.1398	23.2196
0.9	28.2293	39.9391	34.0842	0.9	29.5221	37.7059	33.614
0.95	41.7698	50.4324	46.1011	0.95	38.3779	49.2169	43.7974
1	54.6711	59.8681	57.2696	1	49.9341	58.7024	54.3183
1.05	69.7777	61.0618	65.4197	1.05	62.3622	68.9523	65.6573
1.1	72.1399	69.8211	70.9805	1.1	69.7085	72.626	71.1673
1.15	79.7475	76.6596	78.2036	1.15	74.856	79.3742	77.1151
1.2	89.5755	81.5417	85.5586	1.2	79.2731	82.4125	80.8428
1.25	89.3596	85.9085	87.6341	1.25	82.007	88.3483	85.1777
1.3	94.1982	87.9945	91.0963	1.3	89.5563	92.0548	90.8055
1.35	92.4442	88.0314	90.2378	1.35	86.4157	93.8485	90.1321
1.4	94.3406	90.0114	92.176	1.4	90.9944	96.0825	93.5384
1.45	97.9684	85.4577	91.7131	1.45	91.9818	98.3784	95.1801
1.5	94.7891	86.7016	90.7453	1.5	93.5902	97.4275	95.5088
1.55		95.3056	95.3056	1.55	92.411	98.4964	95.4537
1.6	97.0865	95.2966	96.1915	1.6	97.7352	96.9291	97.3321
1.7	96.4551	94.7475	95.6013	1.7	97.5404	96.8989	97.2196
1.8	96.753	98.137	97.445	1.8	95.8838	98.0245	96.9542

## Sheet: AIS C-D
before				after
	right	left			right	left
0.4	2.44055	0.320862	1.38071	0.4	0	0.755898	0.377949
0.45	3.827	1.04842	2.43771	0.45	0.18315	1.29827	0.740712
0.5	4.24524	2.2574	3.25132	0.5	0.752558	1.84045	1.2965
0.55	7.0767	2.92319	4.99995	0.55	1.8757	2.1078	1.99175
0.6	9.67271	3.50958	6.59114	0.6	5.73628	2.06581	3.90105
0.65	11.2014	4.25626	7.72881	0.65	10.9029	2.36994	6.63643
0.7	12.4011	5.70034	9.05071	0.7	9.0511	5.29184	7.17147
0.75	13.0007	7.32484	10.1628	0.75	16.5193	9.40669	12.963
0.8	12.5662	10.8779	11.7221	0.8	12.7119	12.5703	12.6411
0.85	21.9463	19.007	20.4766	0.85	21.1055	14.1222	17.6139
0.9	33.4953	29.1311	31.3132	0.9	24.2561	23.3319	23.794
0.95	44.3847	39.4392	41.912	0.95	37.7516	43.8211	40.7863
1	54.5731	52.9671	53.7701	1	52.8096	53.9768	53.3932
1.05	65.6132	56.7118	61.1625	1.05	65.3855	58.8212	62.1034
1.1	66.4327	70.0329	68.2328	1.1	71.1035	69.0279	70.0657
1.15	83.9399	78.467	81.2035	1.15	75.5935	70.2373	72.9154
1.2	80.4267	84.6885	82.5576	1.2	84.8319	77.3507	81.0913
1.25	86.3062	85.9915	86.1489	1.25	84.1223	89.4114	86.7669
1.3	92.0259	96.108	94.0669	1.3	84.6638	93.9937	89.3287
1.35	92.6926	91.3823	92.0374	1.35	93.3818	95.6092	94.4955
1.4	93.4426	92.7848	93.1137	1.4	92.8951	94.6159	93.7555
1.5	87.7594	89.9107	88.835	1.5	97.1476	95.9294	96.5385
1.6	90.8991	81.1677	86.0334	1.6	94.3008	94.8745	94.5876
1.7	98.3404	82.0865	90.2135	1.7	95.729	91.6095	93.6692
1.8	94.344	93.8237	94.0838	1.8	93.791	91.6095	92.7002

## Sheet: AIS A-B
before				after
	right	left			right	left
0.4	0	0	0	0.4	0	0	0
0.45	0	0	0	0.45	0	0.864909	0.432455
0.5	0	0	0	0.5	0	1.609	0.804501
0.55	0	0.668248	0.334124	0.55	0.851833	1.93575	1.39379
0.6	0.112334	0	0.0561669	0.6	2.34415	3.01288	2.67852
0.65	0.829542	4.70456	2.76705	0.65	2.09684	3.46789	2.78236
0.7	3.05116	5.70021	4.37568	0.7	2.19164	5.48906	3.84035
0.75	3.69126	8.62616	6.15871	0.75	6.45638	5.17078	5.81358
0.8	5.83375	10.0757	7.95475	0.8	11.5855	8.70412	10.1448
0.85	11.165	18.4804	14.8227	0.85	18.2945	17.9977	18.1461
0.9	19.7849	28.92	24.3524	0.9	30.0328	20.9415	25.4871
0.95	35.9225	45.0404	40.4814	0.95	42.2339	36.7961	39.515
1	58.4307	57.6537	58.0422	1	56.3223	57.1988	56.7606
1.05	77.0201	74.9351	75.9776	1.05	70.1598	72.4562	71.308
1.1	85.1584	73.9029	79.5307	1.1	87.3258	81.497	84.4114
1.15	89.6414	90.0066	89.824	1.15	75.6443	85.7125	80.6784
1.2	93.377	88.7836	91.0803	1.2	82.1198	86.616	84.3679
1.25	97.1323	83.7128	90.4226	1.25	94.5313	91.7088	93.12
1.3	96.8269	96.0871	96.457	1.3	99.2514	96.5336	97.8925
1.35	96.3635	87.0596	91.7115	1.35	96.8589	91.8183	94.3386
1.4	95.0301	85.1892	90.1096	1.4	99.0552	95.9377	97.4964
1.5	97.8797	92.5601	95.2199	1.5	98.2189	94.2109	96.2149
1.6	98.0639	96.413	97.2385	1.6	98.2395	97.4471	97.8433
1.7	99.2435	97.5183	98.3809	1.7	98.2189	100	99.1094
1.8	100	97.9647	98.9823	1.8	98.6296	100	99.3148
