# Supplementary material for: Repeated transspinal stimulation decreases soleus H-reflex excitability and restores spinal inhibition in human spinal cord injury
Source: PLoS One. 2019 Sep 26;14(9):e0223135. doi: 10.1371/journal.pone.0223135 (PMC6762874; doi:10.1371/journal.pone.0223135)
Supplement: S1 Data — (ZIP) [file pone.0223135.s001.zip › DATA ANALYSIS/SCI.HD-PADboth legs.xlsx]

## Sheet: HD.AIS A-B
AIS A-B		BEFORE							AFTER
			8s	5s	3s	1s					8s	5s	3s	1s
RIGHT LEG		R003	96.0758	79.0584	64.6792	34.8403		RIGHT LEG		R003	120.192	108.55	40.6396	27.3485
LEFT LEG		R002	93.5544	115.118	79.7969	66.3957		LEFT LEG		R002	117.929	101.183	86.4338	53.425
		R004	100.916	102.584	86.8005	67.3119				R004	89.0743	87.9614	71.569	47.1574
		R007	100.06	98.7287	87.3635	66.8206				R007	93.2784	98.1812	85.5282	63.9604
		R009	121.32	108.921	87.8774	80.5395				R009	100	99.8947	84.49	32.9599
		R011	76.6026	99.1601	85.5092	44.3995				R011	93.5498	78.3193	79.5589	34.6153
		R012	109.567	96.0342	88.4281	47.4485				R012	101.788	93.0508	91.7757	49.7256
			99.7282	99.9435	82.9221	58.2509					102.259	95.3058	77.1422	44.1703
			13.8492	11.3386	8.55281	16.2032					12.2663	9.88978	17.2922	13.0194
			5.23451	4.2856	3.23266	6.12425					4.63623	3.73798	6.53585	4.92087
			0.361862	0.215329	0.221675	0.0491594
	BEFORE	AFTER
8s	99.7282	102.259	5.23451	4.63623
5s	99.9435	95.3058	4.2856	3.73798
3s	82.9221	77.1422	3.23266	6.53585
1s	58.2509	44.1703	6.12425	4.92087
	BEFORE	AFTER
8S	102.492	96.7969	2.90675	3.12636
5S	94.3441	86.1686	3.73887	4.14928
3S	85.7804	73.9845	6.36117	4.23093
1S	58.1193	44.2612	7.29199	7.30737

## Sheet: HD.AIS C-D
AIS C-D		BEFORE							AFTER
			8S	5S	3S	1S		RIGHT LEG			8S	5S	3S	1S
RIGHT LEG		R003	110.148	97.2629	91.8959	26.4203				R003	79.4675	68.3101	57.0895	22.4403
		R002	121.063	120.541	140.649	102.683				R002	97.2175	63.6603	80.2568	24.5643
		R004	91.2491	83.0811	46.8854	68.4424				R004	91.1066	81.3848	68.4712	45.988
		R007	97.9105	93.037	70.6982	34.9941				R007	111.64	84.8561	63.3257	39.632
		R009	104.779	99.2879	95.6964	43.1151				R009	106.787	95.5435	84.6306	21.1771
		R011	110.112	90.3975	95.8318	54.4753				R011	88.8296	64.6113	58.6968	24.6753
		R012	105.208	109.326	89.0859	91.2779				R012	96.4241	86.0928	74.1433	68.6443
LEFT LEG		R003	102.41	102.629	94.617	92.2149		LEFT LEG		R003	93.9741	98.4182	73.546	55.8896
		R002	103.816	86.4145	68.3471	73.89				R002	83.7764	101.908	96.1295	97.6211
		R004	96.2381	64.6104	57.0574	51.1424				R004	86.4467	78.5108	45.3194	19.5314
		R007	92.9347	91.6553	80.5168	17.1527				R007	114.467	104.114	92.6649	89.5094
		R009	114.522	100.03	90.6148	44.8295				R009	96.8899	84.2347	75.8819	36.6754
		R011	82.0079	88.2005	93.2484	54.9135				R011	111.332	108.547	91.6427	29.0468
		R012								R012
			102.492	94.3441	85.7804	58.1193					96.7969	86.1686	73.9845	44.2612
			10.4804	13.4807	22.9355	26.2917					11.2722	14.9604	15.2548	26.3471
			2.90675	3.73887	6.36117	7.29199					3.12636	4.14928	4.23093	7.30737
			0.0973414	0.0781188	0.0678339	0.0960123
	BEFORE	AFTER
8S	102.492	96.7969	2.90675	3.12636
5S	94.3441	86.1686	3.73887	4.14928
3S	85.7804	73.9845	6.36117	4.23093
1S	58.1193	44.2612	7.29199	7.30737

## Sheet: PAD.AIS C-D
AIS C-D		BEFORE							AFTER
			pp60	pp100	pp300	pp500		RIGHT LEG			pp60	pp100	pp300	pp500
RIGHT LEG		R003	1.15653	9.24201	87.8891					R003	3.37152	9.99677	95.5247
		R002	4.06403	63.7039						R002	6.92617	12.1595	88.0346
		R004	0.958795	14.298	102.26					R004	5.36201	8.13872	208.437
		R007		143.798	112.125	92.0267				R007	20.041	62.5051	51.8045	60.4619
		R009	18.2617	37.7775	101.859	27.1232				R009	18.3027	38.089	95.9737	67.5744
		R011	3.2848	12.8027	85.6495	76.7304				R011	1.98169	2.62528	23.3144	72.5671
		R012	1.9589	6.50893	83.3924	42.8199				R012	13.443	23.0236	90.448	54.6873
LEFT LEG		R003	3.86129	3.33961				LEFT LEG		R003	6.34169	8.35855	67.3208
		R002	1.66651	2.06085	88.4969					R002	6.99058	3.46548	116.729
		R004	44.426	64.4583	101.239					R004	16.8764	25.7129	51.0007	47.6037
		R007	4.89639	5.40026	30.1761	37.0343				R007	36.5987	81.3633	97.2744	101.734
		R009	2.99112	9.85676	69.6791	63.1965				R009	2.57789	7.94516	49.0891	59.392
		R011	37.3893	63.9095	2.17119	1.89885				R011	51.2139	51.6537	7.67768	7.35283
		R012								R012
			10.4096	33.6274	78.6306	48.69					14.6175	25.7721	80.2022	58.9217
			15.0418	41.1703	33.5558	30.821					14.6473	25.279	50.0073	26.4628
			4.34219	11.4186	10.1175	11.6493					4.06243	7.01112	13.8695	9.35601
			0.242897	0.28159	0.465112	0.25047
	BEFORE	AFTER
pp60	10.4096	14.6175	11.6493	9.35601
pp100	33.6274	25.7721	10.1175	13.8695
pp300	78.6306	80.2022	11.4186	7.01112
pp500	48.69	58.9217	4.34219	4.06243

## Sheet: PAD.AIS A-B
		BEFORE							AFTER
			pp60	pp100	pp300	pp500		RIGHT LEG			pp60	pp100	pp300	pp500
RIGHT LEG		R008	7.64665	10.7087	44.4882	28.7679					0.550885	3.59366	28.4203	21.4194
		R001	0.637746	13.0852							13.0019	21.1715	76.2885
		R006	2.09722	10.9667	38.1695	70.0696					1.81523	19.6819	68.6608	60.6143
		R010	15.729	41.8804	65.8092	54.6865					29.4835	49.3158	67.8536	76.1512
LEFT LEG		R01	5.62862	4.2797				LEFT LEG			4.54941	3.58044	70.8922
		R008	1.48672	1.82561	2.5289	7.80153					2.93932	1.46646	5.48088	32.0864
		R010	12.8165	32.7884	70.8188	78.6256					4.59745	23.28	54.4909	51.5907
			6.5775	16.505	44.3629	47.9902					8.13396	17.4414	53.1553	48.3724
			5.85931	14.9998	27.1492	29.3917					10.241	16.8725	26.4344	21.9293
			2.21461	5.6694	12.1415	13.1444					3.87074	6.3772	9.99126	9.8071
			0.366561	0.457213	0.293273	0.49099
	BEFORE	AFTER
pp60	6.5775	8.13396	2.21461	3.87074
pp100	16.505	17.4414	5.6694	6.3772
pp300	44.3629	53.1553	12.1415	9.99126
pp500	47.9902	48.3724	13.1444	9.8071

## Sheet: Sheet1
	BEFORE	AFTER
8s	99.7282	102.259	5.23451	4.63623
8S	102.492	96.7969	2.90675	3.12636
8S	101.11	99.5278	4.07063	3.88129
5s	99.9435	95.3058	4.2856	3.73798
5S	94.3441	86.1686	3.73887	4.14928
5S	97.1438	90.7372	4.01224	3.94363
3s	82.9221	77.1422	3.23266	6.53585
3S	85.7804	73.9845	6.36117	4.23093
3S	84.3512	75.5633	4.79691	5.38339
1s	58.2509	44.1703	6.12425	4.92087
1S	58.1193	44.2612	7.29199	7.30737
1S	58.1851	44.2157	6.70812	6.11412
