# Supplementary material for: Repeated transspinal stimulation decreases soleus H-reflex excitability and restores spinal inhibition in human spinal cord injury
Source: PLoS One. 2019 Sep 26;14(9):e0223135. doi: 10.1371/journal.pone.0223135 (PMC6762874; doi:10.1371/journal.pone.0223135)
Supplement: S1 Data — (ZIP) [file pone.0223135.s001.zip › DATA ANALYSIS/SOL HRRC.LeftLeg S50H.Controls.xlsx]

## Sheet: H-M RRC.S50H.PRE
	pre H-reflex (% Mmax pre)-STIM INTENSITIES NORMALIZED TO S50 OF HREFLEX PRE														post H-reflexes (%Mmax post)-STIM INTENSITIES NORMALIZED TO S50 OF HREFLEX PRE
	ND01	ND02	ND03	ND04	ND05	ND06	ND07	ND08	ND09	ND10						ND01	ND02	ND03	ND04	ND05	ND06	ND07	ND08	ND09	ND10
			not								MEAN	SD	SEM													MEAN	SD	SEM
0.3	0	0	recorded	0	0	0	0	0	0	0	0	0	0		0.3		0		0	0	0	0	0	0	0	0	0	0
0.4	0	0		0	0	0	0	0	0	0	0	0	0		0.4		0		0	0	0	0	0	0	0	0	0	0
0.5	0	0		0	0	0	0	0	0	0	0	0	0		0.5		0		0	0	0	0	0	0	0	0	0	0
0.6	0	0		0	0	0	0.0918403	0	0	0	0.0102045	0.0306134	0.0102045		0.6		0		0.575413	0	0	0	0.781184	0	0	0.169575	0.318771	0.112702
0.7	0	0		0	0.767306	0	1.06612	0	0	0	0.203714	0.411077	0.137026		0.7		0		18.8233	0	0	0	1.63996	0	1.61894	2.76028	6.53206	2.30943
0.8	0	0		1.31238	2.30295	0	4.86047	2.10888	0.58647	6.00468	1.90843	2.19997	0.733322		0.8	0	0		38.0956	2.34842	0.459732	2.66761	17.9132	0	11.7629	9.15593	13.3776	4.72969
0.9	21.0795	20.0816		8.61677	7.49266	4.25233	8.97563	18.6597	8.87016	12.4646	12.277	6.14775	2.04925		0.9	0	3.08434		39.2907	7.17136	5.78934	10.1274	32.6698	0	31.516	16.2061	15.585	5.51014
1	56.9299	28.1392		20.9207	18.1604	9.34219	12.0947	31.178	24.1185	20.51	24.5993	13.9739	4.65798		1	0	19.2686		41.6382	11.0823	10.5027	19.2712	37.9982	0	40.1307	22.4865	15.6695	5.53999
1.1	76.6705	42.4669		16.991	21.9936	12.7287	13.9809	52.6205	27.9637	25.2453	32.2957	21.2509	7.08364		1.1	0	25.3939		40.6164	14.5942	20.9523	25.1474	35.2263	0	40.9108	25.3552	13.8895	4.91069
1.2	81.4497	37.3395		19.1856	25.122	10.8782	19.7315	49.672	32.0995	32.92	34.2664	21.062	7.02067		1.2	7.98865	37.9331		32.7032	21.0319	30.3483	28.2953	28.1286	0	37.5672	27.0009	12.2037	4.31464
1.3	85.1545	48.7329		23.8941	25.6891	11.1541	19.6072	48.9703	34.6113	23.4114	35.6917	22.4861	7.49535		1.3	39.8754	36.3641		32.2065	23.8413	28.4119	28.1998	32.8076	0	30.3489	26.5225	11.341	4.00964
1.4	84.9227	47.7068		22.438	19.8153	10.3314	19.5585	49.4306	32.1821	18.0254	33.8234	23.4013	7.80043		1.4	52.4219	33.4292		28.5973	22.672	26.1411	30.133	28.7798	0	19.4607	23.6516	10.505	3.71408
1.5	82.2273	33.8387		20.9281	13.7297	6.85709	18.4281	51.9527	28.1531	16.8781	30.3326	23.4933	7.83109		1.5	69.9182	39.3831		20.0516	10.6245	16.7036	28.7878	12.694	0.289546	11.5005	17.5043	12.0475	4.25943
1.6	72.2013	29.3594		20.526	8.70255	4.01463	14.5168	45.6358	19.1687	12.4144	25.1711	21.5083	7.16942		1.6	77.2522	32.4368		9.7776	9.33315	12.1419	30.5593	7.30094	1.39693	10.95	14.2371	11.1468	3.94098
1.7	64.2983	25.4545		19.4271	4.93578	2.95425	14.0233	32.5523	13.1713	14.6128	21.2699	18.5887	6.19624		1.7	87.1898	30.573		4.9166	4.79639	4.76972	27.7073	7.8606	5.60212	10.5897	12.1019	10.7304	3.79378
1.8	52.6591	24.4373		14.1542	0.697551	2.43564	7.41787	18.0862	7.90144	17.8229	16.1791	15.7451	5.24837		1.8	81.6813	13.4776		2.92295	0	5.17404	20.4796	2.30645	21.1495	4.98611	8.81203	8.38912	2.966
1.9	48.75	9.15409		19.012	0			21.2685	2.61695	13.8521	16.3791	16.3042	6.16243		1.9	79.7045	8.52946		0.201974	0	0.345546	18.2294	1.07691	22.1708	2.7632	6.66466	8.86582	3.13454
2	32.6129	2.21865		14.6557	0	1.26875	0.472742	4.53688	0.660959	13.5326	7.77324	10.8713	3.62378		2	75.0932	1.95669		0	0	0.345546	6.03275	0.347664	34.4514	1.73819	5.60903	11.8243	4.18051
2.5	3.16793			3.54363	0	0		0.11716	0	12.1178	2.70664	4.43782	1.67734		2.5	50.0939	0		0	0	0	0	0	31.5989	0	3.94986	11.1719	3.94986
3	0			0	0	0		0	0	0.348395	0.0497707	0.131681	0.0497707		3	13.9742	0		0	0	0	0	0	13.8484	0	1.73105	4.89616	1.73105
3.5											0				3.5	1.80111	0			0	0	0	0	1.46805	0	0.209721	0.55487	0.209721
4											0				4		0			0	0	0	0	0.206093	0	0.0294418	0.0778958	0.0294418
5											0				5					0	0	0	0	0	0	0	0	0

## Sheet: ND1.T0
ND001.T0.LL.HRRC.fns
Mmax	2685.71
Hmax	2314.9				S50Hmax					S50H
Hmax/Mmax	0.861932				10.13					10.13
M-wave	H-reflex	M%Mmax	H%Mmax	Marker Time:	Stim.intensity	times S50h				times S50h	M%Mmax	H%Mmax		times S50h	M%Mmax	H%Mmax
0	0	0	0	210.164	7.8125	0.771224				0.771224	0	0		0.771224	0	0
0	0	0	0	215.166	8.1125	0.800839				0.800839	0	0		0.800839	0	0
0	147.104	0	5.47727	220.166	9.1325	0.90153				0.90153	0	5.47727		0.948322	0	21.0795
0	332.357	0	12.375	225.166	9.4325	0.931145				0.931145	0	12.375		1.05158	0	56.9299
0	1275.1			230.166	9.6125	0.948914				0.948914				1.14511	0	76.6705
0	690.35	0	25.7045	235.164	9.8525	0.972606				0.972606	0	25.7045		1.22687	1.9026	81.4497
0	1094.73	0	40.7614	240.164	10.0025	0.987414				0.987414	0	40.7614		1.34398	4.55	85.1545
0	1152.11	0	42.8977	245.164	10.1825	1.00518				0.948322	0	21.0795		1.46066	6.03409	84.9227
0	1589.15	0	59.1705	250.166	10.4525	1.03184				1.00518	0	42.8977		1.54319	9.26515	82.2273
0	1456.08	0	54.2159	255.164	10.5725	1.04368				1.03184	0	59.1705		1.62964	19.5617	72.2013
0	1533.6	0	57.1023	260.164	10.7225	1.05849				1.04368	0	54.2159		1.73889	29.3722	64.2983
0	1692.3	0	63.0114	265.166	10.9025	1.07626				1.05849	0	57.1023		1.85908	46.3153	52.6591
0	1750.6	0	65.1818	270.164	11.0825	1.09403				1.07626	0	63.0114		1.95056	52.0455	48.75
0	1969.11	0	73.3182	275.164	11.2925	1.11476				1.09403	0	65.1818		2.20591	69.6455	32.6129
0	2103.4	0	78.3182	280.166	11.5025	1.13549				1.05158	0	56.9299		2.76519	97.8359	3.16793
0	2051.82	0	76.3977	285.164	11.7125	1.15622				1.11476	0	73.3182
0	2112.25	0	78.6477	290.164	11.8925	1.17399				1.13549	0	78.3182
0	2139.72	0	79.6705	295.164	12.1625	1.20064				1.15622	0	76.3977
74.7726	2241.96	2.78409	83.4773	310.166	12.1925	1.2036				1.17399	0	78.6477
75.6882	2071.05	2.81818	77.1136	305.164	12.3425	1.21841				1.14511	0	76.6705
66.2272	2191.3	2.46591	81.5909	315.166	12.3425	1.21841				1.20064	0	79.6705
0	2216.02	0	82.5114	300.164	12.4025	1.22433				1.2036	2.78409	83.4773
59.5129	2235.85	2.21591	83.25	320.164	12.6425	1.24803				1.21841	2.81818	77.1136
81.4869	2216.63	3.03409	82.5341	325.164	12.9125	1.27468				1.21841	2.46591	81.5909
97.357	2287.74	3.625	85.1818	330.166	13.2425	1.30726				1.22433	0	82.5114
122.078	2272.48	4.54545	84.6136	335.164	13.4825	1.33095				1.24803	2.21591	83.25
141.305	2291.09	5.26136	85.3068	340.164	13.6925	1.35168				1.27468	3.03409	82.5341
122.078	2288.65	4.54545	85.2159	345.164	13.6925	1.35168				1.22687	1.9026	81.4497
128.182	2295.06	4.77273	85.4545	350.164	13.9625	1.37833				1.30726	3.625	85.1818
138.863	2314.9	5.17045	86.1932	355.164	14.2925	1.41091				1.33095	4.54545	84.6136
152.902	2283.16	5.69318	85.0114	360.164	14.6525	1.44645				1.35168	5.26136	85.3068
153.513	2286.21	5.71591	85.125	365.168	14.9825	1.47902				1.35168	4.54545	85.2159
174.876	2268.2	6.51136	84.4545	370.166	15.0125	1.48198				1.37833	4.77273	85.4545
190.136	2251.42	7.07955	83.8295	375.164	15.0425	1.48495				1.34398	4.55	85.1545
176.708	2259.05	6.57955	84.1136	380.166	15.3425	1.51456				1.41091	5.17045	86.1932
271.013	2176.95	10.0909	81.0568	385.164	15.6125	1.54121				1.44645	5.69318	85.0114
298.785	2189.16	11.125	81.5114	390.166	15.9425	1.57379				1.47902	5.71591	85.125
323.201	2079.29	12.0341	77.4205	395.164	16.2125	1.60044				1.48198	6.51136	84.4545
494.415	2008.79	18.4091	74.7955	410.164	16.3025	1.60933				1.48495	7.07955	83.8295
518.525	1948.06	19.3068	72.5341	405.164	16.3325	1.61229				1.46066	6.03409	84.9227
498.382	1930.66	18.5568	71.8864	400.166	16.4525	1.62414				1.51456	6.57955	84.1136
654.642	1828.72	24.375	68.0909	415.166	16.5425	1.63302				1.54121	10.0909	81.0568
540.499	1959.65	20.125	72.9659	420.166	16.7225	1.65079				1.57379	11.125	81.5114
647.928	1818.65	24.125	67.7159	425.164	16.9925	1.67744				1.54319	9.26515	82.2273
753.83	1725.26	28.0682	64.2386	430.17	17.2925	1.70706				1.60044	12.0341	77.4205
784.655	1723.13	29.2159	64.1591	435.171	17.5025	1.72779				1.60933	18.4091	74.7955
656.168	1866.26	24.4318	69.4886	440.173	17.7125	1.74852				1.61229	19.3068	72.5341
960.752	1592.81	35.7727	59.3068	445.176	17.9525	1.77221				1.62414	18.5568	71.8864
1072.76	1539.4	39.9432	57.3182	450.184	18.2525	1.80183				1.63302	24.375	68.0909
1146.92	1496.06	42.7045	55.7045	455.193	18.5525	1.83144				1.65079	20.125	72.9659
1225.97	1464.32	45.6477	54.5227	460.2	18.7625	1.85217				1.67744	24.125	67.7159
1337.97	1305.01	49.8182	48.5909	465.195	18.7625	1.85217				1.62964	19.5617	72.2013
1323.93	1376.12	49.2955	51.2386	470.221	18.9725	1.8729				1.70706	28.0682	64.2386
1261.98	1455.47	46.9886	54.1932	475.165	19.0725	1.88277				1.72779	29.2159	64.1591
1337.67	1271.44	49.8068	47.3409	480.167	19.0925	1.88475				1.74852	24.4318	69.4886
1243.97	1406.34	46.3182	52.3636	485.165	19.1925	1.89462				1.77221	35.7727	59.3068
1343.16	1313.86	50.0114	48.9205	490.167	19.3925	1.91436				1.73889	29.3722	64.2983
1440.52	1294.63	53.6364	48.2045	495.167	19.7325	1.94793				1.80183	39.9432	57.3182
1409.69	1319.36	52.4886	49.125	500.165	20.1525	1.98939				1.83144	42.7045	55.7045
1299.52	1419.15	48.3864	52.8409	680.166	20.3325	2.00716				1.85217	45.6477	54.5227
1441.74	1315.69	53.6818	48.9886	505.165	20.3925	2.01308				1.85217	49.8182	48.5909
1409.08	1365.13	52.4659	50.8295	675.168	20.4525	2.019				1.8729	49.2955	51.2386
1482.33	1320.88	55.1932	49.1818	670.166	20.6725	2.04072				1.88277	46.9886	54.1932
1637.37	1219.86	60.9659	45.4205	665.166	20.9925	2.07231				1.88475	49.8068	47.3409
1514.99	1204.6	56.4091	44.8523	510.167	21.2125	2.09403				1.89462	46.3182	52.3636
1760.97	1032.78	65.5682	38.4545	660.165	22.0325	2.17498				1.85908	46.3153	52.6591
1867.79	846.609	69.5455	31.5227	515.165	22.0725	2.17892				1.91436	50.0114	48.9205
1929.74	808.765	71.8523	30.1136	645.168	22.5125	2.22236				1.94793	53.6364	48.2045
2150.4	557.895	80.0682	20.7727	650.168	22.8325	2.25395				1.98939	52.4886	49.125
2060.98	697.064	76.7386	25.9545	655.168	22.8725	2.2579				1.95056	52.0455	48.75
1958.74	767.869			520.165	22.9525	2.26579				2.00716	48.3864	52.8409
1942.56	780.077			640.168	22.9725	2.26777				2.01308	53.6818	48.9886
2304.83	434.902	85.8182	16.1932	635.165	23.3325	2.30331				2.019	52.4659	50.8295
1908.08	809.681			630.168	23.6525	2.3349				2.04072	55.1932	49.1818
2296.59	358.298	85.5114	13.3409	525.165	23.8725	2.35661				2.07231	60.9659	45.4205
2405.54	325.032	89.5682	12.1023	625.168	24.4325	2.4119				2.09403	56.4091	44.8523
2495.27	231.643	92.9091	8.625	530.165	24.6325	2.43164				2.17498	65.5682	38.4545
2569.43	160.837	95.6705	5.98864	535.165	25.4525	2.51259				2.17892	69.5455	31.5227
2522.74	249.344	93.9318	9.28409	620.165	25.7725	2.54418				2.22236	71.8523	30.1136
2572.48	161.143	95.7841	6	540.167	26.1725	2.58366				2.25395	80.0682	20.7727
2667.7	112.312	99.3295	4.18182	615.165	27.0125	2.66658				2.2579	76.7386	25.9545
2575.23	108.344	95.8864	4.03409	545.165	27.1925	2.68435				2.26579
2685.71	75.9934	100	2.82955	610.168	27.8725	2.75148				2.26777
2613.99	68.3636	97.3295	2.54545	550.167	27.9325	2.7574				2.30331	85.8182	16.1932
2636.57	103.461	98.1705	3.85227	605.168	28.4525	2.80874				2.3349
2641.76	72.0259	98.3636	2.68182	555.168	28.5925	2.82256				2.35661	85.5114	13.3409
2642.07	115.974	98.375	4.31818	560.167	28.5925	2.82256				2.4119	89.5682	12.1023
2615.21	83.0129	97.375	3.09091	565.167	28.6525	2.82848				2.43164	92.9091	8.625
2622.23	0	97.6364	0	600.168	28.6725	2.83045				2.20591	69.6455	32.6129
2654.89	108.649	98.8523	4.04545	570.168	28.7325	2.83638				2.51259	95.6705	5.98864
2653.67	112.006	98.8068	4.17045	575.165	28.8325	2.84625				2.54418	93.9318	9.28409
2647.56	0	98.5795	0	580.165	28.9525	2.85809				2.58366	95.7841	6
2655.19	0	98.8636	0	595.168	29.0125	2.86402				2.66658	99.3295	4.18182
2645.43	0	98.5	0	585.165	29.1325	2.87586				2.68435	95.8864	4.03409
2674.72	0	99.5909	0	590.168	29.1725	2.87981				2.75148	100	2.82955
										2.7574	97.3295	2.54545
										2.80874	98.1705	3.85227
										2.82256	98.3636	2.68182
										2.82256	98.375	4.31818
										2.82848	97.375	3.09091
										2.83045	97.6364	0
										2.83638	98.8523	4.04545
										2.84625	98.8068	4.17045
										2.85809	98.5795	0
										2.86402	98.8636	0
										2.87586	98.5	0
										2.87981	99.5909	0
										2.76519	97.8359	3.16793

## Sheet: ND1.T2
ND001.T2.LL.HRRC.fns
Mmax	2127.51
Hmax	1892.51				T2	T1
Hmax/Mmax	0.889542				17.23	10.13
M-wave	H-reflex	M%Mmax	H%Mmax	Marker Time:	Stim.intensity	times S50h	times S50h			times S50h	M%Mmax	H%Mmax		times S50h	M%Mmax	H%Mmax
0	0	0	0	306.665	5.733	0.332734	0.565943			0.840375	0	0		0.864561	0	0
0	0	0	0	309.663	6.553	0.380325	0.64689			0.852221	0	0		0.943435	0	0
0	0	0	0	102.663	6.613	0.383807	0.652813			0.877887	0	0		1.03189	0	0
0	0	0	0	105.662	6.753	0.391933	0.666634			0.887759	0	0		1.13653	0	0
0	0	0	0	108.668	6.853	0.397737	0.676505			0.864561	0	0		1.2506	0	7.98865
0	0	0	0	312.663	6.913	0.401219	0.682428			0.903554	0	0		1.3506	0.133205	39.8754
0	0	0	0	111.665	7.013	0.407023	0.6923			0.925271	0	0		1.46097	0	52.4219
0	0	0	0	114.663	7.193	0.41747	0.710069			0.946989	0	0		1.55772	0	69.9182
0	0	0	0	117.66	7.353	0.426756	0.725864			0.962784	0	0		1.65972	0	77.2522
0	0	0	0	315.663	7.393	0.429077	0.729812			0.978578	0	0		1.75548	1.03285	87.1898
0	0	0	0	120.662	7.553	0.438363	0.745607			0.943435	0	0		1.83623	7.41357	81.6813
0	0	0	0	123.663	7.673	0.445328	0.757453			1.0003	0	0		1.93455	14.0812	79.7045
0	0	0	0	126.66	7.833	0.454614	0.773248			1.04176	0	0		2.04472	18.7957	75.0932
0	0	0	0	318.663	7.853	0.455775	0.775222			1.0536	0	0		2.28531	53.1617	50.0939
0	0	0	0	129.662	8.053	0.467382	0.794965			1.03189	0	0		2.74645	90.9421	13.9742
0	0	0	0	321.661	8.513	0.49408	0.840375			1.10691	0	0		3.24138	98.0937	1.80111
0	0	0	0	132.664	8.633	0.501045	0.852221			1.13653	0	0
0	0	0	0	135.661	8.893	0.516135	0.877887			1.16614	0	0
0	0	0	0	324.661	8.993	0.521938	0.887759			1.13653	0	0
0	0	0	0	138.661	9.153	0.531225	0.903554			1.23129	0	5.23598
0	0	0	0	141.662	9.373	0.543993	0.925271			1.23327	0	0
0	0	0	0	144.662	9.593	0.556761	0.946989			1.23327	0	2.45302
0	0	0	0	327.663	9.753	0.566048	0.962784			1.23524	0	2.45302
0	0	0	0	147.663	9.913	0.575334	0.978578			1.24511	0	3.37111
0	0	0	0	150.663	10.133	0.588102	1.0003			1.25104	0	6.42662
0	0	0	0	330.663	10.553	0.612478	1.04176			1.26683	0	13.9865
0	0	0	0	153.662	10.673	0.619443	1.0536			1.27473	0	14.9763
0	0	0	0	156.661	11.213	0.650784	1.10691			1.2846	0	22.9953
0	0	0	0	333.663	11.513	0.668195	1.13653			1.2506	0	7.98865
0	0	0	0	159.661	11.813	0.685607	1.16614			1.32211	0	33.1229
0	111.396	0	5.23598	342.661	12.473	0.723912	1.23129			1.33001	0	41.4001
0	0	0	0	162.661	12.493	0.725073	1.23327			1.33791	0.932434	34.4714
0	52.1882	0	2.45302	345.661	12.493	0.725073	1.23327			1.35173	0	43.8388
0	52.1882	0	2.45302	348.663	12.513	0.726233	1.23524			1.35765	0	36.6518
0	71.7207	0	3.37111	351.663	12.613	0.732037	1.24511			1.35765	0	35.8342
0	136.727	0	6.42662	354.663	12.673	0.735519	1.25104			1.39714	0	53.8086
0	297.565	0	13.9865	360.663	12.833	0.744806	1.26683			1.3506	0.133205	39.8754
0	318.623	0	14.9763	363.661	12.913	0.749449	1.27473			1.43465	0	41.6296
0	489.227	0	22.9953	366.663	13.013	0.755252	1.2846			1.46426	0	61.9136
0	704.694	0	33.1229	372.663	13.393	0.777307	1.32211			1.48401	0	53.7226
0	880.791	0	41.4001	375.663	13.473	0.78195	1.33001			1.46097	0	52.4219
19.8376	733.382	0.932434	34.4714	378.661	13.553	0.786593	1.33791			1.53731	0	60.6513
0	932.674	0	43.8388	381.663	13.693	0.794719	1.35173			1.55903	0	80.9066
0	779.772	0	36.6518	171.662	13.753	0.798201	1.35765			1.5768	0	68.1968
0	762.376	0	35.8342	384.661	13.753	0.798201	1.35765			1.55772	0	69.9182
0	1144.78	0	53.8086	387.661	14.153	0.821416	1.39714			1.61037	0	66.0881
0	885.674	0	41.6296	180.661	14.533	0.843471	1.43465			1.6538	0	84.7511
0	1317.22	0	61.9136	390.662	14.833	0.860882	1.46426			1.68539	0	72.0557
0	1142.95	0	53.7226	183.661	15.033	0.87249	1.48401			1.68934	0	86.1139
0	1290.36	0	60.6513	186.663	15.573	0.903831	1.53731			1.65972	0	77.2522
0	1721.3	0	80.9066	393.661	15.793	0.916599	1.55903			1.74857	2.0657	88.9542
0	1450.89	0	68.1968	189.661	15.973	0.927046	1.5768			1.76239	0	85.4253
0	1406.03	0	66.0881	192.665	16.313	0.946779	1.61037			1.75548	1.03285	87.1898
0	1803.09	0	84.7511	396.661	16.753	0.972316	1.6538			1.8078	2.89772	81.5235
0	1532.99	0	72.0557	195.661	17.073	0.990888	1.68539			1.84136	10.2855	77.7937
0	1832.08	0	86.1139	198.661	17.113	0.99321	1.68934			1.84136	6.03931	82.5276
43.948	1892.51	2.0657	88.9542	399.661	17.713	1.02803	1.74857			1.84334	8.21977	87.2902
0	1817.43	0	85.4253	201.661	17.853	1.03616	1.76239			1.84729	9.62559	79.2713
61.6493	1734.42	2.89772	81.5235	204.663	18.313	1.06286	1.8078			1.83623	7.41357	81.6813
218.824	1655.07	10.2855	77.7937	207.663	18.653	1.08259	1.84136			1.91639	12.3081	79.759
128.487	1755.78	6.03931	82.5276	210.661	18.653	1.08259	1.84136			1.92823	13.384	80.7632
174.876	1857.11	8.21977	87.2902	402.666	18.673	1.08375	1.84334			1.92823	13.8287	81.3226
204.785	1686.5	9.62559	79.2713	213.663	18.713	1.08607	1.84729			1.94205	11.8491	81.9825
261.857	1696.88	12.3081	79.759	216.661	19.413	1.1267	1.91639			1.95785	19.036	74.6952
284.746	1718.24	13.384	80.7632	405.663	19.533	1.13366	1.92823			1.93455	14.0812	79.7045
294.207	1730.15	13.8287	81.3226	408.661	19.533	1.13366	1.92823			2.00523	11.5335	82.4272
252.091	1744.19	11.8491	81.9825	219.661	19.673	1.14179	1.94205			2.0388	21.1017	70.4777
404.993	1589.15	19.036	74.6952	411.663	19.833	1.15107	1.95785			2.05262	28.2312	69.1292
245.376	1753.65	11.5335	82.4272	222.663	20.313	1.17893	2.00523			2.08223	14.3165	78.3388
448.941	1499.42	21.1017	70.4777	225.663	20.653	1.19867	2.0388			2.04472	18.7957	75.0932
600.623	1470.73	28.2312	69.1292	414.661	20.793	1.20679	2.05262			2.11579	24.5589	68.9858
304.584	1666.67	14.3165	78.3388	228.663	21.093	1.2242	2.08223			2.14541	25.3048	68.3116
522.493	1467.68	24.5589	68.9858	231.663	21.433	1.24393	2.11579			2.14738	21.6468	75.1399
538.363	1453.34	25.3048	68.3116	234.665	21.733	1.26135	2.14541			2.177	44.0109	60.4791
460.538	1598.61	21.6468	75.1399	417.663	21.753	1.26251	2.14738			2.20859	36.0493	63.9937
936.336	1286.7	44.0109	60.4791	441.661	22.053	1.27992	2.177			2.21254	45.5028	57.2802
766.954	1361.47	36.0493	63.9937	237.661	22.373	1.29849	2.20859			2.21649	50.1076	53.5074
968.077	1218.64	45.5028	57.2802	444.666	22.413	1.30081	2.21254			2.23031	45.4167	55.2001
1066.04	1138.38	50.1076	53.5074	420.661	22.453	1.30313	2.21649			2.2461	44.0252	51.3269
966.246	1174.39	45.4167	55.2001	438.666	22.593	1.31126	2.23031			2.26979	51.2122	46.2487
936.642	1091.99	44.0252	51.3269	240.661	22.753	1.32055	2.2461			2.28361	65.7438	40.023
1089.54	983.947	51.2122	46.2487	243.661	22.993	1.33447	2.26979			2.30731	58.729	46.507
1398.71	851.492	65.7438	40.023	423.663	23.133	1.3426	2.28361			2.30928	51.1691	53.823
1249.47	989.44	58.729	46.507	447.664	23.373	1.35653	2.30731			2.31718	48.6444	52.4602
1088.63	1145.09	51.1691	53.823	435.663	23.393	1.35769	2.30928			2.36061	61.6267	45.5171
1034.91	1116.1	48.6444	52.4602	246.663	23.473	1.36233	2.31718			2.37443	67.164	42.5764
1311.12	968.382	61.6267	45.5171	426.661	23.913	1.38787	2.36061			2.3843	79.8451	31.3585
1428.92	905.817	67.164	42.5764	450.661	24.053	1.396	2.37443			2.40207	84.3064	28.3317
1698.71	667.155	79.8451	31.3585	432.663	24.153	1.4018	2.3843			2.40405	68.5268	36.9387
1793.63	602.759	84.3064	28.3317	429.661	24.333	1.41225	2.40207			2.42182	74.5661	36.867
1457.91	785.876	68.5268	36.9387	249.661	24.353	1.41341	2.40405			2.45735	68.2399	37.0965
1586.4	784.35	74.5661	36.867	453.662	24.533	1.42385	2.42182			2.28531	53.1617	50.0939
1451.81	789.233	68.2399	37.0965	252.661	24.893	1.44475	2.45735
1727.1	583.532	81.1792	27.4279	255.665	25.513	1.48073	2.51856			2.51856	81.1792	27.4279
1835.74	480.071	86.286	22.5649	258.663	26.213	1.52136	2.58766			2.58766	86.286	22.5649
1845.51	513.337	86.7451	24.1285	261.661	27.073	1.57127	2.67256			2.67256	86.7451	24.1285
1936.76	367.454	91.0343	17.2716	264.661	27.853	1.61654	2.74956			2.74956	91.0343	17.2716
2094.24	136.727	98.4364	6.42662	267.663	28.573	1.65833	2.82063			2.82063	98.4364	6.42662
2054.57	0	96.5715	0	270.663	29.433	1.70824	2.90553			2.90553	96.5715	0
2049.69	0	96.342	0	273.665	30.093	1.74655	2.97068			2.97068	96.342	0
2067.08	0	97.1597	0	276.663	30.493	1.76976	3.01017			2.74645	90.9421	13.9742
2114.08	0	99.3688	0	279.663	31.133	1.80691	3.07335			3.01017	97.1597	0
2094.85	113.227	98.4651	5.32205	282.663	31.793	1.84521	3.1385			3.07335	99.3688	0
2044.8	102.851	96.1125	4.83431	285.661	32.473	1.88468	3.20563			3.1385	98.4651	5.32205
2102.18	0	98.8094	0	288.663	33.173	1.9253	3.27473			3.20563	96.1125	4.83431
2085.09	0	98.006	0	291.663	33.873	1.96593	3.34383			3.27473	98.8094	0
2127.51	0	100	0	294.661	34.193	1.9845	3.37542			3.34383	98.006	0
2081.73	0	97.8482	0	297.663	34.193	1.9845	3.37542			3.37542	100	0
2065.25	128.792	97.0736	6.05365	300.661	34.193	1.9845	3.37542			3.37542	97.8482	0
										3.37542	97.0736	6.05365
										3.24138	98.0937	1.80111

## Sheet: ND2.T1
ND002.T1.LL.HRRC.fns
Mmax	2467.8
Hmax	1328.51				S50Hmax
Hmax/Mmax	0.538338				13.22
M-wave	H-reflex	M%Mmax	H%Mmax	Marker Time:	Stim.intensity	times S50h			times S50h	M%Mmax	H%Mmax		times S50h	M%Mmax	H%Mmax
0	0	0	0	295.315	9.1296	0.69059			0.69059	0	0		0.693616	0	0
0	0	0	0	298.327	9.2096	0.696641			0.696641	0	0		0.747322	0	0
0	0	0	0	301.329	9.4096	0.71177			0.693616	0	0		0.832496	0	0
0	0	0	0	304.329	9.6296	0.728411			0.71177	0	0		0.987867	33.7027	20.0816
0	0	0	0	307.329	9.7696	0.739002			0.728411	0	0		1.0412	35.4316	28.1392
0	0	0	0	310.329	9.9496	0.752617			0.739002	0	0		1.15116	34.8844	42.4669
0	0	0	0	313.327	10.1096	0.76472			0.752617	0	0		1.25674	35.2416	37.3395
0	0	0	0	316.327	10.4096	0.787413			0.76472	0	0		1.36044	34.3962	48.7329
0	0	0	0	319.329	10.5896	0.801029			0.787413	0	0		1.43697	33.778	47.7068
0	0	0	0	322.329	10.7896	0.816157			0.747322	0	0		1.54278	34.1751	33.8387
0	0	0	0	325.327	10.9696	0.829773			0.801029	0	0		1.63855	38.1029	29.3594
0	0	0	0	328.329	11.1896	0.846415			0.816157	0	0		1.72557	43.1023	25.4545
0	0	0	0	331.329	11.4896	0.869107			0.829773	0	0		1.81238	51.818	24.4373
820.668	592.688	33.255	24.0168	343.329	12.9096	0.97652			0.846415	0	0		1.9331	73.7398	9.15409
826.161	431.24	33.4776	17.4746	346.327	12.9696	0.981059			0.869107	0	0		2.07017	89.7947	2.21865
848.135	271.623	34.368	11.0067	349.327	13.0896	0.990136			0.832496	0	0
786.181	751.694	31.8575	30.4601	553.328	13.1596	0.995431			0.97652	33.255	24.0168
877.434	430.629	35.5553	17.4499	352.329	13.1696	0.996188			0.981059	33.4776	17.4746
884.759	688.213	35.8521	27.8877	355.329	13.3096	1.00678			0.990136	34.368	11.0067
879.875	627.48	35.6542	25.4267	358.327	13.4696	1.01888			0.995431	31.8575	30.4601
893.304	594.214	36.1984	24.0787	361.329	13.6296	1.03098			0.996188	35.5553	17.4499
885.674	686.077	35.8892	27.8011	364.329	13.7696	1.04157			0.987867	33.7027	20.0816
887.505	841.421	35.9634	34.096	367.327	13.9896	1.05821			1.00678	35.8521	27.8877
815.174	729.109	33.0324	29.5449	547.328	14.4196	1.09074			1.01888	35.6542	25.4267
821.583	1157.3	33.2921	46.8959	556.33	14.5996	1.10436			1.03098	36.1984	24.0787
891.168	1115.49	36.1118	45.2016	370.327	14.6296	1.10663			1.04157	35.8892	27.8011
880.486	885.979	35.679	35.9016	373.329	14.8296	1.12175			1.05821	35.9634	34.096
871.33	914.668	35.3079	37.0641	376.329	15.1296	1.14445			1.09074	33.0324	29.5449
879.57	992.187	35.6419	40.2053	379.327	15.4896	1.17168			1.0412	35.4316	28.1392
826.466	1224.75	33.49	49.629	544.328	15.4996	1.17244			1.10436	33.2921	46.8959
828.298	1017.82	33.5642	41.2441	559.328	15.7396	1.19059			1.10663	36.1118	45.2016
888.116	1075.81	35.9881	43.5939	382.329	15.8296	1.1974			1.12175	35.679	35.9016
885.979	860.953	35.9016	34.8875	385.329	15.9096	1.20345			1.14445	35.3079	37.0641
885.979	1060.55	35.9016	42.9755	388.327	16.0096	1.21101			1.17168	35.6419	40.2053
880.791	991.577	35.6913	40.1806	391.329	16.1496	1.2216			1.17244	33.49	49.629
833.181	1164.32	33.7621	47.1803	541.328	16.5196	1.24959			1.19059	33.5642	41.2441
874.687	1170.73	35.444	47.44	394.329	16.6296	1.25791			1.1974	35.9881	43.5939
881.707	641.519	35.7284	25.9955	397.327	16.7696	1.2685			1.15116	34.8844	42.4669
846.914	871.33	34.3186	35.3079	562.33	16.8496	1.27455			1.20345	35.9016	34.8875
842.947	938.168	34.1578	38.0163	565.33	16.8496	1.27455			1.21101	35.9016	42.9755
877.434	719.648	35.5553	29.1615	400.327	16.9296	1.28061			1.2216	35.6913	40.1806
883.233	942.44	35.7903	38.1895	403.329	17.0096	1.28666			1.24959	33.7621	47.1803
873.772	774.889	35.4069	31.4	406.327	17.1296	1.29573			1.25791	35.444	47.44
874.077	1001.04	35.4192	40.5639	409.327	17.3096	1.30935			1.2685	35.7284	25.9955
805.713	1258.62	32.649	51.0017	538.328	17.6596	1.33582			1.27455	34.3186	35.3079
858.512	992.797	34.7885	40.23	412.327	17.6696	1.33658			1.27455	34.1578	38.0163
857.901	1328.51	34.7638	53.8338	415.327	17.8096	1.34717			1.28061	35.5553	29.1615
880.486	1288.23	35.679	52.2013	418.327	17.9096	1.35474			1.28666	35.7903	38.1895
846.304	1215.28	34.2938	49.2456	421.327	17.9096	1.35474			1.29573	35.4069	31.4
792.895	1237.56	32.1296	50.1484	535.33	18.2296	1.37894			1.25674	35.2416	37.3395
859.122	1103.89	34.8133	44.7316	493.328	18.2596	1.38121			1.30935	35.4192	40.5639
857.291	1234.82	34.7391	50.0371	424.329	18.3196	1.38575			1.33582	32.649	51.0017
842.337	1256.79	34.1331	50.9275	496.331	18.3196	1.38575			1.33658	34.7885	40.23
862.479	1311.42	34.9493	53.1412	499.334	18.4396	1.39483			1.34717	34.7638	53.8338
857.596	1269	34.7514	51.4222	502.328	18.5596	1.4039			1.35474	35.679	52.2013
827.382	1208.26	33.5271	48.9612	487.33	18.6196	1.40844			1.35474	34.2938	49.2456
819.447	1174.39	33.2055	47.5884	490.338	18.6196	1.40844			1.37894	32.1296	50.1484
826.161	1242.75	33.4776	50.3586	484.327	19.0696	1.44248			1.38121	34.8133	44.7316
832.265	1167.98	33.725	47.3287	505.33	19.2796	1.45837			1.38575	34.7391	50.0371
823.72	1190.87	33.3787	48.2562	427.327	19.3996	1.46744			1.38575	34.1331	50.9275
848.44	987.914	34.3804	40.0322	532.33	19.4296	1.46971			1.39483	34.9493	53.1412
801.746	816.7	32.4883	33.0942	481.329	20.0896	1.51964			1.36044	34.3962	48.7329
828.908	984.252	33.5889	39.8838	529.33	20.1496	1.52418			1.4039	34.7514	51.4222
786.181	481.597	31.8575	19.5152	508.33	20.2996	1.53552			1.40844	33.5271	48.9612
828.908	1192.7	33.5889	48.3304	430.329	20.5396	1.55368			1.40844	33.2055	47.5884
971.129	700.116	39.352	28.37	511.328	20.8996	1.58091			1.44248	33.4776	50.3586
956.784	572.24	38.7707	23.1882	526.328	21.1696	1.60133			1.45837	33.725	47.3287
811.207	763.291	32.8716	30.93	478.33	21.5296	1.62856			1.46744	33.3787	48.2562
857.596	1172.86	34.7514	47.5266	433.327	21.5896	1.6331			1.46971	34.3804	40.0322
947.018	635.415	38.375	25.7482	514.33	21.9196	1.65806			1.43697	33.778	47.7068
1128.91	478.85	45.7457	19.4039	523.328	22.0996	1.67168			1.51964	32.4883	33.0942
843.252	691.265	34.1702	28.0114	475.328	22.5796	1.70799			1.52418	33.5889	39.8838
1310.81	347.616	53.1165	14.0861	517.328	22.8196	1.72614			1.53552	31.8575	19.5152
1181.71	525.24	47.8852	21.2837	520.329	22.8196	1.72614			1.55368	33.5889	48.3304
918.94	948.544	37.2372	38.4368	436.329	23.0296	1.74203			1.58091	39.352	28.37
1127.39	819.447	45.6839	33.2055	439.329	23.8996	1.80784			1.54278	34.1751	33.8387
1430.14	386.681	57.952	15.6691	472.329	24.0196	1.81691			1.60133	38.7707	23.1882
1616	332.357	65.4836	13.4677	442.327	25.3396	1.91676			1.62856	32.8716	30.93
1927.61	188.915	78.1103	7.65521	445.329	25.3396	1.91676			1.6331	34.7514	47.5266
1792.41	220.961	72.6317	8.95375	469.329	25.4596	1.92584			1.65806	38.375	25.7482
1849.17	241.409	74.932	9.78234	448.327	25.5796	1.93492			1.67168	45.7457	19.4039
1913.57	145.883	77.5414	5.91145	451.327	26.0596	1.97123			1.63855	38.1029	29.3594
1966.98	273.759	79.7057	11.0932	454.327	26.8396	2.03023			1.70799	34.1702	28.0114
2106.15	0	85.345	0	457.329	26.8996	2.03477			1.72614	53.1165	14.0861
2152.54	0	87.2248	0	466.327	26.8996	2.03477			1.72614	47.8852	21.2837
2467.8	0	100	0	460.327	27.8596	2.10738			1.74203	37.2372	38.4368
2386.32	0	96.698	0	463.329	28.3396	2.14369			1.72557	43.1023	25.4545
									1.80784	45.6839	33.2055
									1.81691	57.952	15.6691
									1.81238	51.818	24.4373
									1.91676	65.4836	13.4677
									1.91676	78.1103	7.65521
									1.92584	72.6317	8.95375
									1.93492	74.932	9.78234
									1.97123	77.5414	5.91145
									1.9331	73.7398	9.15409
									2.03023	79.7057	11.0932
									2.03477	85.345	0
									2.03477	87.2248	0
									2.10738	100	0
									2.14369	96.698	0
									2.07017	89.7947	2.21865

## Sheet: ND2.T2
ND002.T2.LL.HRRC.fns
Mmax	2087.83
Hmax	970.213				T2	T1
Hmax/Mmax	0.464698				14.34	13.22
M-wave	H-reflex	M%Mmax	H%Mmax	Marker Time:	Stim.intensity	times S50h	times S50h			times S50h	M%Mmax	H%Mmax		times S50h	M%Mmax	H%Mmax
0	0	0	0	114.911	9.0099	0.628305	0.681536			0.725998	0	0		0.755961	0	0
0	0	0	0	288.914	9.5977	0.669296	0.725998			0.785923	0	0		0.856437	0	0
0	0	0	0	117.924	10.3899	0.72454	0.785923			0.755961	0	0		0.952867	0	3.08434
0	0	0	0	291.914	11.1913	0.780425	0.846543			0.846543	0	0		1.0821	0.913609	19.2686
0	0	0	0	120.913	11.3199	0.789393	0.856271			0.856271	0	0		1.13714	2.44993	25.3939
0	0	0	0	222.913	11.4551	0.798821	0.866498			0.866498	0	0		1.25065	7.21873	37.9331
0	61.3441	0	2.93817	123.911	12.1299	0.845879	0.917542			0.856437	0	0		1.36991	18.6254	36.3641
0	11.9026	0	0.570092	126.914	12.3399	0.860523	0.933427			0.917542	0	2.93817		1.44234	22.7972	33.4292
0	39.3701	0	1.88569	294.912	12.7849	0.891555	0.967088			0.933427	0	0.570092		1.54644	23.2218	39.3831
0	148.63	0	7.11884	129.911	12.8499	0.896088	0.972005			0.967088	0	1.88569		1.64958	25.3179	32.4368
0	60.7337	0	2.90893	132.911	12.8799	0.89818	0.974274			0.972005	0	7.11884		1.7463	25.6943	30.573
0	528.292	0	25.3033	135.911	13.8399	0.965126	1.04689			0.974274	0	2.90893		1.83709	29.177	13.4776
36.9285	377.831	1.76875	18.0968	225.914	14.3113	0.997999	1.08255			0.952867	0	3.08434		1.93645	41.127	8.52946
0	265.824	0	12.7321	138.914	14.3499	1.00069	1.08547			1.04689	0	25.3033		2.24216	84.7788	1.95669
0	412.012	0	19.734	297.912	14.3785	1.00268	1.08763			1.08255	1.76875	18.0968
40.5909	416.285	1.94416	19.9386	228.914	14.4313	1.00637	1.09163			1.08547	0	12.7321
36.9285	413.538	1.76875	19.807	231.912	14.5213	1.01264	1.09843			1.08763	0	19.734
37.8441	429.714	1.8126	20.5818	234.912	14.7313	1.02729	1.11432			1.09163	1.94416	19.9386
49.1363	511.811	2.35346	24.514	237.913	14.8813	1.03775	1.12567			1.09843	1.76875	19.807
39.0649	473.662	1.87107	22.6867	240.914	15.0613	1.0503	1.13928			1.0821	0.913609	19.2686
0	619.85	0	29.6886	141.911	15.0999	1.05299	1.1422			1.11432	1.8126	20.5818
129.708	615.882	6.21254	29.4986	243.914	15.3913	1.07331	1.16424			1.12567	2.35346	24.514
81.1817	674.48	3.88832	32.3052	144.911	16.0899	1.12203	1.21709			1.13928	1.87107	22.6867
117.195	674.48	5.61321	32.3052	246.912	16.2013	1.1298	1.22551			1.1422	0	29.6886
119.636	728.804	5.73016	34.9072	303.912	16.2709	1.13465	1.23078			1.16424	6.21254	29.4986
157.786	915.278	7.55737	43.8386	147.913	16.5099	1.15132	1.24886			1.13714	2.44993	25.3939
216.688	834.707	10.3786	39.9795	150.913	17.0199	1.18688	1.28744			1.21709	3.88832	32.3052
211.805	924.129	10.1447	44.2625	153.911	17.1099	1.19316	1.29424			1.22551	5.61321	32.3052
363.792	749.557	17.4244	35.9012	306.912	17.7981	1.24115	1.3463			1.23078	5.73016	34.9072
372.642	792.59	17.8483	37.9623	255.913	17.9113	1.24904	1.35486			1.24886	7.55737	43.8386
358.909	729.109	17.1905	34.9218	321.912	18.0305	1.25736	1.36388			1.28744	10.3786	39.9795
444.058	754.441	21.2688	36.1351	318.912	18.1633	1.26662	1.37393			1.29424	10.1447	44.2625
363.792	741.928	17.4244	35.5357	315.914	18.2961	1.27588	1.38397			1.25065	7.21873	37.9331
430.019	787.707	20.5964	37.7284	312.914	18.4621	1.28745	1.39653			1.3463	17.4244	35.9012
481.292	679.058	23.0522	32.5245	258.912	18.5113	1.29089	1.40025			1.35486	17.8483	37.9623
466.947	711.103	22.3652	34.0593	261.911	18.5113	1.29089	1.40025			1.36388	17.1905	34.9218
449.551	883.538	21.5319	42.3184	309.912	18.5617	1.2944	1.40406			1.37393	21.2688	36.1351
467.863	681.804	22.409	32.656	276.914	18.7073	1.30455	1.41508			1.38397	17.4244	35.5357
474.577	683.33	22.7306	32.7291	264.912	19.1057	1.33234	1.44521			1.39653	20.5964	37.7284
474.272	503.266	22.716	24.1047	273.913	19.3713	1.35086	1.4653			1.36991	18.6254	36.3641
455.655	970.213	21.8243	46.4698	162.913	19.4799	1.35843	1.47352			1.40025	23.0522	32.5245
518.83	480.071	24.8502	22.9937	324.912	19.6241	1.36849	1.48443			1.40025	22.3652	34.0593
494.72	689.129	23.6954	33.0069	270.912	19.7365	1.37632	1.49293			1.40406	21.5319	42.3184
475.798	627.785	22.7891	30.0687	267.914	20.0685	1.39948	1.51804			1.41508	22.409	32.656
474.577	947.323	22.7306	45.3735	168.911	20.1999	1.40864	1.52798			1.44521	22.7306	32.7291
497.467	785.57	23.8269	37.6261	327.912	20.3213	1.41711	1.53716			1.4653	22.716	24.1047
481.292	871.33	23.0522	41.7337	174.911	20.5899	1.43584	1.55748			1.47352	21.8243	46.4698
495.025	879.265	23.71	42.1137	177.913	21.0399	1.46722	1.59152			1.48443	24.8502	22.9937
512.421	872.551	24.5432	41.7921	180.93	21.6999	1.51324	1.64144			1.49293	23.6954	33.0069
544.772	481.902	26.0927	23.0814	330.912	21.9149	1.52824	1.65771			1.44234	22.7972	33.4292
512.116	720.259	24.5286	34.4979	183.911	22.4799	1.56764	1.70045			1.51804	22.7891	30.0687
519.136	668.681	24.8648	32.0275	333.912	23.0437	1.60695	1.74309			1.52798	22.7306	45.3735
531.038	789.538	25.4349	37.8161	186.911	23.0799	1.60948	1.74583			1.53716	23.8269	37.6261
583.532	374.779	27.9491	17.9506	336.914	23.7409	1.65557	1.79583			1.55748	23.0522	41.7337
529.817	295.123	25.3764	14.1354	339.914	23.8737	1.66483	1.80588			1.59152	23.71	42.1137
677.226	168.773	32.4368	8.08361	348.912	24.2721	1.69262	1.83601			1.54644	23.2218	39.3831
569.493	593.298	27.2767	28.4169	189.913	24.3099	1.69525	1.83887			1.64144	24.5432	41.7921
596.045	158.701	28.5485	7.60123	345.914	24.4049	1.70188	1.84606			1.65771	26.0927	23.0814
673.259	191.052	32.2467	9.15071	342.914	24.5709	1.71345	1.85862			1.64958	25.3179	32.4368
694.928	173.961	33.2846	8.33212	192.914	25.2399	1.7601	1.90922			1.70045	24.5286	34.4979
1022.4	182.201	48.9695	8.72679	195.911	25.9599	1.81031	1.96368			1.74309	24.8648	32.0275
1384.97	120.247	66.3353	5.75939	198.911	26.9499	1.87935	2.03857			1.74583	25.4349	37.8161
1337.67	165.721	64.0696	7.93744	201.913	27.6999	1.93165	2.0953			1.79583	27.9491	17.9506
1751.82	0	83.9059	0	204.913	29.1399	2.03207	2.20423			1.7463	25.6943	30.573
1802.17	0	86.3178	0	207.913	29.8899	2.08437	2.26096			1.80588	25.3764	14.1354
2087.83	0	100	0	210.913	30.9399	2.15759	2.34039			1.83601	32.4368	8.08361
1973.69	0	94.533	0	213.913	31.0299	2.16387	2.34719			1.83887	27.2767	28.4169
2052.13	0	98.2897	0	216.913	31.8399	2.22036	2.40846			1.84606	28.5485	7.60123
										1.85862	32.2467	9.15071
										1.83709	29.177	13.4776
										1.90922	33.2846	8.33212
										1.96368	48.9695	8.72679
										1.93645	41.127	8.52946
										2.03857	66.3353	5.75939
										2.0953	64.0696	7.93744
										2.20423	83.9059	0
										2.26096	86.3178	0
										2.34039	100	0
										2.34719	94.533	0
										2.40846	98.2897	0
										2.24216	84.7788	1.95669

## Sheet: ND3.T2
ND003.T2.LL.HRRC.fns
Mmax	2450.1
Hmax	1858.02
Hmax/Mmax	0.758346				15.28
M-wave	H-reflex	M%Mmax	H%Mmax	Marker Time:	Stim.intensity	times S50h				times S50h	M%Mmax	H%Mmax		times S50h	M%Mmax	H%Mmax
0	0	0	0	366.594	8.6017	0.562938				0.843226	0	0		0.87731	0	0
0	0	0	0	369.594	9.6973	0.63464				0.8932	0	0		0.947245	1.52487	15.6826
0	0	0	0	372.596	11.2909	0.738933				0.895504	0	0		1.04809	11.7137	49.1374
0	0	0	0	375.596	12.8845	0.843226				0.87731	0	0		1.14096	27.5264	60.5506
0	0	0	0	378.595	13.6481	0.8932				0.902022	0	1.18336		1.24652	42.8448	68.613
0	0	0	0	171.596	13.6833	0.895504				0.915059	0	2.97708		1.36025	48.5563	70.2329
0	28.9935	0	1.18336	174.594	13.7829	0.902022				0.919404	0	1.20827		1.44739	50.8844	65.2176
0	72.9415	0	2.97708	168.594	13.9821	0.915059				0.936787	0	9.55406		1.55385	47.8046	64.7764
0	29.6039	0	1.20827	177.595	14.0485	0.919404				0.936787	0	5.39362		1.6357	49.6678	56.851
0	234.084	0	9.55406	162.595	14.3141	0.936787				0.938959	0	15.5954		1.72007	53.4504	48.1689
0	132.149	0	5.39362	165.594	14.3141	0.936787				0.943174	3.12656	19.4569		1.83849	68.1365	29.6961
0	382.103	0	15.5954	180.594	14.3473	0.938959				0.954169	0	10.2641		1.94278	81.7929	19.1372
76.6038	476.714	3.12656	19.4569	381.596	14.4117	0.943174				0.958384	1.49477	13.4903		2.29151	94.7289	2.31481
0	251.48	0	10.2641	183.594	14.5797	0.954169				0.977938	3.72446	36.3976
36.6233	330.526	1.49477	13.4903	384.596	14.6441	0.958384				0.991106	3.67464	25.6228
91.2531	891.778	3.72446	36.3976	387.595	14.9429	0.977938				0.993148	6.27803	47.0478
90.0323	627.785	3.67464	25.6228	189.596	15.1441	0.991106				0.947245	1.52487	15.6826
153.818	1152.72	6.27803	47.0478	390.596	15.1753	0.993148				1.00836	8.90633	50.1744
218.214	1229.32	8.90633	50.1744	393.597	15.4077	1.00836				1.01718	5.61784	38.7768
137.643	950.07	5.61784	38.7768	192.594	15.5425	1.01718				1.0366	11.298	54.2352
276.811	1328.82	11.298	54.2352	396.611	15.8393	1.0366				1.04108	7.37419	52.3418
180.675	1282.43	7.37419	52.3418	195.595	15.9077	1.04108				1.05181	16.567	55.3189
405.909	1355.37	16.567	55.3189	399.597	16.0717	1.05181				1.06063	11.0862	55.0573
271.623	1348.96	11.0862	55.0573	198.594	16.2065	1.06063				1.07584	12.3318	39.5366
302.142	968.687	12.3318	39.5366	201.594	16.4389	1.07584				1.09323	20.5282	47.6582
502.96	1167.67	20.5282	47.6582	204.594	16.7045	1.09323				1.04809	11.7137	49.1374
744.674	1350.18	30.3936	55.1071	405.595	16.8353	1.10179				1.10179	30.3936	55.1071
437.038	1467.99	17.8376	59.9153	408.595	16.8685	1.10396				1.10396	17.8376	59.9153
523.103	1315.69	21.3503	53.6996	207.594	16.9037	1.10626				1.10626	21.3503	53.6996
503.266	1521.39	20.5406	62.0952	210.594	17.1361	1.12147				1.12147	20.5406	62.0952
672.954	1464.02	27.4664	59.7534	411.595	17.2005	1.12569				1.12569	27.4664	59.7534
582.006	1464.63	23.7544	59.7783	213.594	17.4681	1.1432				1.1432	23.7544	59.7783
685.467	1472.26	27.9771	60.0897	414.595	17.4993	1.14524				1.14524	27.9771	60.0897
847.83	1667.58	34.6039	68.0618	417.595	17.7981	1.1648				1.1648	34.6039	68.0618
737.96	1522.92	30.1196	62.1575	216.595	17.8001	1.16493				1.16493	30.1196	62.1575
860.648	1565.95	35.1271	63.9138	420.597	18.1301	1.18652				1.18652	35.1271	63.9138
823.72	1506.44	33.6198	61.4848	219.594	18.1321	1.18666				1.18666	33.6198	61.4848
863.395	1721.91	35.2392	70.279	423.595	18.3625	1.20173				1.14096	27.5264	60.5506
865.226	1588.84	35.3139	64.848	222.594	18.3977	1.20404				1.20173	35.2392	70.279
995.239	1644.39	40.6203	67.1151	426.597	18.6613	1.22129				1.20404	35.3139	64.848
991.271	1654.76	40.4584	67.5386	225.594	18.6965	1.22359				1.22129	40.6203	67.1151
1043.15	1749.68	42.576	71.4126	429.595	18.9269	1.23867				1.22359	40.4584	67.5386
1021.49	1501.56	41.6916	61.2855	228.596	19.0285	1.24532				1.23867	42.576	71.4126
1127.39	1614.48	46.014	65.8944	432.595	19.1261	1.25171				1.24532	41.6916	61.2855
1084.05	1734.11	44.2451	70.7773	231.594	19.1945	1.25618				1.25171	46.014	65.8944
1228.71	1858.02	50.1495	75.8346	435.595	19.3253	1.26474				1.25618	44.2451	70.7773
1051.09	1759.45	42.8999	71.8112	234.594	19.4269	1.27139				1.26474	50.1495	75.8346
1187.82	1683.76	48.4803	68.722	438.597	19.6573	1.28647				1.27139	42.8999	71.8112
1138.07	1662.09	46.4499	67.8376	237.595	19.7589	1.29312				1.28647	48.4803	68.722
1187.82	1713.36	48.4803	69.9302	441.595	19.9229	1.30385				1.29312	46.4499	67.8376
1117.01	1776.84	45.5904	72.5212	240.594	20.0577	1.31268				1.24652	42.8448	68.613
1173.78	1800.95	47.9073	73.5052	243.596	20.3897	1.3344				1.30385	48.4803	69.9302
1196.97	1655.68	48.854	67.576	246.596	20.6885	1.35396				1.31268	45.5904	72.5212
1198.8	1814.38	48.9287	74.0533	252.594	21.0869	1.38003				1.3344	47.9073	73.5052
1193.62	1822.01	48.717	74.3647	255.596	21.0869	1.38003				1.35396	48.854	67.576
1197.58	1711.23	48.8789	69.8431	258.594	21.0869	1.38003				1.38003	48.9287	74.0533
1209.79	1679.79	49.3772	68.56	261.596	21.0869	1.38003				1.38003	48.717	74.3647
1185.07	1660.87	48.3682	67.7877	264.594	21.0869	1.38003				1.38003	48.8789	69.8431
1236.34	1572.67	50.4609	64.1878	270.594	21.3525	1.39741				1.38003	49.3772	68.56
1251.3	1597.69	51.0713	65.2093	273.594	21.7177	1.42132				1.38003	48.3682	67.7877
1271.44	1603.8	51.8934	65.4584	276.596	22.1493	1.44956				1.39741	50.4609	64.1878
1217.42	1592.2	49.6886	64.9851	279.596	22.4813	1.47129				1.36025	48.5563	70.2329
1233.29	1596.47	50.3363	65.1594	282.596	23.2449	1.52126				1.42132	51.0713	65.2093
1124.95	1488.13	45.9143	60.7374	285.594	23.5769	1.54299				1.44956	51.8934	65.4584
1156.38	1598.61	47.1973	65.2466	288.596	23.9089	1.56472				1.47129	49.6886	64.9851
1170.42	1665.14	47.7703	67.9621	291.594	24.2409	1.58645				1.44739	50.8844	65.2176
1146.01	1402.06	46.7738	57.2247	294.594	24.6725	1.61469				1.52126	50.3363	65.1594
1241.53	1492.4	50.6726	60.9118	297.596	24.9713	1.63425				1.54299	45.9143	60.7374
1263.2	1284.26	51.5571	52.4165	300.596	25.3365	1.65815				1.56472	47.1973	65.2466
1263.81	1204.91	51.582	49.1779	303.596	26.0669	1.70595				1.58645	47.7703	67.9621
1355.37	1155.47	55.3189	47.1599	306.594	26.4985	1.7342				1.55385	47.8046	64.7764
1669.41	727.583	68.1365	29.6961	309.596	28.0921	1.83849				1.61469	46.7738	57.2247
1963.93	466.032	80.157	19.0209	312.596	29.2209	1.91236				1.63425	50.6726	60.9118
1991.09	549.96	81.2656	22.4464	315.594	29.7853	1.9493				1.65815	51.5571	52.4165
2057.01	390.649	83.9562	15.9442	318.596	30.0509	1.96668				1.6357	49.6678	56.851
2050.3	483.733	83.6821	19.7434	321.594	31.0137	2.02969				1.70595	51.582	49.1779
2209.61	196.85	90.1844	8.03438	324.596	31.3789	2.05359				1.7342	55.3189	47.1599
2325.28	0	94.9053	0	327.594	31.7441	2.07749				1.72007	53.4504	48.1689
2280.72	0	93.0867	0	330.596	31.9101	2.08836				1.83849	68.1365	29.6961
2407.68	0	98.2686	0	333.596	33.3709	2.18396				1.91236	80.157	19.0209
2450.1	0	100	0	336.594	34.4001	2.25132				1.9493	81.2656	22.4464
2303	0	93.996	0	339.596	35.5621	2.32736				1.96668	83.9562	15.9442
2343.89	0	95.6652	0	342.594	36.7241	2.40341				1.94278	81.7929	19.1372
2408.59	0	98.3059	0	345.596	37.7865	2.47294				2.02969	83.6821	19.7434
2364.95	0	96.5247	0	348.594	37.7865	2.47294				2.05359	90.1844	8.03438
2267.29	0	92.5386	0	357.642	39.1145	2.55985				2.07749	94.9053	0
2440.03	0	99.5889	0	360.594	39.3801	2.57723				2.08836	93.0867	0
										2.18396	98.2686	0
										2.25132	100	0
										2.32736	93.996	0
										2.40341	95.6652	0
										2.47294	98.3059	0
										2.47294	96.5247	0
										2.55985	92.5386	0
										2.57723	99.5889	0
										2.29151	94.7289	2.31481

## Sheet: ND4.T1
ND004.T1.LL.HRRC.fns
Mmax	2038.7
Hmax	620.46				S50Hmax
Hmax/Mmax	0.304341				15.53
M-wave	H-reflex	M%Mmax	H%Mmax	Marker Time:	Stim.intensity	times S50h			times S50h	M%Mmax	H%Mmax		times S50h	M%Mmax	H%Mmax
0	0	0	0	200.762	7.2716	0.468229			0.468229	0	0		0.476574	4.34132	0
177.013	0	8.68263	0	179.759	7.5308	0.48492			0.48492	8.68263	0		0.542343	13.9438	0
179.76	0	8.81737	0	203.763	7.79	0.50161			0.476574	4.34132	0		0.657386	35.7186	0
103.156	0	5.05988	0	206.766	7.8332	0.504392			0.50161	8.81737	0		0.742834	39.6894	0
184.948	0	9.07186	0	209.762	8.0924	0.521082			0.504392	5.05988	0		0.852106	38.7924	1.31238
333.272	0	16.3473	0	212.762	8.3948	0.540554			0.521082	9.07186	0		0.946684	39.3084	8.61677
0	0	0	0	545.777	8.6017	0.553876			0.540554	16.3473	0		1.05517	38.1063	20.9207
354.026	0	17.3653	0	173.763	8.6108	0.554462			0.553876	0	0		1.13672	38.3708	16.991
360.129	0	17.6647	0	176.762	8.6108	0.554462			0.554462	17.3653	0		1.24928	37.6737	19.1856
439.175	0	21.5419	0	215.768	8.6972	0.560026			0.554462	17.6647	0		1.35684	37.1426	23.8941
603.98	0	29.6257	0	218.763	9.1724	0.590625			0.560026	21.5419	0		1.46023	38.2934	22.438
679.973	0	33.3533	0	221.762	9.6044	0.618442			0.590625	29.6257	0		1.56002	41.5509	20.9281
734.908	0	36.0479	0	224.763	10.166	0.654604			0.542343	13.9438	0		1.6542	47.0944	20.526
769.7	0	37.7545	0	227.766	10.8572	0.699111			0.618442	33.3533	0		1.73572	51.2507	19.4271
802.966	0	39.3862	0	548.779	11.4579	0.737791			0.654604	36.0479	0		1.82948	58.0427	14.1542
822.804	0	40.3593	0	551.779	11.4579	0.737791			0.699111	37.7545	0		1.97314	66.0479	19.012
813.953	0	39.9252	0	554.777	11.4579	0.737791			0.657386	35.7186	0		2.2527	72.2268	14.6557
797.778	0	39.1317	0	557.779	11.4579	0.737791			0.737791	39.3862	0		2.63518	94.1039	3.54363
822.194	0	40.3293	0	563.779	11.4579	0.737791			0.737791	40.3593	0
790.759	0	38.7874	0	230.764	11.5484	0.743619			0.737791	39.9252	0
803.882	0	39.4311	0	377.778	11.7259	0.755048			0.737791	39.1317	0
818.837	0	40.1647	0	380.777	11.7259	0.755048			0.737791	40.3293	0
789.538	18.6169	38.7275	0.913174	233.763	12.6284	0.813162			0.743619	38.7874	0
794.421	28.3831	38.9671	1.39222	236.762	13.5356	0.871578			0.755048	39.4311	0
788.622	33.2662	38.6826	1.63174	239.762	13.5356	0.871578			0.755048	40.1647	0
798.389	119.636	39.1617	5.86826	242.762	14.0108	0.902176			0.742834	39.6894	0
792.285	37.8441	38.8623	1.85629	245.763	14.054	0.904958			0.813162	38.7275	0.913174
806.934	188	39.5808	9.22156	248.762	14.702	0.946684			0.871578	38.9671	1.39222
809.07	191.357	39.6856	9.38623	251.768	15.2636	0.982846			0.871578	38.6826	1.63174
800.22	341.513	39.2515	16.7515	254.762	15.4796	0.996755			0.852106	38.7924	1.31238
781.603	393.09	38.3383	19.2814	257.762	16.1708	1.04126			0.902176	39.1617	5.86826
772.142	459.928	37.8743	22.5599	260.762	16.6028	1.06908			0.904958	38.8623	1.85629
784.96	216.383	38.503	10.6138	572.779	17.1703	1.10562			0.946684	39.5808	9.22156
787.402	318.318	38.6228	15.6138	383.776	17.1786	1.10616			0.982846	39.6856	9.38623
795.337	330.526	39.012	16.2126	386.778	17.1786	1.10616			0.996755	39.2515	16.7515
788.928	373.253	38.6976	18.3084	389.778	17.1786	1.10616			0.946684	39.3084	8.61677
780.382	288.714	38.2784	14.1617	392.778	17.1786	1.10616			1.04126	38.3383	19.2814
769.7	209.974	37.7545	10.2994	263.762	17.2076	1.10802			1.06908	37.8743	22.5599
780.382	580.785	38.2784	28.488	575.777	17.5687	1.13127			1.05517	38.1063	20.9207
792.59	297.87	38.8772	14.6108	395.776	17.7862	1.14528			1.10562	38.503	10.6138
782.213	348.227	38.3683	17.0808	398.776	18.3174	1.17948			1.10616	38.6228	15.6138
778.551	471.22	38.1886	23.1138	401.778	18.3174	1.17948			1.10616	39.012	16.2126
760.85	345.785	37.3204	16.9611	266.764	18.374	1.18313			1.10616	38.6976	18.3084
785.876	375.694	38.5479	18.4281	404.776	18.3838	1.18376			1.10616	38.2784	14.1617
788.928	289.019	38.6976	14.1766	407.776	18.6826	1.203			1.10802	37.7545	10.2994
783.434	516.694	38.4281	25.3443	578.777	19.1623	1.23389			1.13127	38.2784	28.488
751.083	442.227	36.8413	21.6916	269.762	19.238	1.23876			1.14528	38.8772	14.6108
773.668	242.935	37.9491	11.9162	410.778	19.7782	1.27355			1.17948	38.3683	17.0808
743.148	464.811	36.4521	22.7994	272.762	20.1452	1.29718			1.17948	38.1886	23.1138
767.869	418.727	37.6647	20.5389	413.776	20.4754	1.31844			1.18313	37.3204	16.9611
763.291	463.285	37.4401	22.7246	581.777	20.7227	1.33437			1.18376	38.5479	18.4281
751.083	476.103	36.8413	23.3533	416.778	20.741	1.33554			1.13672	38.3708	16.991
755.967	558.506	37.0808	27.3952	419.778	20.9402	1.34837			1.203	38.6976	14.1766
754.441	458.097	37.006	22.4701	422.778	21.2058	1.36547			1.23389	38.4281	25.3443
747.726	469.389	36.6766	23.024	275.762	21.398	1.37785			1.23876	36.8413	21.6916
754.135	546.908	36.991	26.8263	425.778	21.5046	1.38471			1.27355	37.9491	11.9162
763.291	506.012	37.4401	24.8204	584.777	21.5859	1.38995			1.29718	36.4521	22.7994
773.363	335.714	37.9341	16.4671	428.778	21.9362	1.4125			1.24928	37.6737	19.1856
797.778	444.668	39.1317	21.8114	431.776	22.5006	1.44885			1.31844	37.6647	20.5389
769.09	405.298	37.7246	19.8802	434.776	22.5006	1.44885			1.33437	37.4401	22.7246
738.265	612.525	36.2126	30.0449	278.776	22.694	1.4613			1.33554	36.8413	23.3533
826.161	438.87	40.524	21.5269	437.776	22.899	1.4745			1.34837	37.0808	27.3952
767.869	377.22	37.6647	18.503	440.778	23.0318	1.48305			1.36547	37.006	22.4701
792.285	587.804	38.8623	28.8323	587.785	23.1795	1.49256			1.37785	36.6766	23.024
902.155	378.441	44.2515	18.5629	443.778	23.5962	1.51939			1.38471	36.991	26.8263
734.908	550.266	36.0479	26.991	281.777	23.9468	1.54197			1.38995	37.4401	24.8204
751.999	304.279	36.8862	14.9251	446.776	24.1938	1.55788			1.35684	37.1426	23.8941
945.187	308.552	46.3623	15.1347	491.776	24.6254	1.58567			1.4125	37.9341	16.4671
901.239	591.772	44.2066	29.0269	590.779	24.7731	1.59518			1.44885	39.1317	21.8114
902.155	445.584	44.2515	21.8563	449.778	24.8578	1.60063			1.44885	37.7246	19.8802
897.882	473.662	44.0419	23.2335	488.776	24.8578	1.60063			1.4613	36.2126	30.0449
804.187	359.824	39.4461	17.6497	494.779	24.9574	1.60704			1.4745	40.524	21.5269
763.902	620.46	37.4701	30.4341	284.776	24.9836	1.60873			1.48305	37.6647	18.503
923.823	606.421	45.3144	29.7455	485.78	25.2562	1.62628			1.49256	38.8623	28.8323
945.187	389.123	46.3623	19.0868	497.776	25.2562	1.62628			1.46023	38.2934	22.438
959.836	417.811	47.0808	20.494	500.779	25.3558	1.6327			1.51939	44.2515	18.5629
1004.39	443.142	49.2665	21.7365	503.776	25.555	1.64552			1.54197	36.0479	26.991
1012.94	338.155	49.6856	16.5868	506.776	25.721	1.65621			1.55788	36.8862	14.9251
984.252	422.389	48.2784	20.7186	509.779	25.721	1.65621			1.58567	46.3623	15.1347
992.187	542.33	48.6677	26.6018	512.777	25.721	1.65621			1.59518	44.2066	29.0269
939.999	296.649	46.1078	14.5509	482.776	25.8206	1.66263			1.56002	41.5509	20.9281
968.077	446.805	47.485	21.9162	515.779	25.887	1.6669			1.60063	44.2515	21.8563
998.901	327.779	48.997	16.0778	452.776	25.9202	1.66904			1.60063	44.0419	23.2335
999.512	481.597	49.0269	23.6228	476.776	25.9534	1.67118			1.60704	39.4461	17.6497
1005.01	283.22	49.2964	13.8922	479.779	25.9534	1.67118			1.60873	37.4701	30.4341
1001.95	440.396	49.1467	21.6018	518.777	25.9866	1.67332			1.62628	45.3144	29.7455
941.22	448.331	46.1677	21.991	473.778	26.0862	1.67973			1.62628	46.3623	19.0868
1041.63	370.506	51.0928	18.1737	470.778	26.2854	1.69256			1.6327	47.0808	20.494
1003.78	325.948	49.2365	15.988	521.779	26.2854	1.69256			1.64552	49.2665	21.7365
1027.28	403.467	50.3892	19.7904	593.787	26.3667	1.69779			1.65621	49.6856	16.5868
1004.39	322.59	49.2665	15.8234	455.779	26.385	1.69897			1.65621	48.2784	20.7186
1029.42	342.428	50.494	16.7964	458.778	26.4846	1.70538			1.65621	48.6677	26.6018
975.401	366.538	47.8443	17.979	524.777	26.4846	1.70538			1.66263	46.1078	14.5509
1043.46	409.571	51.1826	20.0898	467.776	26.5178	1.70752			1.6669	47.485	21.9162
1138.38	570.103	55.8383	27.9641	461.778	26.6174	1.71393			1.66904	48.997	16.0778
1043.15	425.746	51.1677	20.8832	464.776	26.7502	1.72249			1.67118	49.0269	23.6228
1005.92	264.298	49.3413	12.9641	527.777	26.883	1.73104			1.67118	49.2964	13.8922
940.609	430.935	46.1377	21.1377	290.777	26.9276	1.73391			1.67332	49.1467	21.6018
1113.35	394.311	54.6108	19.3413	530.777	27.049	1.74173			1.67973	46.1677	21.991
1134.71	240.188	55.6587	11.7814	533.779	27.381	1.7631			1.69256	51.0928	18.1737
1007.14	466.947	49.4012	22.9042	293.777	27.7052	1.78398			1.69256	49.2365	15.988
1061.77	445.584	52.0808	21.8563	536.777	27.713	1.78448			1.69779	50.3892	19.7904
1312.34	263.993	64.3713	12.9491	596.777	27.9603	1.80041			1.69897	49.2665	15.8234
1062.99	303.058	52.1407	14.8653	539.779	28.045	1.80586			1.6542	47.0944	20.526
1299.52	298.175	63.7425	14.6257	599.779	28.4251	1.83033			1.70538	50.494	16.7964
1058.41	289.019	51.9162	14.1766	296.777	29.2172	1.88134			1.70538	47.8443	17.979
1346.52	387.597	66.0479	19.012	299.777	30.6428	1.97314			1.70752	51.1826	20.0898
1333.7	368.675	65.4192	18.0838	302.777	32.198	2.07328			1.71393	55.8383	27.9641
1588.23	300.311	77.9042	14.7305	305.777	34.2716	2.2068			1.72249	51.1677	20.8832
1469.51	284.441	72.0808	13.9521	308.776	35.8268	2.30694			1.73104	49.3413	12.9641
1498.5	241.714	73.503	11.8563	311.777	37.6412	2.42377			1.73391	46.1377	21.1377
1716.41	128.792	84.1916	6.31737	314.796	39.11	2.51835			1.74173	54.6108	19.3413
1943.48	67.1428	95.3293	3.29341	368.776	39.6284	2.55173			1.7631	55.6587	11.7814
1944.09	153.208	95.3593	3	371.8	39.6284	2.55173			1.78398	49.4012	22.9042
1950.5	103.156	95.6737	2	365.777	40.7948	2.62684			1.78448	52.0808	21.8563
1977.96	74.4674	97.021	3.65269	362.776	41.1836	2.65187			1.73572	51.2507	19.4271
1858.33	133.37	91.1527	6.54192	359.776	42.566	2.74089			1.80041	64.3713	12.9491
2038.7	69.8895	100	0	356.778	43.5596	2.80487			1.80586	52.1407	14.8653
									1.83033	63.7425	14.6257
									1.88134	51.9162	14.1766
									1.82948	58.0427	14.1542
									1.97314	66.0479	19.012
									2.07328	65.4192	18.0838
									2.2068	77.9042	14.7305
									2.30694	72.0808	13.9521
									2.42377	73.503	11.8563
									2.2527	72.2268	14.6557
									2.51835	84.1916	6.31737
									2.55173	95.3293	3.29341
									2.55173	95.3593	3
									2.62684	95.6737	2
									2.65187	97.021	3.65269
									2.74089	91.1527	6.54192
									2.80487	100	0
									2.63518	94.1039	3.54363

## Sheet: ND4.T2
ND004.T2.LL.HRRC.fns
Mmax	1921.2
Hmax	994.629				T2	T1
Hmax/Mmax	0.517712				11.74	15.53
M-wave	H-reflex	M%Mmax	H%Mmax	Marker Time:	Stim.intensity	times S50h	times S50h				times S50h	M%Mmax	H%Mmax		times S50h	M%Mmax	H%Mmax
0	0	0	0	90.184	7.1379	0.607998	0.45962				0.622003	5.35345	0		0.657803	4.84688	0.575413
0	0	0	0	93.1855	8.0675	0.687181	0.519478				0.660844	5.25814	0		0.752649	5.18212	18.8233
93.6947	0	4.87689	0	321.187	8.5925	0.731899	0.553284				0.660844	5.62351	0		0.858525	5.66556	38.0956
95.831	0	4.98809	0	324.187	8.5925	0.731899	0.553284				0.660844	5.48054	1.66799		0.942455	5.84512	39.2907
0	0	0	0	96.186	8.5987	0.732428	0.553683				0.660844	5.3058	2.82764		1.04718	8.14337	41.6382
0	0	0	0	99.186	9.1963	0.78333	0.592164				0.660844	5.36934	0.683082		1.15981	13.3106	40.6164
102.851	0	5.35345	0	327.187	9.6597	0.822802	0.622003				0.660844	5.59174	0		1.24384	23.2552	32.7032
101.019	0	5.25814	0	330.187	10.2629	0.874182	0.660844				0.664849	0	0		1.33271	37.6044	32.2065
108.039	0	5.62351	0	333.187	10.2629	0.874182	0.660844				0.668313	5.6394	0		1.44292	47.8856	28.5973
105.292	32.0454	5.48054	1.66799	336.183	10.2629	0.874182	0.660844				0.657803	4.84688	0.575413		1.54998	64.6068	20.0516
101.935	54.3246	5.3058	2.82764	339.185	10.2629	0.874182	0.660844				0.716156	0	7.35504		1.62953	78.9436	9.7776
103.156	13.1234	5.36934	0.683082	342.187	10.2629	0.874182	0.660844				0.717611	5.3058	14.996		1.75492	91.7315	4.9166
107.428	0	5.59174	0	345.185	10.2629	0.874182	0.660844				0.726574	5.89357	15.552		1.858	93.9714	2.92295
0	0	0	0	102.186	10.3251	0.87948	0.664849				0.73255	5.67117	15.3296		1.97932	97.1406	0.201974
108.344	0	5.6394	0	348.185	10.3789	0.884063	0.668313				0.737218	5.59174	15.6473
0	141.305	0	7.35504	105.184	11.1219	0.947351	0.716156				0.743947	4.98809	16.9182
101.935	288.104	5.3058	14.996	351.187	11.1445	0.949276	0.717611				0.747489	5.65528	21.0167
113.227	298.785	5.89357	15.552	354.19	11.2837	0.961133	0.726574				0.752498	5.32168	22.0334
108.954	294.513	5.67117	15.3296	357.183	11.3765	0.969037	0.73255				0.756774	5.40111	18.7927
107.428	300.616	5.59174	15.6473	318.19	11.449	0.975213	0.737218				0.767463	5.79825	17.7125
95.831	325.032	4.98809	16.9182	111.184	11.5535	0.984114	0.743947				0.771391	5.79825	21.2867
108.649	403.772	5.65528	21.0167	360.185	11.6085	0.988799	0.747489				0.778152	5.6394	19.2057
102.24	423.305	5.32168	22.0334	114.184	11.6863	0.995426	0.752498				0.790979	5.48054	22.2558
103.766	361.045	5.40111	18.7927	117.184	11.7527	1.00108	0.756774				0.798281	6.00477	35.4249
111.396	340.292	5.79825	17.7125	123.194	11.9187	1.01522	0.767463				0.752649	5.18212	18.8233
111.396	408.96	5.79825	21.2867	363.185	11.9797	1.02042	0.771391				0.805943	5.55997	38.2844
108.344	368.98	5.6394	19.2057	126.184	12.0847	1.02936	0.778152				0.812357	5.54408	42.4782
105.292	427.577	5.48054	22.2558	129.186	12.2839	1.04633	0.790979				0.81877	5.55997	35.9651
115.363	680.584	6.00477	35.4249	366.187	12.3973	1.05599	0.798281				0.829459	5.60762	33.1851
106.818	735.519	5.55997	38.2844	132.184	12.5163	1.06612	0.805943				0.842286	5.27403	31.0564
106.513	816.09	5.54408	42.4782	135.194	12.6159	1.07461	0.812357				0.852975	5.35345	47.1962
106.818	690.96	5.55997	35.9651	138.184	12.7155	1.08309	0.81877				0.855048	6.06831	35.5997
107.734	637.551	5.60762	33.1851	141.186	12.8815	1.09723	0.829459				0.855048	5.73471	35.4885
101.325	596.655	5.27403	31.0564	144.184	13.0807	1.1142	0.842286				0.863664	5.51231	44.0349
102.851	906.733	5.35345	47.1962	147.184	13.2467	1.12834	0.852975				0.866999	5.89357	35.7585
116.584	683.941	6.06831	35.5997	369.185	13.2789	1.13108	0.855048				0.869987	5.98888	38.5703
110.175	681.804	5.73471	35.4885	372.185	13.2789	1.13108	0.855048				0.878628	5.24226	38.1414
105.902	845.999	5.51231	44.0349	150.186	13.4127	1.14248	0.863664				0.880444	5.78237	44.718
113.227	686.993	5.89357	35.7585	375.185	13.4645	1.14689	0.866999				0.884926	5.90945	33.9317
115.058	741.012	5.98888	38.5703	378.185	13.5109	1.15084	0.869987				0.892395	5.86179	35.3455
100.714	732.772	5.24226	38.1414	153.186	13.6451	1.16227	0.878628				0.892395	5.98888	36.108
111.091	859.122	5.78237	44.718	381.187	13.6733	1.16468	0.880444				0.893593	5.43288	41.7633
113.532	651.895	5.90945	33.9317	384.185	13.7429	1.1706	0.884926				0.858525	5.66556	38.0956
112.617	679.058	5.86179	35.3455	387.185	13.8589	1.18049	0.892395				0.904346	5.83002	36.521
115.058	693.707	5.98888	36.108	390.185	13.8589	1.18049	0.892395				0.904346	6.25894	39.5552
104.376	802.356	5.43288	41.7633	156.185	13.8775	1.18207	0.893593				0.912833	5.40111	42.1446
112.006	701.642	5.83002	36.521	393.185	14.0445	1.19629	0.904346				0.920779	5.84591	49.4202
120.247	759.934	6.25894	39.5552	396.185	14.0445	1.19629	0.904346				0.922273	5.95711	39.4758
103.766	809.681	5.40111	42.1446	159.186	14.1763	1.20752	0.912833				0.922273	5.59174	37.8554
112.312	949.46	5.84591	49.4202	399.183	14.2997	1.21803	0.920779				0.925261	6.19539	35.8221
114.448	758.408	5.95711	39.4758	402.187	14.3229	1.22001	0.922273				0.92566	5.32168	40.413
107.428	727.278	5.59174	37.8554	405.187	14.3229	1.22001	0.922273				0.93273	5.76648	37.5218
119.026	688.213	6.19539	35.8221	408.187	14.3693	1.22396	0.925261				0.938487	5.59174	38.1573
102.24	776.415	5.32168	40.413	162.184	14.3755	1.22449	0.92566				0.938706	5.89357	40.3018
110.786	720.869	5.76648	37.5218	411.187	14.4853	1.23384	0.93273				0.949163	5.90945	36.7117
107.428	733.077	5.59174	38.1573	165.184	14.5747	1.24146	0.938487				0.953645	6.24305	39.2057
113.227	774.278	5.89357	40.3018	414.188	14.5781	1.24175	0.938706				0.957727	5.57585	33.3598
113.532	705.304	5.90945	36.7117	417.195	14.7405	1.25558	0.949163				0.962608	6.13185	36.6005
119.941	753.22	6.24305	39.2057	420.185	14.8101	1.26151	0.953645				0.96709	5.94122	37.2359
107.123	640.908	5.57585	33.3598	168.182	14.8735	1.26691	0.957727				0.970554	5.79825	46.4654
117.805	703.168	6.13185	36.6005	423.183	14.9493	1.27336	0.962608				0.973065	6.14774	41.4138
114.143	715.376	5.94122	37.2359	426.188	15.0189	1.27929	0.96709				0.982028	6.00477	35.8539
111.396	892.694	5.79825	46.4654	171.189	15.0727	1.28388	0.970554				0.985518	5.49643	41.7792
118.11	795.642	6.14774	41.4138	429.185	15.1117	1.2872	0.973065				0.942455	5.84512	39.2907
115.363	688.824	6.00477	35.8539	432.195	15.2509	1.29905	0.982028				1.00048	5.83002	36.1239
105.597	802.661	5.49643	41.7792	174.198	15.3051	1.30367	0.985518				1.01639	8.2923	45.3376
112.006	694.012	5.83002	36.1239	177.202	15.5375	1.32347	1.00048				1.01759	6.11597	41.9222
159.311	871.025	8.2923	45.3376	435.216	15.7845	1.34451	1.01639				1.04178	6.33836	44.8133
117.5	805.408	6.11597	41.9222	180.184	15.8031	1.34609	1.01759				1.05607	7.45036	47.2915
121.773	860.953	6.33836	44.8133	438.192	16.1789	1.3781	1.04178				1.06889	8.81652	41.8427
143.136	908.564	7.45036	47.2915	186.185	16.4007	1.39699	1.05607				1.08809	10.7705	35.9809
169.383	803.882	8.81652	41.8427	189.184	16.5999	1.41396	1.06889				1.08813	11.533	39.7935
206.922	691.265	10.7705	35.9809	441.192	16.8981	1.43936	1.08809				1.04718	8.14337	41.6382
221.571	764.512	11.533	39.7935	192.183	16.8987	1.43941	1.08813				1.10737	9.86497	42.0175
189.526	807.239	9.86497	42.0175	195.192	17.1975	1.46486	1.10737				1.112	11.6759	41.8268
224.318	803.577	11.6759	41.8268	444.195	17.2693	1.47098	1.112				1.12661	11.1199	41.112
213.636	789.843	11.1199	41.112	198.185	17.4963	1.49032	1.12661				1.14585	12.4861	34.2176
239.883	657.389	12.4861	34.2176	201.186	17.7951	1.51577	1.14585				1.16082	11.7712	41.0326
226.149	788.317	11.7712	41.0326	204.184	18.0275	1.53556	1.16082				1.17623	15.8856	33.6299
305.194	646.097	15.8856	33.6299	450.202	18.2669	1.55595	1.17623				1.18006	14.1064	51.7712
271.013	994.629	14.1064	51.7712	207.192	18.3263	1.56101	1.18006				1.19267	15.7109	35.4567
301.837	681.194	15.7109	35.4567	453.206	18.5221	1.57769	1.19267				1.19716	16.5687	49.6108
318.318	953.122	16.5687	49.6108	210.183	18.5919	1.58364	1.19716				1.1993	13.9158	35.4885
267.35	681.804	13.9158	35.4885	216.185	18.6251	1.58647	1.1993				1.15981	13.3106	40.6164
318.928	662.882	16.6005	34.5036	456.235	18.7077	1.5935	1.20462				1.20462	16.6005	34.5036
294.513	593.603	15.3296	30.8975	219.185	18.7511	1.5972	1.20741				1.20741	15.3296	30.8975
311.298	559.116	16.2033	29.1025	459.211	18.8701	1.60733	1.21507				1.21507	16.2033	29.1025
318.928	597.571	16.6005	31.104	222.184	18.9599	1.61498	1.22086				1.22086	16.6005	31.104
287.798	685.772	14.9801	35.695	225.186	19.0759	1.62486	1.22833				1.22833	14.9801	35.695
647.623	606.421	33.7093	31.5647	462.214	19.1253	1.62907	1.23151				1.23151	33.7093	31.5647
498.688	726.668	25.9571	37.8237	228.184	19.3311	1.6466	1.24476				1.24476	25.9571	37.8237
490.447	563.694	25.5282	29.3407	231.183	19.5399	1.66439	1.2582				1.2582	25.5282	29.3407
447.72	614.356	23.3042	31.9778	465.216	19.6821	1.6765	1.26736				1.26736	23.3042	31.9778
633.584	820.363	32.9786	42.7006	234.185	19.7487	1.68217	1.27165				1.27165	32.9786	42.7006
603.369	575.291	31.4059	29.9444	468.22	19.9605	1.70021	1.28529				1.28529	31.4059	29.9444
508.454	533.785	26.4654	27.784	237.185	20.0503	1.70786	1.29107				1.29107	26.4654	27.784
702.863	588.11	36.5846	30.6116	240.186	20.3751	1.73553	1.31198				1.24384	23.2552	32.7032
644.265	621.681	33.5346	32.359	471.223	20.4013	1.73776	1.31367				1.31198	36.5846	30.6116
747.726	676.616	38.9198	35.2184	474.185	20.6101	1.75555	1.32712				1.31367	33.5346	32.359
804.798	627.175	41.8904	32.645	477.187	21.0277	1.79112	1.35401				1.32712	38.9198	35.2184
712.629	580.175	37.0929	30.1986	243.186	21.0711	1.79481	1.3568				1.35401	41.8904	32.645
770.005	632.668	40.0794	32.9309	480.187	21.8165	1.8583	1.4048				1.3568	37.0929	30.1986
905.207	534.395	47.1168	27.8157	246.183	21.8831	1.86398	1.40909				1.33271	37.6044	32.2065
986.083	550.876	51.3264	28.6735	249.188	22.5095	1.91733	1.44942				1.4048	40.0794	32.9309
808.155	629.921	42.0651	32.7879	483.185	22.6053	1.92549	1.45559				1.40909	47.1168	27.8157
1130.44	399.194	58.8403	20.7784	252.185	23.2287	1.97859	1.49573				1.44942	51.3264	28.6735
1138.07	499.298	59.2375	25.9889	486.185	23.3709	1.99071	1.50489				1.45559	42.0651	32.7879
1271.44	318.318	66.1795	16.5687	255.189	24.0407	2.04776	1.54802				1.49573	58.8403	20.7784
1142.65	437.038	59.4758	22.7482	489.187	24.1597	2.0579	1.55568				1.44292	47.8856	28.5973
1412.74	286.272	73.5345	14.9007	258.185	24.7135	2.10507	1.59134				1.50489	59.2375	25.9889
1529.63	246.597	79.6187	12.8356	492.185	25.0181	2.13101	1.61095				1.54802	66.1795	16.5687
1503.69	129.097	78.2685	6.71962	261.187	25.5951	2.18016	1.64811				1.55568	59.4758	22.7482
1717.02	129.402	89.3725	6.7355	264.185	26.7087	2.27502	1.71981				1.59134	73.5345	14.9007
1807.67	59.5129	94.0905	3.0977	267.183	27.7991	2.3679	1.79003				1.54998	64.6068	20.0516
1765.24	112.312	91.8824	5.84591	270.185	28.4023	2.41928	1.82887				1.61095	79.6187	12.8356
1845.51	0	96.0604	0	273.185	29.3071	2.49635	1.88713				1.64811	78.2685	6.71962
1896.78	0	98.7291	0	276.185	29.5391	2.51611	1.90207				1.62953	78.9436	9.7776
1831.17	0	95.3137	0	279.185	30.3743	2.58725	1.95585				1.71981	89.3725	6.7355
1854.97	0	96.5528	0	282.185	30.4207	2.5912	1.95883				1.79003	94.0905	3.0977
1857.11	0	96.664	0	285.185	30.6759	2.61294	1.97527				1.75492	91.7315	4.9166
1858.33	0	96.7276	0	288.187	30.6759	2.61294	1.97527				1.82887	91.8824	5.84591
1857.11	0	96.664	0	291.187	30.7455	2.61887	1.97975				1.88713	96.0604	0
1812.85	54.3246	94.3606	2.82764	294.185	30.8383	2.62677	1.98572				1.858	93.9714	2.92295
1865.96	0	97.1247	0	297.19	30.8847	2.63072	1.98871				1.90207	98.7291	0
1857.11	0	96.664	0	300.191	30.9543	2.63665	1.99319				1.95585	95.3137	0
1836.66	0	95.5997	0	303.185	31.0471	2.64456	1.99917				1.95883	96.5528	0
1921.2	0	100	0	306.185	31.0471	2.64456	1.99917				1.97527	96.664	0
1884.27	0	98.0778	0	309.185	31.0471	2.64456	1.99917				1.97527	96.7276	0
1899.53	0	98.8721	0	312.185	31.0471	2.64456	1.99917				1.97975	96.664	0
1894.65	0	98.618	0	315.183	31.0471	2.64456	1.99917				1.98572	94.3606	2.82764
											1.98871	97.1247	0
											1.99319	96.664	0
											1.99917	95.5997	0
											1.99917	100	0
											1.99917	98.0778	0
											1.99917	98.8721	0
											1.99917	98.618	0
											1.97932	97.1406	0.201974

## Sheet: ND5.T1
ND005.T1.LL.HRRC.fns
Mmax	2114.69
Hmax	636.025				S50Hmax
Hmax/Mmax	0.300765				13.61
M-wave	H-reflex	M%Mmax	H%Mmax	Marker Time:	Stim.intensity	times S50h			times S50h	M%Mmax	H%Mmax		times S50h	M%Mmax	H%Mmax
0	0	0	0	156.886	6.1831	0.454306			0.454306	0	0		0.477717	0	0
0	0	0	0	405.885	6.6506	0.488655			0.488655	0	0		0.553976	0	0
0	0	0	0	159.885	6.6715	0.490191			0.490191	0	0		0.648911	0	0
0	0	0	0	408.888	7.139	0.524541			0.477717	0	0		0.751222	0	0.767306
0	0	0	0	162.886	7.1731	0.527046			0.524541	0	0		0.854125	0	2.30295
0	0	0	0	411.885	7.601	0.558486			0.527046	0	0		0.953441	0	7.49266
0	0	0	0	165.885	7.6483	0.561962			0.558486	0	0		1.05376	1.30771	18.1604
0	0	0	0	168.889	8.1367	0.597847			0.561962	0	0		1.16371	12.8359	21.9936
0	0	0	0	414.888	8.2346	0.60504			0.597847	0	0		1.22816	19.7936	25.122
0	0	0	0	417.885	8.7362	0.641896			0.553976	0	0		1.33625	30.038	25.6891
0	0	0	0	171.885	8.7703	0.644401			0.60504	0	0		1.44164	41.4201	19.8153
0	0	0	0	420.885	9.1718	0.673902			0.641896	0	0		1.54509	58.9262	13.7297
0	0	0	0	174.9	9.2455	0.679317			0.644401	0	0		1.65372	73.6951	8.70255
0	0	0	0	423.885	9.6338	0.707847			0.673902	0	0		1.75588	83.4175	4.93578
0	0	0	0	177.885	9.7075	0.713262			0.679317	0	0		1.85028	91.9613	0.697551
0	0	0	0	180.886	10.1827	0.748178			0.648911	0	0		1.95373	95.0931	0
0	0	0	0	426.888	10.2674	0.754401			0.707847	0	0		2.1084	97.5446	0
0	47.6103	0	2.25141	183.885	10.6843	0.785033			0.713262	0	0
0	49.7467	0	2.35243	186.885	10.8691	0.798611			0.748178	0	0
0	10.987	0	0.519555	432.888	10.9802	0.806774			0.754401	0	0
0	27.7727	0	1.31332	189.887	11.3311	0.832557			0.785033	0	2.25141
0	40.5909	0	1.91947	435.885	11.3894	0.836841			0.798611	0	2.35243
0	54.0194	0	2.55448	192.9	11.5555	0.849045			0.751222	0	0.767306
0	43.3376	0	2.04936	438.886	11.8646	0.871756			0.806774	0	0.519555
0	55.2402	0	2.61221	444.888	12.1022	0.889214			0.832557	0	1.31332
0	108.954	0	5.15226	195.885	12.1495	0.892689			0.836841	0	1.91947
0	197.156	0	9.32313	198.885	12.4795	0.916936			0.849045	0	2.55448
0	101.63	0	4.80589	447.888	12.5246	0.92025			0.871756	0	2.04936
0	61.0389	0	2.88642	450.888	12.9206	0.949346			0.889214	0	2.61221
0	210.279	0	9.94371	201.886	12.9547	0.951852			0.892689	0	5.15226
0	191.052	0	9.03449	204.884	13.4035	0.984827			0.854125	0	2.30295
0	189.526	0	8.96233	207.886	13.5751	0.997436			0.916936	0	9.32313
0	266.74	0	12.6137	210.886	14.0107	1.02944			0.92025	0	4.80589
0	405.298	0	19.1658	225.886	14.1163	1.0372			0.949346	0	2.88642
0	289.629	0	13.6961	228.886	14.1295	1.03817			0.951852	0	9.94371
0	323.811	0	15.3125	231.886	14.1295	1.03817			0.984827	0	9.03449
0	296.649	0	14.028	234.884	14.1295	1.03817			0.997436	0	8.96233
0	396.142	0	18.7329	222.886	14.1823	1.04205			0.953441	0	7.49266
0	309.772	0	14.6486	237.885	14.2087	1.04399			1.02944	0	12.6137
0	375.694	0	17.7659	219.886	14.2351	1.04593			1.0372	0	19.1658
55.2402	568.882	2.61221	26.9014	213.886	14.2483	1.0469			1.03817	0	13.6961
0	451.993	0	21.3739	216.886	14.2747	1.04884			1.03817	0	15.3125
0	480.376	0	22.7161	240.884	14.3011	1.05078			1.03817	0	14.028
0	352.194	0	16.6546	243.884	14.3803	1.0566			1.04205	0	18.7329
48.2207	441.616	2.28027	20.8832	246.886	14.4199	1.05951			1.04399	0	14.6486
75.383	420.558	3.56473	19.8874	249.886	14.5123	1.0663			1.04593	0	17.7659
56.461	329.915	2.66994	15.6011	252.888	14.6047	1.07309			1.0469	2.61221	26.9014
48.5259	380.577	2.2947	17.9968	255.886	14.6971	1.07988			1.04884	0	21.3739
84.844	376	4.01212	17.7803	462.886	14.7818	1.0861			1.05078	0	22.7161
129.097	446.805	6.10478	21.1286	258.885	14.7895	1.08666			1.0566	0	16.6546
236.831	469.694	11.1993	22.211	267.887	14.9875	1.10121			1.05951	2.28027	20.8832
254.227	453.214	12.0219	21.4317	270.887	15.0667	1.10703			1.0663	3.56473	19.8874
90.0323	333.577	4.25747	15.7743	465.886	15.0986	1.10938			1.07309	2.66994	15.6011
96.1362	393.396	4.54611	18.603	468.888	15.4682	1.13653			1.07988	2.2947	17.9968
216.688	412.318	10.2468	19.4978	276.889	15.5551	1.14292			1.0861	4.01212	17.7803
348.837	596.96	16.4959	28.2292	279.887	15.8851	1.16716			1.08666	6.10478	21.1286
381.493	513.642	18.0401	24.2892	471.886	15.9698	1.17339			1.05376	1.30771	18.1604
249.954	431.24	11.8199	20.3926	474.888	16.0754	1.18115			1.10121	11.1993	22.211
434.902	497.467	20.5657	23.5243	477.885	16.0886	1.18212			1.10703	12.0219	21.4317
212.415	443.142	10.0447	20.9554	480.886	16.1282	1.18503			1.10938	4.25747	15.7743
299.701	464.506	14.1723	21.9657	483.886	16.1942	1.18988			1.13653	4.54611	18.603
277.117	410.181	13.1043	19.3967	489.886	16.2338	1.19278			1.14292	10.2468	19.4978
350.668	636.025	16.5825	30.0765	486.888	16.2602	1.19472			1.16716	16.4959	28.2292
340.292	553.317	16.0918	26.1654	492.888	16.2602	1.19472			1.17339	18.0401	24.2892
282.305	367.759	13.3497	17.3907	495.886	16.2998	1.19763			1.18115	11.8199	20.3926
250.87	506.012	11.8632	23.9284	282.887	16.3603	1.20208			1.18212	20.5657	23.5243
356.772	552.707	16.8711	26.1365	498.888	16.4318	1.20733			1.18503	10.0447	20.9554
474.882	580.48	22.4563	27.4498	501.887	16.4582	1.20927			1.18988	14.1723	21.9657
433.376	540.194	20.4936	25.5448	504.886	16.4714	1.21024			1.19278	13.1043	19.3967
383.935	470.305	18.1556	22.2399	507.888	16.5078	1.21292			1.19472	16.5825	30.0765
344.87	501.129	16.3083	23.6975	285.885	16.7299	1.22924			1.19472	16.0918	26.1654
446.499	630.837	21.1142	29.8311	510.886	16.8326	1.23678			1.19763	13.3497	17.3907
497.467	379.967	23.5243	17.968	513.886	17.0182	1.25042			1.16371	12.8359	21.9936
506.318	589.025	23.9428	27.8539	516.886	17.111	1.25724			1.20208	11.8632	23.9284
490.753	561.863	23.2068	26.5695	288.887	17.2315	1.26609			1.20733	16.8711	26.1365
589.941	616.188	27.8972	29.1384	291.887	17.7067	1.30101			1.20927	22.4563	27.4498
604.895	465.116	28.6044	21.9945	294.887	18.1819	1.33592			1.21024	20.4936	25.5448
710.798	548.434	33.6124	25.9345	297.887	18.6703	1.37181			1.21292	18.1556	22.2399
699.506	477.019	33.0784	22.5574	300.887	19.1455	1.40672			1.22924	16.3083	23.6975
887.811	330.831	41.983	15.6444	303.887	19.6207	1.44164			1.23678	21.1142	29.8311
1040.41	449.246	49.199	21.244	306.916	20.0959	1.47655			1.25042	23.5243	17.968
1120.67	321.065	52.9947	15.1826	309.885	20.5447	1.50953			1.25724	23.9428	27.8539
1175.3	338.766	55.578	16.0196	312.887	21.0331	1.54542			1.26609	23.2068	26.5695
1442.35	211.195	68.2061	9.98701	315.885	21.5083	1.58033			1.22816	19.7936	25.122
1478.36	227.065	69.9091	10.7375	318.885	21.9307	1.61137			1.30101	27.8972	29.1384
1533.3	188	72.5069	8.89017	321.887	22.5643	1.65792			1.33592	28.6044	21.9945
1663.61	137.032	78.6694	6.48001	324.887	23.0263	1.69187			1.37181	33.6124	25.9345
1699.02	92.7791	80.3435	4.38736	327.887	23.6599	1.73842			1.33625	30.038	25.6891
1829.03	115.974	86.4916	5.4842	330.887	24.1351	1.77334			1.40672	33.0784	22.5574
1878.17	44.2532	88.8151	2.09265	333.887	24.7027	1.81504			1.44164	41.983	15.6444
1974.3	0	93.3612	0	336.885	25.1251	1.84608			1.47655	49.199	21.244
1981.63	0	93.7076	0	339.887	25.7191	1.88972			1.44164	41.4201	19.8153
1980.41	0	93.6499	0	342.887	26.0095	1.91106			1.50953	52.9947	15.1826
2011.23	0	95.1075	0	345.887	26.6431	1.95761			1.54542	55.578	16.0196
2041.14	0	96.5219	0	348.887	27.1183	1.99253			1.58033	68.2061	9.98701
1994.45	0	94.3138	0	351.887	27.5935	2.02744			1.54509	58.9262	13.7297
2023.13	0	95.6704	0	354.887	27.8707	2.04781			1.61137	69.9091	10.7375
2054.87	0	97.1713	0	357.885	28.4119	2.08758			1.65792	72.5069	8.89017
2055.48	0	97.2002	0	360.887	28.8211	2.11764			1.69187	78.6694	6.48001
2066.47	0	97.7197	0	363.885	28.8475	2.11958			1.65372	73.6951	8.70255
2092.11	0	98.932	0	390.887	28.8739	2.12152			1.73842	80.3435	4.38736
2025.88	0	95.8003	0	393.885	28.8739	2.12152			1.77334	86.4916	5.4842
2061.89	0	97.5032	0	366.887	28.8871	2.12249			1.75588	83.4175	4.93578
2057.01	0	97.2723	0	369.887	28.8871	2.12249			1.81504	88.8151	2.09265
2061.89	0	97.5032	0	372.885	28.8871	2.12249			1.84608	93.3612	0
2067.08	0	97.7486	0	375.887	28.8871	2.12249			1.88972	93.7076	0
2099.43	0	99.2784	0	378.887	28.8871	2.12249			1.85028	91.9613	0.697551
2076.54	0	98.196	0	381.885	28.8871	2.12249			1.91106	93.6499	0
2090.58	0	98.8599	0	384.885	28.9003	2.12346			1.95761	95.1075	0
2114.69	0	100	0	387.885	28.9135	2.12443			1.99253	96.5219	0
									1.95373	95.0931	0
									2.02744	94.3138	0
									2.04781	95.6704	0
									2.08758	97.1713	0
									2.11764	97.2002	0
									2.11958	97.7197	0
									2.12152	98.932	0
									2.12152	95.8003	0
									2.12249	97.5032	0
									2.12249	97.2723	0
									2.12249	97.5032	0
									2.12249	97.7486	0
									2.12249	99.2784	0
									2.12249	98.196	0
									2.12346	98.8599	0
									2.12443	100	0
									2.1084	97.5446	0

## Sheet: ND5.T2
ND005.T2.LL.HRRC.fns
Mmax	2233.41
Hmax	701.642				t2	t1
Hmax/Mmax	0.314157				15.31	13.61
M-wave	H-reflex	M%Mmax	H%Mmax	Marker Time:	Stim.intensity	times S50h	times S50h				times S50h	M%Mmax	H%Mmax		times S50h	M%Mmax	H%Mmax
0	0	0	0	141.986	6.0841	0.397394	0.447032				0.617494	0	0		0.655513	0	0
0	0	0	0	144.986	6.2697	0.409517	0.460669				0.632836	0	0		0.752433	0	0
0	0	0	0	147.986	6.2929	0.411032	0.462373				0.653292	0	0		0.847892	0	2.34842
0	0	0	0	151	6.2929	0.411032	0.462373				0.655202	0	0		0.950641	0	7.17136
0	0	0	0	153.986	6.3161	0.412547	0.464078				0.663519	0	0		1.05019	1.8229	11.0823
0	0	0	0	156.986	6.6641	0.435278	0.489647				0.673747	0	0		1.15048	6.8762	14.5942
0	0	0	0	159.988	6.9193	0.451946	0.508398				0.692498	0	0		1.25897	20.5976	21.0319
0	0	0	0	162.986	7.1745	0.468615	0.527149				0.655513	0	0		1.35513	29.7855	23.8413
0	0	0	0	165.986	7.3833	0.482253	0.542491				0.712954	0	0		1.43821	42.0415	22.672
0	0	0	0	169	7.3833	0.482253	0.542491				0.726591	0	0		1.54566	60.7953	10.6245
0	0	0	0	171.986	7.4065	0.483769	0.544195				0.737024	0	0		1.6522	75.2528	9.33315
0	0	0	0	174.988	7.7081	0.503468	0.566356				0.745342	0	0		1.75448	81.7846	4.79639
0	0	0	0	177.986	7.9633	0.520137	0.585107				0.764093	0	0		1.87722	87.0593	0
0	0	0	0	180.986	8.1489	0.53226	0.598744				0.781139	0	0		1.96983	96.6658	0
0	0	0	0	183.986	8.4041	0.548929	0.617494				0.79989	0	0		2.06289	98.2519	0
0	0	0	0	186.988	8.6129	0.562567	0.632836				0.752433	0	0
0	0	0	0	189.986	8.8913	0.580751	0.653292				0.813527	0	1.46215
0	0	0	0	387.989	8.9173	0.582449	0.655202				0.818846	0	1.77644
0	0	0	0	192.988	9.0305	0.589843	0.663519				0.820345	0	0.669582
0	0	0	0	195.992	9.1697	0.598935	0.673747				0.84421	0	2.14539
0	0	0	0	198.986	9.4249	0.615604	0.692498				0.862961	0	4.30445
0	0	0	0	201.986	9.7033	0.633788	0.712954				0.880007	0	3.89451
0	0	0	0	204.986	9.8889	0.645911	0.726591				0.895349	0	2.18639
0	0	0	0	390.988	10.0309	0.655186	0.737024				0.847892	0	2.34842
0	0	0	0	207.988	10.1441	0.66258	0.745342				0.900669	0	3.99016
0	0	0	0	210.988	10.3993	0.679249	0.764093				0.915805	0	7.14676
0	0	0	0	213.989	10.6313	0.694402	0.781139				0.926032	0	3.10194
0	0	0	0	216.986	10.8865	0.711071	0.79989				0.941374	0	12.4351
0	32.6558	0	1.46215	219.989	11.0721	0.723194	0.813527				0.949897	0	6.8188
0	39.6753	0	1.77644	393.989	11.1445	0.727923	0.818846				0.958626	0	6.14922
0	14.9545	0	0.669582	222.987	11.1649	0.729255	0.820345				0.96183	0	5.90325
0	47.9155	0	2.14539	225.988	11.4897	0.75047	0.84421				0.977171	0	8.78655
0	96.1362	0	4.30445	228.99	11.7449	0.767139	0.862961				0.982491	0	8.84121
0	86.9804	0	3.89451	231.987	11.9769	0.782293	0.880007				0.992513	0	8.54058
0	48.8311	0	2.18639	234.987	12.1857	0.795931	0.895349				0.950641	0	7.17136
0	89.1168	0	3.99016	396.989	12.2581	0.80066	0.900669				1.00295	0	7.48838
0	159.617	0	7.14676	237.991	12.4641	0.814115	0.915805				1.00615	0	8.22629
0	69.2791	0	3.10194	240.989	12.6033	0.823207	0.926032				1.0232	0.573927	7.77535
0	277.727	0	12.4351	243.989	12.8121	0.836845	0.941374				1.04024	0.99754	9.92074
0	152.292	0	6.8188	246.987	12.9281	0.844422	0.949897				1.05388	1.57147	9.87975
0	137.337	0	6.14922	399.987	13.0469	0.852182	0.958626				1.0609	2.07707	11.4785
0	131.844	0	5.90325	249.988	13.0905	0.855029	0.96183				1.06581	3.56655	10.6996
0	196.24	0	8.78655	252.987	13.2993	0.868668	0.977171				1.07795	2.1044	14.8128
0	197.461	0	8.84121	402.989	13.3717	0.873396	0.982491				1.07945	2.24105	8.71823
0	190.747	0	8.54058	255.986	13.5081	0.882306	0.992513				1.09138	5.09702	21.8229
0	167.247	0	7.48838	405.987	13.6501	0.891581	1.00295				1.05019	1.8229	11.0823
0	183.727	0	8.22629	258.988	13.6937	0.894428	1.00615				1.10331	1.99508	8.37661
12.8182	173.656	0.573927	7.77535	261.988	13.9257	0.909582	1.0232				1.11354	1.85843	13.3643
22.2792	221.571	0.99754	9.92074	264.986	14.1577	0.924735	1.04024				1.1325	4.53676	9.14184
35.0974	220.656	1.57147	9.87975	267.988	14.3433	0.936858	1.05388				1.14273	6.25854	12.968
46.3895	256.363	2.07707	11.4785	408.987	14.4389	0.943103	1.0609				1.15104	6.91446	17.6414
79.6557	238.967	3.56655	10.6996	270.986	14.5057	0.947466	1.06581				1.15295	7.93933	19.3769
46.9999	330.831	2.1044	14.8128	411.989	14.6709	0.958256	1.07795				1.1683	11.3829	13.7196
50.0519	194.714	2.24105	8.71823	273.988	14.6913	0.959589	1.07945				1.1717	10.1394	14.8948
113.838	487.395	5.09702	21.8229	276.988	14.8537	0.970196	1.09138				1.18364	10.194	16.8079
44.5584	187.084	1.99508	8.37661	279.988	15.0161	0.980803	1.10331				1.18514	7.54304	19.6502
41.5064	298.48	1.85843	13.3643	282.988	15.1553	0.989895	1.11354				1.15048	6.8762	14.5942
101.325	204.175	4.53676	9.14184	417.989	15.4133	1.00675	1.1325				1.21432	13.5283	20.1694
139.779	289.629	6.25854	12.968	420.987	15.5525	1.01584	1.14273				1.21923	13.337	25.7037
154.428	394.006	6.91446	17.6414	285.986	15.6657	1.02323	1.15104				1.23137	12.9407	13.1867
177.318	432.766	7.93933	19.3769	423.987	15.6917	1.02493	1.15295				1.23989	16.9445	19.0353
254.227	306.415	11.3829	13.7196	426.987	15.9005	1.03857	1.1683				1.23989	14.8401	17.7098
226.454	332.662	10.1394	14.8948	429.989	15.9469	1.0416	1.1717				1.2445	20.921	19.4725
227.675	375.389	10.194	16.8079	432.987	16.1093	1.05221	1.18364				1.25226	20.9074	24.0913
168.467	438.87	7.54304	19.6502	288.986	16.1297	1.05354	1.18514				1.25711	18.065	17.8327
302.142	450.467	13.5283	20.1694	435.987	16.5269	1.07948	1.21432				1.26002	18.5297	22.6291
297.87	574.071	13.337	25.7037	291.986	16.5937	1.08385	1.21923				1.26098	52.979	15.2227
289.019	294.513	12.9407	13.1867	438.99	16.7589	1.09464	1.23137				1.26778	24.1323	24.0366
378.441	425.136	16.9445	19.0353	441.987	16.8749	1.10221	1.23989				1.2736	19.5545	25.7857
331.441	395.532	14.8401	17.7098	444.989	16.8749	1.10221	1.23989				1.27719	15.2501	29.0926
467.253	434.902	20.921	19.4725	447.987	16.9377	1.10632	1.2445				1.28136	23.5583	21.9049
466.947	538.058	20.9074	24.0913	450.989	17.0433	1.11321	1.25226				1.28136	20.7844	21.6316
403.467	398.279	18.065	17.8327	453.987	17.1093	1.11752	1.25711				1.28136	21.3856	20.1285
413.844	505.402	18.5297	22.6291	456.99	17.1489	1.12011	1.26002				1.28427	23.0937	20.2241
1183.24	339.987	52.979	15.2227	384.989	17.162	1.12097	1.26098				1.29494	20.0055	20.716
538.973	536.837	24.1323	24.0366	459.987	17.2545	1.12701	1.26778				1.25897	20.5976	21.0319
436.733	575.902	19.5545	25.7857	462.987	17.3337	1.13218	1.2736				1.30173	28.0951	21.7682
340.597	649.759	15.2501	29.0926	294.988	17.3825	1.13537	1.27719				1.30949	26.3323	21.167
526.155	489.227	23.5583	21.9049	465.999	17.4393	1.13908	1.28136				1.31724	33.1238	22.4515
464.201	483.123	20.7844	21.6316	468.987	17.4393	1.13908	1.28136				1.32209	26.7969	25.9634
477.629	449.551	21.3856	20.1285	471.987	17.4393	1.13908	1.28136				1.33179	29.4889	20.921
515.779	451.688	23.0937	20.2241	474.987	17.4789	1.14167	1.28427				1.33344	20.4701	28.9423
446.805	462.675	20.0055	20.716	477.992	17.6241	1.15115	1.29494				1.33955	29.8989	25.2391
627.48	486.175	28.0951	21.7682	480.987	17.7165	1.15718	1.30173				1.34731	29.8579	20.6614
588.11	472.746	26.3323	21.167	483.99	17.8221	1.16408	1.30949				1.35507	35.7065	21.2626
739.791	501.434	33.1238	22.4515	486.987	17.9277	1.17098	1.31724				1.3638	39.0817	21.5496
598.486	579.869	26.7969	25.9634	489.989	17.9937	1.17529	1.32209				1.37253	24.7472	23.49
658.61	467.253	29.4889	20.921	492.987	18.1257	1.18391	1.33179				1.38126	28.5324	27.2342
457.181	646.402	20.4701	28.9423	297.988	18.1481	1.18538	1.33344				1.38805	29.6529	21.6863
667.765	563.694	29.8989	25.2391	495.987	18.2313	1.19081	1.33955				1.38969	29.8032	25.4304
666.85	461.454	29.8579	20.6614	498.988	18.3369	1.19771	1.34731				1.38969	27.0976	31.4157
797.473	474.882	35.7065	21.2626	502	18.4425	1.2046	1.35507				1.39483	33.5201	23.572
872.856	481.292	39.0817	21.5496	504.994	18.5613	1.21236	1.3638				1.39968	34.1487	22.5471
552.707	524.629	24.7472	23.49	507.999	18.6801	1.22012	1.37253				1.35513	29.7855	23.8413
637.246	608.252	28.5324	27.2342	510.987	18.7989	1.22788	1.38126				1.40162	31.4157	26.9336
662.272	484.344	29.6529	21.6863	513.991	18.8913	1.23392	1.38805				1.4055	32.1399	28.1498
665.629	567.967	29.8032	25.4304	300.988	18.9137	1.23538	1.38969				1.41132	39.1774	21.4676
605.201	701.642	27.0976	31.4157	303.986	18.9137	1.23538	1.38969				1.41326	44.903	20.962
748.642	526.46	33.5201	23.572	516.99	18.9837	1.23995	1.39483				1.42037	36.0344	26.633
762.681	503.571	34.1487	22.5471	520.014	19.0497	1.24427	1.39968				1.4249	39.4643	22.7111
701.642	601.538	31.4157	26.9336	306.988	19.0761	1.24599	1.40162				1.43557	46.0645	20.0738
717.817	628.7	32.1399	28.1498	522.99	19.1289	1.24944	1.4055				1.4443	39.8333	20.6067
874.992	479.46	39.1774	21.4676	525.99	19.2081	1.25461	1.41132				1.44527	44.4384	23.982
1002.87	468.168	44.903	20.962	528.987	19.2345	1.25634	1.41326				1.44721	41.965	29.2976
804.798	594.824	36.0344	26.633	309.99	19.3313	1.26266	1.42037				1.44765	36.2394	14.7171
881.401	507.233	39.4643	22.7111	531.99	19.3929	1.26668	1.4249				1.45691	52.6783	19.8688
1028.81	448.331	46.0645	20.0738	534.99	19.5381	1.27617	1.43557				1.46564	49.9317	20.4974
889.642	460.233	39.8333	20.6067	537.987	19.6569	1.28393	1.4443				1.47436	51.5168	20.0875
992.492	535.616	44.4384	23.982	540.99	19.6701	1.28479	1.44527				1.47921	44.821	24.0913
937.252	654.337	41.965	29.2976	543.988	19.6965	1.28651	1.44721				1.43821	42.0415	22.672
809.376	328.694	36.2394	14.7171	315.988	19.7025	1.2869	1.44765				1.50561	54.6597	11.4102
1176.52	443.753	52.6783	19.8688	546.988	19.8285	1.29513	1.45691				1.58572	66.9309	9.83875
1115.18	457.792	49.9317	20.4974	549.99	19.9473	1.30289	1.46564				1.54566	60.7953	10.6245
1150.58	448.636	51.5168	20.0875	552.987	20.0661	1.31065	1.47436				1.6522	75.2528	9.33315
1001.04	538.058	44.821	24.0913	555.99	20.1321	1.31496	1.47921
1220.78	254.837	54.6597	11.4102	318.988	20.4913	1.33843	1.50561				1.71357	78.2044	9.59279
1494.84	219.74	66.9309	9.83875	321.991	21.5817	1.40965	1.58572				1.79539	85.3649	0
1680.71	208.448	75.2528	9.33315	324.986	22.4865	1.46875	1.6522				1.75448	81.7846	4.79639
1746.63	214.246	78.2044	9.59279	327.988	23.3217	1.5233	1.71357				1.87722	87.0593	0
1906.55	0	85.3649	0	330.988	24.4353	1.59604	1.79539
1944.39	0	87.0593	0	333.989	25.5489	1.66877	1.87722				1.93517	97.0347	0
2167.19	0	97.0347	0	336.986	26.3377	1.72029	1.93517				1.97779	97.4447	0
2176.34	0	97.4447	0	339.988	26.9177	1.75818	1.97779				1.99654	95.5179	0
2133.31	0	95.5179	0	342.987	27.1729	1.77485	1.99654				1.96983	96.6658	0
2172.68	0	97.2807	0	345.988	27.3121	1.78394	2.00677				2.00677	97.2807	0
2161.69	0	96.7887	0	348.989	27.4513	1.79303	2.01699				2.01699	96.7887	0
2177.87	0	97.513	0	351.987	27.5673	1.80061	2.02552				2.02552	97.513	0
2187.02	0	97.9229	0	354.988	27.7297	1.81121	2.03745				2.03745	97.9229	0
2194.96	0	98.2782	0	357.987	27.8921	1.82182	2.04938				2.04938	98.2782	0
2182.14	0	97.7043	0	360.989	27.9849	1.82788	2.0562				2.0562	97.7043	0
2171.46	0	97.226	0	363.987	28.1705	1.84001	2.06984				2.06984	97.226	0
2190.69	0	98.0869	0	366.987	28.3329	1.85061	2.08177				2.08177	98.0869	0
2219.07	0	99.3577	0	369.987	28.4721	1.85971	2.092				2.092	99.3577	0
2182.14	0	97.7043	0	372.989	28.4721	1.85971	2.092				2.092	97.7043	0
2229.75	0	99.836	0	375.987	28.4721	1.85971	2.092				2.092	99.836	0
2233.41	0	100	0	378.987	28.5417	1.86425	2.09711				2.09711	100	0
2223.95	0	99.5764	0	381.987	28.5881	1.86728	2.10052				2.10052	99.5764	0
											2.06289	98.2519	0

[truncated: 11 more sheets: ND6.T1, ND6.T2, ND7.T1, ND7.T2, ND8.T1.1ST, ND8.T1.b-2ND, ND8.T2, ND9.T1, ND9.T2, ND10.T1, ND10.T2]
