# Supplementary material for: Repeated transspinal stimulation decreases soleus H-reflex excitability and restores spinal inhibition in human spinal cord injury
Source: PLoS One. 2019 Sep 26;14(9):e0223135. doi: 10.1371/journal.pone.0223135 (PMC6762874; doi:10.1371/journal.pone.0223135)
Supplement: S1 Data — (ZIP) [file pone.0223135.s001.zip › DATA ANALYSIS/SOL HRRC.LeftLeg S50M.Controls.xlsx]

## Sheet: Sigmoid
Sigmoid function based on non-normalized intensities and normalized SOL M-waves and H-reflexes TO THE HOMONYMOUS MAXIMAL MWAVE
H-REFLEX (UP TO THE HMAX VALUES)
BEFORE								AFTER
	R2	Max	m	s50	slope	stim at threshold	stim at max	R2	Max	m	S50	slope	stim at threshold	stim at max
ND001	0.96	84.56	1.56	10.13	1.28205	8.84795	11.4121	0.94	87.6	0.65	17.23	3.07692	14.1531	20.3069
ND002	0.89	43.95	1.36	13.22	1.47059	11.7494	14.6906	0.91	37.54	1.25	14.34	1.6	12.74	15.94
ND003	NOT RECORDED							0.94	67.46	1.48	15.28	1.35135	13.9286	16.6314
ND004	0.89	22.13	0.79	15.53	2.53165	12.9984	18.0616	0.95	40.2	1.88	11.74	1.06383	10.6762	12.8038
ND005	0.93	25.21	1.13	13.61	1.76991	11.8401	15.3799	0.9	28.89	0.58	15.31	3.44828	11.8617	18.7583
ND006	0.73	13.6	4.54	3.84	0.440529	3.39947	4.28053	0.94	30.74	11.71	4.86	0.170794	4.68921	5.03079
ND007	0.97	20.12	0.57	17.04	3.50877	13.5312	20.5488	0.98	29.33	0.81	17.01	2.46914	14.5409	19.4791
ND008	0.95	49.96	2.04	8.76	0.980392	7.77961	9.74039	0.97	37.83	3.04	7.63	0.657895	6.97211	8.28789
ND009	0.94	32.16	5.5	3.7	0.363636	3.33636	4.06364	0.93	37.88	2.24	7.089	0.892857	6.19614	7.98186
ND010	0.87	33.11	0.95	11.14	2.10526	9.03474	13.2453	0.92	38.5	3.18	10.14	0.628931	9.51107	10.7689
MEAN	0.903333	36.0889	2.04889	10.7744	1.60587	9.16858	12.3803	0.938	43.597	2.682	12.0629	1.536	10.5269	13.5989
SD	0.0736546	21.5114	1.75547	4.72539	1.01057	3.82173	5.6653	0.0248551	18.9473	3.30432	4.43878	1.10727	3.55961	5.40249
SEM	0.0245515	7.17046	0.585155	1.57513	0.336855	1.27391	1.88843	0.00785988	5.99166	1.04492	1.40367	0.350149	1.12565	1.70842
	0.0888813	0.214798	0.307471	0.274051	0.44396	0.216758	0.318744
M-WAVE (all measures including maximal m-wave)
BEFORE								AFTER
	R2	Max	m	s50	slope	stim at threshold	stim at max	R2	Max	m	S50	slope	stim at threshold	stim at max
ND001	0.98	100.2	0.42	19.84	4.7619	15.0781	24.6019	0.99	97.92	0.64	22.84	3.125	19.715	25.965
ND002	0.98	146	0.25	25.67	8	17.67	33.67	0.97	145.53	0.22	28.74	9.09091	19.6491	37.8309
ND003	NOT RECORDED							0.9	95.07	0.24	21.82	8.33333	13.4867	30.1533
ND004	MWAVE IN A LINEAR relationship							0.99	102.87	0.36	22.58	5.55556	17.0244	28.1356
ND005	0.99	98.91	0.48	20.1	4.16667	15.9333	24.2667	0.98	99.51	0.49	20.18	4.08163	16.0984	24.2616
ND006	0.99	96.58	1.54	6.24	1.2987	4.9413	7.5387	0.99	97.15	1.48	6.32	1.35135	4.96865	7.67135
ND007	0.92	95.71	0.21	20.83	9.52381	11.3062	30.3538	0.99	97.69	0.22	26.89	9.09091	17.7991	35.9809
ND008	0.96	107.34	0.39	16.17	5.12821	11.0418	21.2982	0.96	111.24	0.43	14.87	4.65116	10.2188	19.5212
ND009	0.99	99.812	1.76	6.57	1.13636	5.43364	7.70636	0.99	97.22	0.92	11.89	2.17391	9.71609	14.0639
ND010	0.99	94.75	1.02	16.22	1.96078	14.2592	18.1808	0.99	96.86	0.79	15.45	2.53165	12.9184	17.9816
MEAN	0.975	104.913	0.75875	16.455	4.49705	11.9579	20.9521	0.975	104.106	0.579	19.158	4.99854	14.1595	24.1565
SD	0.0244949	17.0534	0.605863	6.87643	3.07229	4.72873	9.54398	0.0283823	15.2712	0.398203	6.95039	2.9205	4.80683	9.51676
SEM	0.00866025	6.02928	0.214205	2.43119	1.08622	1.67186	3.37431	0.00897527	4.82917	0.125923	2.1979	0.923542	1.52005	3.00946
	1	0.458528	0.229672	0.211111	0.364039	0.172657	0.24427

## Sheet: H-M RRC.S50M
	pre H-reflex (% Mmax pre)-STIM INTENSITIES NORMALIZED TO S50 OF MWAVE PRE														post H-reflexes (%Mmax post)-STIM INTENSITIES NORMALIZED TO S50 OF MWAVE POST																post H-reflexes (%Mmax post)-STIM INTENSITIES NORMALIZED TO PRE s50-m															Mwaves pre (%Mmax pre)
	ND01	ND02	ND03	ND04	ND05	ND06	ND07	ND08	ND09	ND10						ND01	ND02	ND03	ND04	ND05	ND06	ND07	ND08	ND09	ND10						ND01	ND02	ND03	ND04	ND05	ND06	ND07	ND08	ND09	ND10						ND01	ND02	ND03	ND04
			not recorded								MEAN	SD	SEM													MEAN	SD	SEM													MEAN	SD	SEM					not recorded
0.3				0	0	0	0	0	0	0	0	0	0		0.3	0	0	not	0	0		0	0		0	0	0	0		0.3	0	0	0	0	0		0	0.342011	0	0	0.0380012	0.114004	0.0380012		0.3	0	0		5.63997
0.35	0	0		0	0	0	0	0	0	0	0	0	0		0.35	0	0	included	0	0		0	0.774067	0	0	0.0967584	0.273674	0.0967584		0.35	0	0	0	0	0		0	1.03769	0	0	0.115299	0.345897	0.115299		0.35	0	0		13.6652
0.4	0	0		0	0	0	0	0.455622	0	0	0.0506247	0.151874	0.0506247		0.4	0	3.08434		0	0	0	0	1.33299	0	0	0.490815	1.06782	0.355941		0.4	0	0	0	0	0	0	0	2.54388	0	0	0.254388	0.804446	0.254388		0.4	0	0		31.4895
0.45	22.7585			0	0	0	0	9.43529	0.484861	0	4.08483	8.22647	2.90849		0.45	0	18.7107		3.91653	0	0	0	6.42189	0.217159		3.65829	6.54275	2.31321		0.45	0	1.79798	0	3.91653	0	0	0	21.3707	0	0	2.70852	6.68264	2.11324		0.45	0	34.8071		36.9012
0.5	52.8598	23.9698		0	1.02468	0	0.122454	20.5308	6.54035	0	11.672	18.0553	6.01843		0.5	1.69034	23.3062		20.5112	0.29243	4.95772	1.4371	23.982	3.54482	0.447669	8.90772	10.4118	3.47061		0.5	0	11.777	0	20.5112	0.29243		0	35.1225	0	1.61894	7.70246	12.5586	4.18621		0.5	0	34.6846		39.6894
0.55	74.3727	38.9216		1.31238	1.95916	2.82305	0	30.8977	20.2943	5.8486	19.6033	25.0046	8.33488		0.55	26.2774	37.9331		37.9652	2.55808	9.9294	6.32519	36.5735	15.9921	2.01451	19.5076	15.364	5.12134		0.55	0	21.7278	0	37.9652	2.55808	4.95772	0	37.6495	0	8.80416	11.3662	15.4476	4.88496		0.55	0	35.0427		38.7924
0.6	81.2689	43.0373		3.86228	5.78727	8.92141	1.95455	52.6205	27.5478	7.37867	25.8199	27.7735	9.25783		0.6	40.0291	36.343		39.2468	5.96645	16.3424	15.7606	37.774	23.4894	13.214	25.3518	13.1499	4.3833		0.6	4.84661	35.8391	1.07374	39.2468	5.96645	9.9294	0	34.9422	0	17.7462	14.9591	15.9225	5.03514		0.6	1.71402	34.8792		39.012
0.65	84.5705	40.4289		11.7864	10.2035	10.6532	4.3165	51.4801	29.3557	16.4194	28.8016	26.1667	8.72225		0.65	65.8693	31.7184		39.3341	8.2764	25.2478	20.9023	35.4154	32.753	22.2277	31.3049	15.9528	5.31761		0.65	32.9113	39.5264	20.3136	39.3341	8.2764	16.3424	1.4371	27.3656	0	37.1829	22.269	15.3308	4.84804		0.65	4.20227	33.9695		39.506
0.7	85.553	49.7018		20.9207	18.8377	13.6822	5.40445	48.5193	33.4066	21.2156	33.0268	24.7533	8.25112		0.7	77.2522	41.7117		41.9444	11.9637	31.0314	25.6042	26.7851	36.6436	40.1193	37.0062	17.9353	5.97843		0.7	52.4506	35.4009	50.9841	41.9444	11.9637	25.2478	6.32519	32.9195	0	39.9274	29.7164	18.3511	5.80313		0.7	5.21212	33.2365		38.1063
0.75	83.7159	38.0184		16.0385	21.131	10.8782	8.97563	49.4306	35.0297	25.7417	32.1066	23.484	7.828		0.75	87.1898	33.1238		40.0413	15.285	28.4936	26.9778	34.0053	37.9778	40.249	38.1493	19.9882	6.66274		0.75	65.0935	34.2348	53.9665	40.0413	15.285	31.0314	12.7501	28.7798	0	40.9163	32.2099	19.4699	6.15691		0.75	7.19545	35.8669		38.503
0.8	74.1721	35.6691		19.1841	23.7514	11.3632		51.5036	32.1821	26.9207	34.3433	20.0442	7.08671		0.8	81.3609	20.8616		36.2568	19.9812	27.8056	28.8617	31.677	34.7074	40.9408	35.8281	18.3918	6.13059		0.8	73.012	41.8798	63.8266	36.2568	19.9812	28.4936	17.2659	11.2821	0	40.8614	33.2859	22.8515	7.22627		0.8	17.7045	42.755		38.2585
0.85	66.4006	24.495		18.8024	27.8539	10.4464	12.0947	47.567	28.1531	32.6848	29.8331	17.7031	5.90105		0.85	80.2381	8.74141		33.2618	22.6638	19.5687	28.2891	24.5273	29.6139	41.4557	32.04	20.2357	6.74524		0.85	83.1373	31.8557	68.9586	33.2618	22.6638	27.8056	20.8755	11.4093	0.347455	37.2826	33.7598	25.0197	7.91194		0.85	26.4602	51.818		37.0808
0.9	55.0886	24.4373		23.251	23.9645	9.55071	13.9809	41.0112	19.1687	23.1695	25.958	13.9433	4.64777		0.9	71.7329	7.24309		32.2065	24.5517	15.1684	30.133	8.30577	20.4678	36.3291	27.3487	19.5332	6.51105		0.9	81.6813	17.1466	70.0154	32.2065	24.5517	19.5687	24.8815	7.8606	0.931288	28.9801	30.7824	25.684	8.122		0.9	42.7773	72.7894		37.1183
0.95	50.3769	9.96475		21.9611	19.8153	6.26412	19.675	18.5704	14.6149	21.8622	20.345	12.4978	4.16594		0.95	60.6549	7.93744		29.8067	21.9228	4.09654	28.7878	7.30094	11.2859	28.9801	22.3081	17.6714	5.89047		0.95	79.7045	8.36135	69.1437	29.8067	21.9228	15.1684	25.5464	2.30645	4.61876	24.1394	28.0718	26.2136	8.28948		0.95	49.3428	82.4542		37.8443
1	50.1932	4.25117		23.494	15.6011	4.01463		18.5894	9.36079	17.1383	17.8303	14.796	5.23118		1	47.4298	0		26.5184	11.4102	7.1669	30.8153	7.8606	11.7241	24.1394	18.5627	14.8523	4.95077		1	74.0114	7.24309	65.2217	26.5184	11.4102	4.09654	28.2953		12.9652	16.3837	27.3495	25.3461	8.44871		1	52.4432	98.349		39.503
1.05	45.1364	0		21.5195	10.3622	2.95425	19.8587		4.88612	14.976	14.9616	14.4825	5.12034		1.05	35.5281	0		18.0725	9.83875	3.7107	28.6616	2.30645	5.2677	16.3837	13.3077	12.3923	4.13077		1.05	72.694	7.93744	63.7145	18.0725	9.83875	7.1669	28.1106	0.538455	21.2988	11.5005	24.0872	24.622	7.78616		1.05	58.6875			40.8757
1.1	33.3636			21.1377	7.68509	2.43564	19.416		1.75685	12.4144	14.0299	11.4109	4.3129		1.1	24.9964			9.7776	9.33315	2.12626	27.8828	1.07691	0.894036		10.8696	11.2873	4.26621		1.1	56.9646	0	62.0329	9.7776	9.33315	3.7107	28.2891		23.6208		24.2161	23.7739	8.40533		1.1	68.9886			46.2987
1.15	25.1174			19.3231	4.38736		19.5585	8.40949	2.05094	11.4788	12.9037	8.63336	3.2631		1.15	24.1285			6.7355	9.59279	1.67474	23.7702	0	1.56964	11.5005	9.87149	9.58092	3.38737		1.15	47.8124	0	50.7972	6.7355	9.59279		29.3419	0.320105	29.8984	10.5897	20.5653	19.5719	6.52397		1.15	76.4886			50.1369
1.2	11.3561			16.8713	3.78843	3.80626	19.3289		2.05606	16.7275	10.5621	7.29362	2.75673		1.2				3.0977	0	0	18.6603	0.839481	1.94047	10.5897	5.01824	7.04907	2.6643		1.2	36.9316	0	47.1599	3.0977	0	2.12626	30.9241	0.439244	32.5003		17.0199	19.39	6.46334		1.2	89.3295			54.7305
1.25	7.63636			14.4012	0		18.7778	2.28462	0.981997		7.347	7.75407	3.16559		1.25	7.89939			2.92295	0	0	15.1019	0.14698	0.480883		3.79316	5.7525	2.17424		1.25	32.2622	0	29.6961	2.92295	0		28.7878		32.0431	4.98611	16.3373	15.4751	5.47128		1.25	94.8011			57.8293
1.3	4.73864				0	0	14.8463	0.980239	0.286416	13.8521	4.95768	6.63002	2.50591		1.3	0			0	0	0	10.2875	0.439244	0		1.53239	3.86411	1.4605		1.3	23.3467	0	19.0209	0	0	1.67474	30.8153		38.176	2.7632	12.8663	15.1427	5.04758		1.3	97			66.0479
1.35	2.92045				0	0	14.6273	0	0.278379		2.97103	5.82415	2.3777		1.35	2.66102			0.257058	0	0	10.5953		0	3.87465	2.48401	3.89934	1.47381		1.35		0	19.1953	0	0		28.6616		38.4446	2.23835	12.6485	16.0885	6.08089		1.35	98.2628			65.4192
1.4	0.834091				0	0	14.0233	0.195267			3.01053	6.16585	2.75745		1.4	0.966863				0	0	7.86185		0		1.76574	3.43345	1.53548		1.4	7.89939	0	13.8889	0	0	0			38.1337	2.09941	7.75267	13.2722	4.69243		1.4	98.8682			77.9042
1.45						0	7.41787			15.1757	7.5312				1.45							3.55538				3.55538	#DIV/0!	#DIV/0!		1.45		0	0	0	0	0	27.8828		40.0691		9.70741	16.9477	6.40562		1.45				72.0808
1.5						0				10.2465	5.12323	7.24534	5.12323		1.5						0	0			1.97592	0.658639	1.1408	0.658639		1.5	0	0	0	0	0	0			32.9202	1.59	4.31377	11.5721	4.09136		1.5				73.503
1.55						0					0				1.55							0				0	#DIV/0!	#DIV/0!		1.55	0	0	0	0	0	0	18.6603		32.783	1.75208	5.91061	11.7876	3.92921		1.55				91.6267
1.6						0	5.67291				2.83645	4.01135	2.83645		1.6							0			1.67876	0.839379	1.18706	0.839379		1.6	3.38545	0	0	0	0	0	15.1019		24.1695	1.66409	4.92454	8.71923	2.90641		1.6				96.3473
1.7						0	0				0	0	0		1.7							0				0	#DIV/0!	#DIV/0!		1.7	1.51341	0	0	0	0	0	11.8236		15.3789		3.58949	6.27379	2.21812		1.7				91.1527
1.8						0					0	#DIV/0!	#DIV/0!		1.8							0				0	#DIV/0!	#DIV/0!		1.8							7.60122		12.8162		10.2087	3.68756	2.6075		1.8				100
1.9						0	0				0	0	0		1.9							0				0	#DIV/0!	#DIV/0!		1.9							0		5.2677		2.63385	3.72483	2.63385		1.9
2						0				12.1178	6.05888	8.56855	6.05888		2							0				0	#DIV/0!	#DIV/0!		2							0		0		0	0	0		2
2.1						0					0	#DIV/0!	#DIV/0!		2.1											#DIV/0!	#DIV/0!	#DIV/0!		2.1							0		0.894036		0.447018	0.632179	0.447018		2.1
																		ND03
																		0
																		0
																		0
																		0
																		1.07374
																		20.3136
																		50.9841
																		53.9665
																		63.8266
																		68.9586
																		70.0154
																		69.1437
																		65.2217
																		63.7145
																		62.0329
																		50.7972
																		47.1599
																		29.6961
																		19.0209
																		19.1953
																		13.8889
																		0
																		0
																		0
																		0
[truncated: 36 more columns]

## Sheet: ND1.T0
ND001.T0.LL.HRRC.fns
Mmax	2685.71
Hmax	2314.9
Hmax/Mmax	0.861932				19.84									19.84						times MT
M-wave	H-reflex	M%Mmax	H%Mmax	Marker Time:	Stim.intensity	times MT								times MT	Stim.intensity	M%Mmax	H%Mmax		Stim.intensity		M%Mmax	H%Mmax
0	0	0	0	210.164	7.8125	0.393775								0.393775	7.8125	0	0		7.8125	0.393775	0	0
0	0	0	0	215.166	8.1125	0.408896								0.408896	8.1125	0	0		8.1125	0.408896	0	0
0	147.104	0	5.47727	220.166	9.1325	0.460307								0.460307	9.1325	0	5.47727		9.5075	0.479209	0	14.5189
0	332.357	0	12.375	225.166	9.4325	0.475428								0.475428	9.4325	0	12.375		10.4725	0.527848	0	52.8598
0	1275.1			230.166	9.6125	0.484501								0.484501	9.6125				11.4965	0.579461	0	74.3727
0	690.35	0	25.7045	235.164	9.8525	0.496598								0.496598	9.8525	0	25.7045		12.3475	0.622354	1.71402	81.2689
0	1094.73	0	40.7614	240.164	10.0025	0.504158								0.479209	9.5075	0	14.5189		13.4045	0.67563	4.20227	84.5705
0	1152.11	0	42.8977	245.164	10.1825	0.513231								0.504158	10.0025	0	40.7614		14.3025	0.720892	5.21212	85.553
0	1589.15	0	59.1705	250.166	10.4525	0.52684								0.513231	10.1825	0	42.8977		15.1985	0.766053	7.19545	83.7159
0	1456.08	0	54.2159	255.164	10.5725	0.532888								0.52684	10.4525	0	59.1705		16.3582	0.824507	17.7045	74.1721
0	1533.6	0	57.1023	260.164	10.7225	0.540449								0.532888	10.5725	0	54.2159		17.375	0.875756	26.4602	66.4006
0	1692.3	0	63.0114	265.166	10.9025	0.549521								0.540449	10.7225	0	57.1023		18.4565	0.930267	42.7773	55.0886
0	1750.6	0	65.1818	270.164	11.0825	0.558594								0.549521	10.9025	0	63.0114		19.2425	0.969884	49.3428	50.3769
0	1969.11	0	73.3182	275.164	11.2925	0.569178								0.527848	10.4725	0	52.8598		20.4005	1.02825	52.4432	50.1932
0	2103.4	0	78.3182	280.166	11.5025	0.579763								0.558594	11.0825	0	65.1818		21.1025	1.06363	58.6875	45.1364
0	2051.82	0	76.3977	285.164	11.7125	0.590348								0.569178	11.2925	0	73.3182		22.2058	1.11925	68.9886	33.3636
0	2112.25	0	78.6477	290.164	11.8925	0.59942								0.579763	11.5025	0	78.3182		23.1025	1.16444	76.4886	25.1174
0	2139.72	0	79.6705	295.164	12.1625	0.613029								0.590348	11.7125	0	76.3977		24.3125	1.22543	89.3295	11.3561
74.7726	2241.96	2.78409	83.4773	310.166	12.1925	0.614541								0.59942	11.8925	0	78.6477		25.6125	1.29095	94.8011	7.63636
75.6882	2071.05	2.81818	77.1136	305.164	12.3425	0.622102								0.579461	11.4965	0	74.3727		26.7925	1.35043	97	4.73864
66.2272	2191.3	2.46591	81.5909	315.166	12.3425	0.622102								0.613029	12.1625	0	79.6705		28.4375	1.43334	98.2628	2.92045
0	2216.02	0	82.5114	300.164	12.4025	0.625126								0.614541	12.1925	2.78409	83.4773		29.0205	1.46273	98.8682	0.834091
59.5129	2235.85	2.21591	83.25	320.164	12.6425	0.637223								0.622102	12.3425	2.81818	77.1136
81.4869	2216.63	3.03409	82.5341	325.164	12.9125	0.650832								0.622102	12.3425	2.46591	81.5909
97.357	2287.74	3.625	85.1818	330.166	13.2425	0.667465								0.625126	12.4025	0	82.5114
122.078	2272.48	4.54545	84.6136	335.164	13.4825	0.679561								0.637223	12.6425	2.21591	83.25
141.305	2291.09	5.26136	85.3068	340.164	13.6925	0.690146								0.622354	12.3475	1.71402	81.2689
122.078	2288.65	4.54545	85.2159	345.164	13.6925	0.690146								0.650832	12.9125	3.03409	82.5341
128.182	2295.06	4.77273	85.4545	350.164	13.9625	0.703755								0.667465	13.2425	3.625	85.1818
138.863	2314.9	5.17045	86.1932	355.164	14.2925	0.720388								0.679561	13.4825	4.54545	84.6136
152.902	2283.16	5.69318	85.0114	360.164	14.6525	0.738533								0.690146	13.6925	5.26136	85.3068
153.513	2286.21	5.71591	85.125	365.168	14.9825	0.755166								0.690146	13.6925	4.54545	85.2159
174.876	2268.2	6.51136	84.4545	370.166	15.0125	0.756678								0.67563	13.4045	4.20227	84.5705
190.136	2251.42	7.07955	83.8295	375.164	15.0425	0.758191								0.703755	13.9625	4.77273	85.4545
176.708	2259.05	6.57955	84.1136	380.166	15.3425	0.773311								0.720388	14.2925	5.17045	86.1932
271.013	2176.95	10.0909	81.0568	385.164	15.6125	0.78692								0.738533	14.6525	5.69318	85.0114
298.785	2189.16	11.125	81.5114	390.166	15.9425	0.803553								0.720892	14.3025	5.21212	85.553
323.201	2079.29	12.0341	77.4205	395.164	16.2125	0.817162								0.755166	14.9825	5.71591	85.125
494.415	2008.79	18.4091	74.7955	410.164	16.3025	0.821699								0.756678	15.0125	6.51136	84.4545
518.525	1948.06	19.3068	72.5341	405.164	16.3325	0.823211								0.758191	15.0425	7.07955	83.8295
498.382	1930.66	18.5568	71.8864	400.166	16.4525	0.829259								0.773311	15.3425	6.57955	84.1136
654.642	1828.72	24.375	68.0909	415.166	16.5425	0.833795								0.78692	15.6125	10.0909	81.0568
540.499	1959.65	20.125	72.9659	420.166	16.7225	0.842868								0.766053	15.1985	7.19545	83.7159
647.928	1818.65	24.125	67.7159	425.164	16.9925	0.856477								0.803553	15.9425	11.125	81.5114
753.83	1725.26	28.0682	64.2386	430.17	17.2925	0.871598								0.817162	16.2125	12.0341	77.4205
784.655	1723.13	29.2159	64.1591	435.171	17.5025	0.882182								0.821699	16.3025	18.4091	74.7955
656.168	1866.26	24.4318	69.4886	440.173	17.7125	0.892767								0.823211	16.3325	19.3068	72.5341
960.752	1592.81	35.7727	59.3068	445.176	17.9525	0.904864								0.829259	16.4525	18.5568	71.8864
1072.76	1539.4	39.9432	57.3182	450.184	18.2525	0.919985								0.833795	16.5425	24.375	68.0909
1146.92	1496.06	42.7045	55.7045	455.193	18.5525	0.935106								0.842868	16.7225	20.125	72.9659
1225.97	1464.32	45.6477	54.5227	460.2	18.7625	0.945691								0.824507	16.3582	17.7045	74.1721
1337.97	1305.01	49.8182	48.5909	465.195	18.7625	0.945691								0.856477	16.9925	24.125	67.7159
1323.93	1376.12	49.2955	51.2386	470.221	18.9725	0.956275								0.871598	17.2925	28.0682	64.2386
1261.98	1455.47	46.9886	54.1932	475.165	19.0725	0.961316								0.882182	17.5025	29.2159	64.1591
1337.67	1271.44	49.8068	47.3409	480.167	19.0925	0.962324								0.892767	17.7125	24.4318	69.4886
1243.97	1406.34	46.3182	52.3636	485.165	19.1925	0.967364								0.875756	17.375	26.4602	66.4006
1343.16	1313.86	50.0114	48.9205	490.167	19.3925	0.977445								0.904864	17.9525	35.7727	59.3068
1440.52	1294.63	53.6364	48.2045	495.167	19.7325	0.994582								0.919985	18.2525	39.9432	57.3182
1409.69	1319.36	52.4886	49.125	500.165	20.1525	1.01575								0.935106	18.5525	42.7045	55.7045
1299.52	1419.15	48.3864	52.8409	680.166	20.3325	1.02482								0.945691	18.7625	45.6477	54.5227
1441.74	1315.69	53.6818	48.9886	505.165	20.3925	1.02785								0.945691	18.7625	49.8182	48.5909
1409.08	1365.13	52.4659	50.8295	675.168	20.4525	1.03087								0.930267	18.4565	42.7773	55.0886
1482.33	1320.88	55.1932	49.1818	670.166	20.6725	1.04196								0.956275	18.9725	49.2955	51.2386
1637.37	1219.86	60.9659	45.4205	665.166	20.9925	1.05809								0.961316	19.0725	46.9886	54.1932
1514.99	1204.6	56.4091	44.8523	510.167	21.2125	1.06918								0.962324	19.0925	49.8068	47.3409
1760.97	1032.78	65.5682	38.4545	660.165	22.0325	1.11051								0.967364	19.1925	46.3182	52.3636
1867.79	846.609	69.5455	31.5227	515.165	22.0725	1.11253								0.977445	19.3925	50.0114	48.9205
1929.74	808.765	71.8523	30.1136	645.168	22.5125	1.1347								0.994582	19.7325	53.6364	48.2045
2150.4	557.895	80.0682	20.7727	650.168	22.8325	1.15083								0.969884	19.2425	49.3428	50.3769
2060.98	697.064	76.7386	25.9545	655.168	22.8725	1.15285								1.01575	20.1525	52.4886	49.125
1958.74	767.869			520.165	22.9525	1.15688								1.02482	20.3325	48.3864	52.8409
1942.56	780.077			640.168	22.9725	1.15789								1.02785	20.3925	53.6818	48.9886
2304.83	434.902	85.8182	16.1932	635.165	23.3325	1.17603								1.03087	20.4525	52.4659	50.8295
1908.08	809.681			630.168	23.6525	1.19216								1.04196	20.6725	55.1932	49.1818
2296.59	358.298	85.5114	13.3409	525.165	23.8725	1.20325								1.02825	20.4005	52.4432	50.1932
2405.54	325.032	89.5682	12.1023	625.168	24.4325	1.23148								1.05809	20.9925	60.9659	45.4205
2495.27	231.643	92.9091	8.625	530.165	24.6325	1.24156								1.06918	21.2125	56.4091	44.8523
2569.43	160.837	95.6705	5.98864	535.165	25.4525	1.28289								1.06363	21.1025	58.6875	45.1364
2522.74	249.344	93.9318	9.28409	620.165	25.7725	1.29902								1.11051	22.0325	65.5682	38.4545
2572.48	161.143	95.7841	6	540.167	26.1725	1.31918								1.11253	22.0725	69.5455	31.5227
2667.7	112.312	99.3295	4.18182	615.165	27.0125	1.36152								1.1347	22.5125	71.8523	30.1136
2575.23	108.344	95.8864	4.03409	545.165	27.1925	1.37059								1.11925	22.2058	68.9886	33.3636
2685.71	75.9934	100	2.82955	610.168	27.8725	1.40486								1.15083	22.8325	80.0682	20.7727
2613.99	68.3636	97.3295	2.54545	550.167	27.9325	1.40789								1.15285	22.8725	76.7386	25.9545
2636.57	103.461	98.1705	3.85227	605.168	28.4525	1.4341								1.15688	22.9525	72.9318	28.5909
2641.76	72.0259	98.3636	2.68182	555.168	28.5925	1.44115								1.15789	22.9725	72.3295	29.0455
2642.07	115.974	98.375	4.31818	560.167	28.5925	1.44115								1.17603	23.3325	85.8182	16.1932
2615.21	83.0129	97.375	3.09091	565.167	28.6525	1.44418								1.19216	23.6525	71.0455	30.1477
2622.23	0	97.6364	0	600.168	28.6725	1.44519								1.16444	23.1025	76.4886	25.1174
2654.89	108.649	98.8523	4.04545	570.168	28.7325	1.44821								1.20325	23.8725	85.5114	13.3409
2653.67	112.006	98.8068	4.17045	575.165	28.8325	1.45325								1.23148	24.4325	89.5682	12.1023
2647.56	0	98.5795	0	580.165	28.9525	1.4593								1.24156	24.6325	92.9091	8.625
2655.19	0	98.8636	0	595.168	29.0125	1.46232								1.22543	24.3125	89.3295	11.3561
2645.43	0	98.5	0	585.165	29.1325	1.46837								1.28289	25.4525	95.6705	5.98864
2674.72	0	99.5909	0	590.168	29.1725	1.47039								1.29902	25.7725	93.9318	9.28409
														1.29095	25.6125	94.8011	7.63636
														1.31918	26.1725	95.7841	6
														1.36152	27.0125	99.3295	4.18182
														1.37059	27.1925	95.8864	4.03409
														1.35043	26.7925	97	4.73864
														1.40486	27.8725	100	2.82955
														1.40789	27.9325	97.3295	2.54545
														1.4341	28.4525	98.1705	3.85227
														1.44115	28.5925	98.3636	2.68182
														1.44115	28.5925	98.375	4.31818
														1.44418	28.6525	97.375	3.09091
														1.44519	28.6725	97.6364	0
														1.44821	28.7325	98.8523	4.04545
														1.43334	28.4375	98.2628	2.92045
														1.45325	28.8325	98.8068	4.17045
														1.4593	28.9525	98.5795	0
														1.46232	29.0125	98.8636	0
														1.46837	29.1325	98.5	0
														1.47039	29.1725	99.5909	0
														1.46273	29.0205	98.8682	0.834091

## Sheet: ND1.T2
ND001.T2.LL.HRRC.fns
Mmax	2127.51
Hmax	1892.51				T2	T1									stimulation intensities normalized to s50mwave.t2											stimulation intensities normalized to s50mwave.t1
Hmax/Mmax	0.889542				22.84	19.84									22.84						times MT					19.84						times MT
M-wave	H-reflex	M%Mmax	H%Mmax	Marker Time:	Stim.intensity	times MT									times MT	Stim.intensity	M%Mmax	H%Mmax		Stim.intensity		M%Mmax	H%Mmax			times MT	Stim.intensity	M%Mmax	H%Mmax		Stim.intensity		M%Mmax	H%Mmax
0	0	0	0	306.665	5.733	0.251007	0.288962								0.300044	6.853	0	0		7.363	0.322373	0	0			0.288962	5.733	0	0		6.56967	0.331132	0	0
0	0	0	0	309.663	6.553	0.286909	0.330292								0.302671	6.913	0	0		8.617	0.377277	0	0			0.330292	6.553	0	0		7.483	0.377167	0	0
0	0	0	0	102.663	6.613	0.289536	0.333317								0.307049	7.013	0	0		9.653	0.422636	0	0			0.333317	6.613	0	0		8.523	0.429587	0	0
0	0	0	0	105.662	6.753	0.295665	0.340373								0.31493	7.193	0	0		10.813	0.473424	0	0			0.340373	6.753	0	0		9.463	0.476966	0	0
0	0	0	0	108.668	6.853	0.300044	0.345413								0.321935	7.353	0	0		12.2163	0.534866	0	1.69034			0.345413	6.853	0	0		10.453	0.526865	0	0
0	0	0	0	312.663	6.913	0.302671	0.348438								0.323687	7.393	0	0		13.129	0.574825	0.0932434	26.2774			0.348438	6.913	0	0		11.513	0.580292	0	0
0	0	0	0	111.665	7.013	0.307049	0.353478								0.330692	7.553	0	0		14.1216	0.618282	0	40.0291			0.331132	6.56967	0	0		12.5844	0.634296	0	4.84661
0	0	0	0	114.663	7.193	0.31493	0.36255								0.335946	7.673	0	0		15.593	0.682706	0	65.8693			0.353478	7.013	0	0		13.443	0.677571	0.116554	32.9113
0	0	0	0	117.66	7.353	0.321935	0.370615								0.342951	7.833	0	0		16.813	0.736121	0	77.2522			0.36255	7.193	0	0		14.5063	0.731166	0	52.4506
0	0	0	0	315.663	7.393	0.323687	0.372631								0.343827	7.853	0	0		17.783	0.77859	1.03285	87.1898			0.370615	7.353	0	0		15.4663	0.779553	0	65.0935
0	0	0	0	120.662	7.553	0.330692	0.380696								0.322373	7.363	0	0		18.7363	0.82033	8.22933	81.3609			0.372631	7.393	0	0		16.3463	0.823908	0	73.012
0	0	0	0	123.663	7.673	0.335946	0.386744								0.352583	8.053	0	0		19.777	0.865893	13.9263	80.2381			0.380696	7.553	0	0		17.438	0.878931	0.516425	83.1373
0	0	0	0	126.66	7.833	0.342951	0.394808								0.372723	8.513	0	0		20.993	0.919133	22.0521	71.7329			0.386744	7.673	0	0		18.601	0.93755	7.41357	81.6813
0	0	0	0	318.663	7.853	0.343827	0.395817								0.377977	8.633	0	0		22.2655	0.974847	39.008	60.6549			0.394808	7.833	0	0		19.597	0.987752	14.0812	79.7045
0	0	0	0	129.662	8.053	0.352583	0.405897								0.389361	8.893	0	0		23.3797	1.02363	56.1875	47.4298			0.395817	7.853	0	0		20.5863	1.03762	20.2888	74.0114
0	0	0	0	321.661	8.513	0.372723	0.429083								0.393739	8.993	0	0		24.3863	1.0677	73.7747	35.5281			0.377167	7.483	0	0		21.503	1.08382	21.4567	72.694
0	0	0	0	132.664	8.633	0.377977	0.435131								0.377277	8.617	0	0		25.863	1.13236	83.7326	24.9964			0.405897	8.053	0	0		22.4397	1.13103	44.1854	56.9646
0	0	0	0	135.661	8.893	0.389361	0.448236								0.400744	9.153	0	0		27.073	1.18533	86.7451	24.1285			0.429083	8.513	0	0		23.273	1.17303	55.0997	47.8124
0	0	0	0	324.661	8.993	0.393739	0.453276								0.410377	9.373	0	0		28.6197	1.25305	95.3474	7.89939			0.435131	8.633	0	0		24.223	1.22092	72.6725	36.9316
0	0	0	0	138.661	9.153	0.400744	0.461341								0.420009	9.593	0	0		30.293	1.32631	96.7508	0			0.448236	8.893	0	0		25.203	1.27031	74.7095	32.2622
0	0	0	0	141.662	9.373	0.410377	0.472429								0.427014	9.753	0	0		31.463	1.37754	98.9169	2.66102			0.429587	8.523	0	0		26.643	1.34289	86.5156	23.3467
0	0	0	0	144.662	9.593	0.420009	0.483518								0.434019	9.913	0	0		33.581	1.47027	98.1552	0.966863			0.453276	8.993	0	0		28.6197	1.44252	95.3474	7.89939
0	0	0	0	327.663	9.753	0.427014	0.491583								0.443651	10.133	0	0								0.461341	9.153	0	0		30.573	1.54098	97.6235	0
0	0	0	0	147.663	9.913	0.434019	0.499647								0.422636	9.653	0	0								0.472429	9.373	0	0		32.4797	1.63708	97.7956	3.38545
0	0	0	0	150.663	10.133	0.443651	0.510736								0.46204	10.553	0	0								0.483518	9.593	0	0		34.113	1.71941	98.232	1.51341
0	0	0	0	330.663	10.553	0.46204	0.531905								0.467294	10.673	0	0								0.491583	9.753	0	0
0	0	0	0	153.662	10.673	0.467294	0.537954								0.490937	11.213	0	0								0.499647	9.913	0	0
0	0	0	0	156.661	11.213	0.490937	0.565171								0.473424	10.813	0	0								0.476966	9.463	0	0
0	0	0	0	333.663	11.513	0.504072	0.580292								0.504072	11.513	0	0								0.510736	10.133	0	0
0	0	0	0	159.661	11.813	0.517207	0.595413								0.517207	11.813	0	0								0.531905	10.553	0	0
0	111.396	0	5.23598	342.661	12.473	0.546103	0.628679								0.546103	12.473	0	5.23598								0.537954	10.673	0	0
0	0	0	0	162.661	12.493	0.546979	0.629688								0.546979	12.493	0	0								0.526865	10.453	0	0
0	52.1882	0	2.45302	345.661	12.493	0.546979	0.629688								0.546979	12.493	0	2.45302								0.565171	11.213	0	0
0	52.1882	0	2.45302	348.663	12.513	0.547855	0.630696								0.547855	12.513	0	2.45302								0.580292	11.513	0	0
0	71.7207	0	3.37111	351.663	12.613	0.552233	0.635736								0.534866	12.2163	0	1.69034								0.595413	11.813	0	0
0	136.727	0	6.42662	354.663	12.673	0.55486	0.63876								0.552233	12.613	0	3.37111								0.580292	11.513	0	0
0	297.565	0	13.9865	360.663	12.833	0.561865	0.646825								0.55486	12.673	0	6.42662								0.628679	12.473	0	5.23598
0	318.623	0	14.9763	363.661	12.913	0.565368	0.650857								0.561865	12.833	0	13.9865								0.629688	12.493	0	0
0	489.227	0	22.9953	366.663	13.013	0.569746	0.655897								0.565368	12.913	0	14.9763								0.629688	12.493	0	2.45302
															0.569746	13.013	0	22.9953								0.630696	12.513	0	2.45302
0	704.694	0	33.1229	372.663	13.393	0.586384	0.67505																			0.635736	12.613	0	3.37111
0	880.791	0	41.4001	375.663	13.473	0.589886	0.679083								0.586384	13.393	0	33.1229								0.63876	12.673	0	6.42662
19.8376	733.382	0.932434	34.4714	378.661	13.553	0.593389	0.683115								0.589886	13.473	0	41.4001								0.646825	12.833	0	13.9865
0	932.674	0	43.8388	381.663	13.693	0.599518	0.690171								0.593389	13.553	0.932434	34.4714								0.634296	12.5844	0	4.84661
0	779.772	0	36.6518	171.662	13.753	0.602145	0.693196								0.599518	13.693	0	43.8388								0.650857	12.913	0	14.9763
0	762.376	0	35.8342	384.661	13.753	0.602145	0.693196								0.574805	13.1286	0.103604	23.8432								0.655897	13.013	0	22.9953
0	509.369			174.661	13.833	0.605648	0.697228								0.602145	13.753	0	36.6518								0.67505	13.393	0	33.1229
0	562.168			177.665	13.993	0.612653	0.705292								0.602145	13.753	0	35.8342								0.679083	13.473	0	41.4001
0	1144.78	0	53.8086	387.661	14.153	0.619658	0.713357								0.605648	13.833	0	23.942								0.683115	13.553	0.932434	34.4714
0	885.674	0	41.6296	180.661	14.533	0.636296	0.73251								0.612653	13.993	0	26.4238								0.690171	13.693	0	43.8388
0	1317.22	0	61.9136	390.662	14.833	0.649431	0.747631								0.619658	14.153	0	53.8086								0.693196	13.753	0	36.6518
0	1142.95	0	53.7226	183.661	15.033	0.658187	0.757712								0.636296	14.533	0	41.6296								0.693196	13.753	0	35.8342
0	1290.36	0	60.6513	186.663	15.573	0.68183	0.784929								0.649431	14.833	0	61.9136								0.677571	13.443	0.116554	32.9113
0	1721.3	0	80.9066	393.661	15.793	0.691462	0.796018								0.618282	14.1216	0	40.0291								0.713357	14.153	0	53.8086
0	1450.89	0	68.1968	189.661	15.973	0.699343	0.805091								0.658187	15.033	0	53.7226								0.73251	14.533	0	41.6296
0	1406.03	0	66.0881	192.665	16.313	0.714229	0.822228								0.68183	15.573	0	60.6513								0.747631	14.833	0	61.9136
0	1803.09	0	84.7511	396.661	16.753	0.733494	0.844405								0.691462	15.793	0	80.9066								0.731166	14.5063	0	52.4506
0	1532.99	0	72.0557	195.661	17.073	0.747504	0.860534								0.699343	15.973	0	68.1968								0.757712	15.033	0	53.7226
0	1832.08	0	86.1139	198.661	17.113	0.749256	0.86255								0.682706	15.593	0	65.8693								0.784929	15.573	0	60.6513
43.948	1892.51	2.0657	88.9542	399.661	17.713	0.775525	0.892792								0.714229	16.313	0	66.0881								0.796018	15.793	0	80.9066
0	1817.43	0	85.4253	201.661	17.853	0.781655	0.899849								0.733494	16.753	0	84.7511								0.779553	15.4663	0	65.0935
61.6493	1734.42	2.89772	81.5235	204.663	18.313	0.801795	0.923034								0.747504	17.073	0	72.0557								0.805091	15.973	0	68.1968
218.824	1655.07	10.2855	77.7937	207.663	18.653	0.816681	0.940171								0.749256	17.113	0	86.1139								0.822228	16.313	0	66.0881
128.487	1755.78	6.03931	82.5276	210.661	18.653	0.816681	0.940171								0.736121	16.813	0	77.2522								0.844405	16.753	0	84.7511
174.876	1857.11	8.21977	87.2902	402.666	18.673	0.817557	0.941179								0.775525	17.713	2.0657	88.9542								0.823908	16.3463	0	73.012
204.785	1686.5	9.62559	79.2713	213.663	18.713	0.819308	0.943196								0.781655	17.853	0	85.4253								0.860534	17.073	0	72.0557
261.857	1696.88	12.3081	79.759	216.661	19.413	0.849956	0.978478								0.77859	17.783	1.03285	87.1898								0.86255	17.113	0	86.1139
284.746	1718.24	13.384	80.7632	405.663	19.533	0.85521	0.984526								0.801795	18.313	2.89772	81.5235								0.892792	17.713	2.0657	88.9542
294.207	1730.15	13.8287	81.3226	408.661	19.533	0.85521	0.984526								0.816681	18.653	10.2855	77.7937								0.899849	17.853	0	85.4253
252.091	1744.19	11.8491	81.9825	219.661	19.673	0.86134	0.991583								0.816681	18.653	6.03931	82.5276								0.878931	17.438	0.516425	83.1373
404.993	1589.15	19.036	74.6952	411.663	19.833	0.868345	0.999647								0.817557	18.673	8.21977	87.2902								0.923034	18.313	2.89772	81.5235
245.376	1753.65	11.5335	82.4272	222.663	20.313	0.889361	1.02384								0.819308	18.713	9.62559	79.2713								0.940171	18.653	10.2855	77.7937
448.941	1499.42	21.1017	70.4777	225.663	20.653	0.904247	1.04098								0.849956	19.413	12.3081	79.759								0.940171	18.653	6.03931	82.5276
600.623	1470.73	28.2312	69.1292	414.661	20.793	0.910377	1.04803								0.82033	18.7363	8.22933	81.3609								0.941179	18.673	8.21977	87.2902
304.584	1666.67	14.3165	78.3388	228.663	21.093	0.923511	1.06316								0.85521	19.533	13.384	80.7632								0.943196	18.713	9.62559	79.2713
522.493	1467.68	24.5589	68.9858	231.663	21.433	0.938398	1.08029								0.85521	19.533	13.8287	81.3226								0.93755	18.601	7.41357	81.6813
538.363	1453.34	25.3048	68.3116	234.665	21.733	0.951532	1.09541								0.86134	19.673	11.8491	81.9825								0.978478	19.413	12.3081	79.759
460.538	1598.61	21.6468	75.1399	417.663	21.753	0.952408	1.09642								0.868345	19.833	19.036	74.6952								0.984526	19.533	13.384	80.7632
936.336	1286.7	44.0109	60.4791	441.661	22.053	0.965543	1.11154								0.889361	20.313	11.5335	82.4272								0.984526	19.533	13.8287	81.3226
766.954	1361.47	36.0493	63.9937	237.661	22.373	0.979553	1.12767								0.865893	19.777	13.9263	80.2381								0.991583	19.673	11.8491	81.9825
968.077	1218.64	45.5028	57.2802	444.666	22.413	0.981305	1.12969								0.904247	20.653	21.1017	70.4777								0.999647	19.833	19.036	74.6952
1066.04	1138.38	50.1076	53.5074	420.661	22.453	0.983056	1.1317								0.910377	20.793	28.2312	69.1292								0.987752	19.597	14.0812	79.7045
966.246	1174.39	45.4167	55.2001	438.666	22.593	0.989186	1.13876								0.923511	21.093	14.3165	78.3388								1.02384	20.313	11.5335	82.4272
936.642	1091.99	44.0252	51.3269	240.661	22.753	0.996191	1.14682								0.938398	21.433	24.5589	68.9858								1.04098	20.653	21.1017	70.4777
1089.54	983.947	51.2122	46.2487	243.661	22.993	1.0067	1.15892								0.919133	20.993	22.0521	71.7329								1.04803	20.793	28.2312	69.1292
1398.71	851.492	65.7438	40.023	423.663	23.133	1.01283	1.16598								0.951532	21.733	25.3048	68.3116								1.03762	20.5863	20.2888	74.0114
1249.47	989.44	58.729	46.507	447.664	23.373	1.02334	1.17807								0.952408	21.753	21.6468	75.1399								1.06316	21.093	14.3165	78.3388
1088.63	1145.09	51.1691	53.823	435.663	23.393	1.02421	1.17908								0.965543	22.053	44.0109	60.4791								1.08029	21.433	24.5589	68.9858
1034.91	1116.1	48.6444	52.4602	246.663	23.473	1.02771	1.18311								0.979553	22.373	36.0493	63.9937								1.09541	21.733	25.3048	68.3116
1311.12	968.382	61.6267	45.5171	426.661	23.913	1.04698	1.20529								0.981305	22.413	45.5028	57.2802								1.09642	21.753	21.6468	75.1399
1428.92	905.817	67.164	42.5764	450.661	24.053	1.05311	1.21235								0.983056	22.453	50.1076	53.5074								1.08382	21.503	21.4567	72.694
1698.71	667.155	79.8451	31.3585	432.663	24.153	1.05749	1.21739								0.989186	22.593	45.4167	55.2001								1.11154	22.053	44.0109	60.4791
1793.63	602.759	84.3064	28.3317	429.661	24.333	1.06537	1.22646								0.996191	22.753	44.0252	51.3269								1.12767	22.373	36.0493	63.9937
1457.91	785.876	68.5268	36.9387	249.661	24.353	1.06624	1.22747								0.974847	22.2655	39.008	60.6549								1.12969	22.413	45.5028	57.2802
1586.4	784.35	74.5661	36.867	453.662	24.533	1.07412	1.23654								1.0067	22.993	51.2122	46.2487								1.1317	22.453	50.1076	53.5074
1451.81	789.233	68.2399	37.0965	252.661	24.893	1.08989	1.25469								1.01283	23.133	65.7438	40.023								1.13876	22.593	45.4167	55.2001
1727.1	583.532	81.1792	27.4279	255.665	25.513	1.11703	1.28594								1.02334	23.373	58.729	46.507								1.14682	22.753	44.0252	51.3269
1835.74	480.071	86.286	22.5649	258.663	26.213	1.14768	1.32122								1.02421	23.393	51.1691	53.823								1.13103	22.4397	44.1854	56.9646
1845.51	513.337	86.7451	24.1285	261.661	27.073	1.18533	1.36457								1.02771	23.473	48.6444	52.4602								1.15892	22.993	51.2122	46.2487
1936.76	367.454	91.0343	17.2716	264.661	27.853	1.21948	1.40388								1.04698	23.913	61.6267	45.5171								1.16598	23.133	65.7438	40.023
2094.24	136.727	98.4364	6.42662	267.663	28.573	1.25101	1.44017								1.02363	23.3797	56.1875	47.4298								1.17807	23.373	58.729	46.507
2054.57	0	96.5715	0	270.663	29.433	1.28866	1.48352								1.05311	24.053	67.164	42.5764								1.17908	23.393	51.1691	53.823
2049.69	0	96.342	0	273.665	30.093	1.31756	1.51678								1.05749	24.153	79.8451	31.3585								1.18311	23.473	48.6444	52.4602
2067.08	0	97.1597	0	276.663	30.493	1.33507	1.53695								1.06537	24.333	84.3064	28.3317								1.17303	23.273	55.0997	47.8124
2114.08	0	99.3688	0	279.663	31.133	1.36309	1.5692								1.06624	24.353	68.5268	36.9387								1.20529	23.913	61.6267	45.5171
2094.85	113.227	98.4651	5.32205	282.663	31.793	1.39199	1.60247								1.07412	24.533	74.5661	36.867								1.21235	24.053	67.164	42.5764
2044.8	102.851	96.1125	4.83431	285.661	32.473	1.42176	1.63674								1.08989	24.893	68.2399	37.0965								1.21739	24.153	79.8451	31.3585
2102.18	0	98.8094	0	288.663	33.173	1.45241	1.67203								1.0677	24.3863	73.7747	35.5281								1.22646	24.333	84.3064	28.3317
2085.09	0	98.006	0	291.663	33.873	1.48306	1.70731								1.11703	25.513	81.1792	27.4279								1.22747	24.353	68.5268	36.9387
2127.51	0	100	0	294.661	34.193	1.49707	1.72344								1.14768	26.213	86.286	22.5649								1.23654	24.533	74.5661	36.867
2081.73	0	97.8482	0	297.663	34.193	1.49707	1.72344								1.13236	25.863	83.7326	24.9964								1.22092	24.223	72.6725	36.9316
2065.25	128.792	97.0736	6.05365	300.661	34.193	1.49707	1.72344								1.18533	27.073	86.7451	24.1285								1.25469	24.893	68.2399	37.0965
																										1.28594	25.513	81.1792	27.4279
															1.21948	27.853	91.0343	17.2716								1.27031	25.203	74.7095	32.2622
															1.25101	28.573	98.4364	6.42662								1.32122	26.213	86.286	22.5649
															1.28866	29.433	96.5715	0								1.36457	27.073	86.7451	24.1285
															1.25305	28.6197	95.3474	7.89939								1.34289	26.643	86.5156	23.3467
															1.31756	30.093	96.342	0								1.40388	27.853	91.0343	17.2716
															1.33507	30.493	97.1597	0								1.44017	28.573	98.4364	6.42662
															1.32631	30.293	96.7508	0								1.48352	29.433	96.5715	0
															1.36309	31.133	99.3688	0								1.44252	28.6197	95.3474	7.89939
															1.39199	31.793	98.4651	5.32205								1.51678	30.093	96.342	0
															1.37754	31.463	98.9169	2.66102								1.53695	30.493	97.1597	0
															1.42176	32.473	96.1125	4.83431								1.5692	31.133	99.3688	0
															1.45241	33.173	98.8094	0								1.54098	30.573	97.6235	0
															1.48306	33.873	98.006	0								1.60247	31.793	98.4651	5.32205
															1.49707	34.193	100	0								1.63674	32.473	96.1125	4.83431
															1.49707	34.193	97.8482	0								1.67203	33.173	98.8094	0
															1.47027	33.581	98.1552	0.966863								1.63708	32.4797	97.7956	3.38545
																										1.70731	33.873	98.006	0
																										1.72344	34.193	100	0
																										1.72344	34.193	97.8482	0
																										1.72344	34.193	97.0736	6.05365
																										1.71941	34.113	98.232	1.51341

## Sheet: ND2.T1
ND002.T1.LL.HRRC.fns
Mmax	2467.8
Hmax	1328.51
Hmax/Mmax	0.538338				25.67									25.67					times MT
M-wave	H-reflex	M%Mmax	H%Mmax	Marker Time:	Stim.intensity	times MT							times MT	Stim.intensity	M%Mmax	H%Mmax		Stim.intensity		M%Mmax	H%Mmax
0	0	0	0	295.315	9.1296	0.355653							0.355653	9.1296	0	0		9.60103	0.374017	0	0
0	0	0	0	298.327	9.2096	0.358769							0.358769	9.2096	0	0		10.9063	0.424864	0	0
0	0	0	0	301.329	9.4096	0.36656							0.36656	9.4096	0	0		13.3466	0.51993	34.8071	23.9698
0	0	0	0	304.329	9.6296	0.375131							0.375131	9.6296	0	0		14.7216	0.573494	34.6846	38.9216
0	0	0	0	307.329	9.7696	0.380584							0.380584	9.7696	0	0		15.9752	0.622328	35.0427	43.0373
0	0	0	0	310.329	9.9496	0.387596							0.387596	9.9496	0	0		17.3171	0.674605	34.8792	40.4289
0	0	0	0	313.327	10.1096	0.393829							0.393829	10.1096	0	0		18.4929	0.72041	33.9695	49.7018
0	0	0	0	316.327	10.4096	0.405516							0.374017	9.60103	0	0		19.7746	0.770339	33.2365	38.0184
0	0	0	0	319.329	10.5896	0.412528							0.405516	10.4096	0	0		21.1456	0.823748	35.8669	35.6691
0	0	0	0	322.329	10.7896	0.420319							0.412528	10.5896	0	0		22.5446	0.878247	42.755	24.495
0	0	0	0	325.327	10.9696	0.427332							0.420319	10.7896	0	0		23.9596	0.93337	51.818	24.4373
0	0	0	0	328.329	11.1896	0.435902							0.427332	10.9696	0	0		25.4296	0.990635	72.7894	9.96475
0	0	0	0	331.329	11.4896	0.447589							0.435902	11.1896	0	0		26.6746	1.03914	82.4542	4.25117
820.668	592.688	33.255	24.0168	343.329	12.9096	0.502906							0.447589	11.4896	0	0		28.0996	1.09465	98.349	0
826.161	431.24	33.4776	17.4746	346.327	12.9696	0.505243							0.424864	10.9063	0	0
848.135	271.623	34.368	11.0067	349.327	13.0896	0.509918							0.502906	12.9096	33.255	24.0168
786.181	751.694	31.8575	30.4601	553.328	13.1596	0.512645							0.505243	12.9696	33.4776	17.4746
877.434	430.629	35.5553	17.4499	352.329	13.1696	0.513035							0.509918	13.0896	34.368	11.0067
884.759	688.213	35.8521	27.8877	355.329	13.3096	0.518489							0.512645	13.1596	31.8575	30.4601
879.875	627.48	35.6542	25.4267	358.327	13.4696	0.524721							0.513035	13.1696	35.5553	17.4499
893.304	594.214	36.1984	24.0787	361.329	13.6296	0.530954							0.518489	13.3096	35.8521	27.8877
885.674	686.077	35.8892	27.8011	364.329	13.7696	0.536408							0.524721	13.4696	35.6542	25.4267
887.505	841.421	35.9634	34.096	367.327	13.9896	0.544979							0.530954	13.6296	36.1984	24.0787
815.174	729.109	33.0324	29.5449	547.328	14.4196	0.56173							0.536408	13.7696	35.8892	27.8011
821.583	1157.3	33.2921	46.8959	556.33	14.5996	0.568742							0.544979	13.9896	35.9634	34.096
891.168	1115.49	36.1118	45.2016	370.327	14.6296	0.56991							0.51993	13.3466	34.8071	23.9698
880.486	885.979	35.679	35.9016	373.329	14.8296	0.577702							0.56173	14.4196	33.0324	29.5449
871.33	914.668	35.3079	37.0641	376.329	15.1296	0.589388							0.568742	14.5996	33.2921	46.8959
879.57	992.187	35.6419	40.2053	379.327	15.4896	0.603413							0.56991	14.6296	36.1118	45.2016
826.466	1224.75	33.49	49.629	544.328	15.4996	0.603802							0.577702	14.8296	35.679	35.9016
828.298	1017.82	33.5642	41.2441	559.328	15.7396	0.613152							0.589388	15.1296	35.3079	37.0641
888.116	1075.81	35.9881	43.5939	382.329	15.8296	0.616658							0.573494	14.7216	34.6846	38.9216
885.979	860.953	35.9016	34.8875	385.329	15.9096	0.619774							0.603413	15.4896	35.6419	40.2053
885.979	1060.55	35.9016	42.9755	388.327	16.0096	0.62367							0.603802	15.4996	33.49	49.629
880.791	991.577	35.6913	40.1806	391.329	16.1496	0.629123							0.613152	15.7396	33.5642	41.2441
833.181	1164.32	33.7621	47.1803	541.328	16.5196	0.643537							0.616658	15.8296	35.9881	43.5939
874.687	1170.73	35.444	47.44	394.329	16.6296	0.647822							0.619774	15.9096	35.9016	34.8875
881.707	641.519	35.7284	25.9955	397.327	16.7696	0.653276							0.62367	16.0096	35.9016	42.9755
846.914	871.33	34.3186	35.3079	562.33	16.8496	0.656393							0.629123	16.1496	35.6913	40.1806
842.947	938.168	34.1578	38.0163	565.33	16.8496	0.656393							0.643537	16.5196	33.7621	47.1803
877.434	719.648	35.5553	29.1615	400.327	16.9296	0.659509							0.647822	16.6296	35.444	47.44
883.233	942.44	35.7903	38.1895	403.329	17.0096	0.662626							0.622328	15.9752	35.0427	43.0373
873.772	774.889	35.4069	31.4	406.327	17.1296	0.6673							0.653276	16.7696	35.7284	25.9955
874.077	1001.04	35.4192	40.5639	409.327	17.3096	0.674312							0.656393	16.8496	34.3186	35.3079
805.713	1258.62	32.649	51.0017	538.328	17.6596	0.687947							0.656393	16.8496	34.1578	38.0163
858.512	992.797	34.7885	40.23	412.327	17.6696	0.688337							0.659509	16.9296	35.5553	29.1615
857.901	1328.51	34.7638	53.8338	415.327	17.8096	0.69379							0.662626	17.0096	35.7903	38.1895
880.486	1288.23	35.679	52.2013	418.327	17.9096	0.697686							0.6673	17.1296	35.4069	31.4
846.304	1215.28	34.2938	49.2456	421.327	17.9096	0.697686							0.674312	17.3096	35.4192	40.5639
792.895	1237.56	32.1296	50.1484	535.33	18.2296	0.710152							0.687947	17.6596	32.649	51.0017
859.122	1103.89	34.8133	44.7316	493.328	18.2596	0.711321							0.688337	17.6696	34.7885	40.23
857.291	1234.82	34.7391	50.0371	424.329	18.3196	0.713658							0.69379	17.8096	34.7638	53.8338
842.337	1256.79	34.1331	50.9275	496.331	18.3196	0.713658							0.697686	17.9096	35.679	52.2013
862.479	1311.42	34.9493	53.1412	499.334	18.4396	0.718333							0.697686	17.9096	34.2938	49.2456
857.596	1269	34.7514	51.4222	502.328	18.5596	0.723007							0.674605	17.3171	34.8792	40.4289
827.382	1208.26	33.5271	48.9612	487.33	18.6196	0.725345							0.710152	18.2296	32.1296	50.1484
819.447	1174.39	33.2055	47.5884	490.338	18.6196	0.725345							0.711321	18.2596	34.8133	44.7316
826.161	1242.75	33.4776	50.3586	484.327	19.0696	0.742875							0.713658	18.3196	34.7391	50.0371
832.265	1167.98	33.725	47.3287	505.33	19.2796	0.751056							0.713658	18.3196	34.1331	50.9275
823.72	1190.87	33.3787	48.2562	427.327	19.3996	0.75573							0.718333	18.4396	34.9493	53.1412
848.44	987.914	34.3804	40.0322	532.33	19.4296	0.756899							0.723007	18.5596	34.7514	51.4222
801.746	816.7	32.4883	33.0942	481.329	20.0896	0.78261							0.725345	18.6196	33.5271	48.9612
828.908	984.252	33.5889	39.8838	529.33	20.1496	0.784947							0.725345	18.6196	33.2055	47.5884
786.181	481.597	31.8575	19.5152	508.33	20.2996	0.790791							0.742875	19.0696	33.4776	50.3586
828.908	1192.7	33.5889	48.3304	430.329	20.5396	0.80014							0.72041	18.4929	33.9695	49.7018
971.129	700.116	39.352	28.37	511.328	20.8996	0.814164							0.751056	19.2796	33.725	47.3287
956.784	572.24	38.7707	23.1882	526.328	21.1696	0.824683							0.75573	19.3996	33.3787	48.2562
811.207	763.291	32.8716	30.93	478.33	21.5296	0.838707							0.756899	19.4296	34.3804	40.0322
857.596	1172.86	34.7514	47.5266	433.327	21.5896	0.841044							0.78261	20.0896	32.4883	33.0942
947.018	635.415	38.375	25.7482	514.33	21.9196	0.853899							0.784947	20.1496	33.5889	39.8838
1128.91	478.85	45.7457	19.4039	523.328	22.0996	0.860912							0.790791	20.2996	31.8575	19.5152
843.252	691.265	34.1702	28.0114	475.328	22.5796	0.87961							0.770339	19.7746	33.2365	38.0184
1310.81	347.616	53.1165	14.0861	517.328	22.8196	0.88896							0.80014	20.5396	33.5889	48.3304
1181.71	525.24	47.8852	21.2837	520.329	22.8196	0.88896							0.814164	20.8996	39.352	28.37
918.94	948.544	37.2372	38.4368	436.329	23.0296	0.897141							0.824683	21.1696	38.7707	23.1882
1127.39	819.447	45.6839	33.2055	439.329	23.8996	0.931032							0.838707	21.5296	32.8716	30.93
1430.14	386.681	57.952	15.6691	472.329	24.0196	0.935707							0.841044	21.5896	34.7514	47.5266
1616	332.357	65.4836	13.4677	442.327	25.3396	0.987129							0.823748	21.1456	35.8669	35.6691
1927.61	188.915	78.1103	7.65521	445.329	25.3396	0.987129							0.853899	21.9196	38.375	25.7482
1792.41	220.961	72.6317	8.95375	469.329	25.4596	0.991804							0.860912	22.0996	45.7457	19.4039
1849.17	241.409	74.932	9.78234	448.327	25.5796	0.996478							0.87961	22.5796	34.1702	28.0114
1913.57	145.883	77.5414	5.91145	451.327	26.0596	1.01518							0.88896	22.8196	53.1165	14.0861
1966.98	273.759	79.7057	11.0932	454.327	26.8396	1.04556							0.88896	22.8196	47.8852	21.2837
2106.15	0	85.345	0	457.329	26.8996	1.0479							0.897141	23.0296	37.2372	38.4368
2152.54	0	87.2248	0	466.327	26.8996	1.0479							0.878247	22.5446	42.755	24.495
2467.8	0	100	0	460.327	27.8596	1.0853							0.931032	23.8996	45.6839	33.2055
2386.32	0	96.698	0	463.329	28.3396	1.104							0.935707	24.0196	57.952	15.6691
													0.93337	23.9596	51.818	24.4373
													0.987129	25.3396	65.4836	13.4677
													0.987129	25.3396	78.1103	7.65521
													0.991804	25.4596	72.6317	8.95375
													0.996478	25.5796	74.932	9.78234
													0.990635	25.4296	72.7894	9.96475
													1.01518	26.0596	77.5414	5.91145
													1.04556	26.8396	79.7057	11.0932
													1.0479	26.8996	85.345	0
													1.0479	26.8996	87.2248	0
													1.03914	26.6746	82.4542	4.25117
													1.0853	27.8596	100	0
													1.104	28.3396	96.698	0
													1.09465	28.0996	98.349	0

## Sheet: ND2.T2
ND002.T2.LL.HRRC.fns
Mmax	2087.83
Hmax	970.213				T2	T1									stimulation intensities normalized to s50mwave.t2										stimulation intensities normalized to s50mwave.t1
Hmax/Mmax	0.464698				28.74	25.67										28.74					times MT
M-wave	H-reflex	M%Mmax	H%Mmax	Marker Time:	Stim.intensity	times MT									times MT	Stim.intensity	M%Mmax	H%Mmax		Stim.intensity		M%Mmax	H%Mmax		times MT	Stim.intensity	M%Mmax	H%Mmax		Stim.intensity	times MT	M%Mmax	H%Mmax
0	0	0	0	114.911	9.0099	0.313497	0.350989								0.313497	9.0099	0	0		9.3038	0.323723	0	0		0.350989	9.0099	0	0		9.3038	0.362439	0	0
0	0	0	0	288.914	9.5977	0.333949	0.373888								0.333949	9.5977	0	0		11.0891	0.38584	0	0		0.373888	9.5977	0	0		11.0891	0.431985	0	0
0	0	0	0	117.924	10.3899	0.361514	0.404749								0.323723	9.3038	0	0		12.5969	0.438305	0	3.08434		0.362439	9.3038	0	0		12.4182	0.483764	0	1.79798
0	0	0	0	291.914	11.1913	0.389398	0.435968								0.361514	10.3899	0	0		14.167	0.492938	0.589582	18.7107		0.404749	10.3899	0	0		13.1899	0.513825	0	11.777
0	0	0	0	120.913	11.3199	0.393873	0.440978								0.389398	11.1913	0	0		14.812	0.51538	1.99532	23.3062		0.435968	11.1913	0	0		14.7157	0.573266	1.77313	21.7278
0	0	0	0	222.913	11.4551	0.398577	0.446245								0.393873	11.3199	0	0		16.5336	0.575283	7.21873	37.9331		0.440978	11.3199	0	0		16.268	0.633736	5.69727	35.8391
0	61.3441	0	2.93817	123.911	12.1299	0.422056	0.472532								0.398577	11.4551	0	0		18.2495	0.634987	19.8558	36.343		0.446245	11.4551	0	0		17.4598	0.680164	13.949	39.5264
0	11.9026	0	0.570092	126.914	12.3399	0.429363	0.480713								0.38584	11.0891	0	0		19.4419	0.676475	23.0021	31.7184		0.431985	11.0891	0	0		18.4833	0.720033	20.9521	35.4009
0	39.3701	0	1.88569	294.912	12.7849	0.444847	0.498048								0.422056	12.1299	0	2.93817		20.5377	0.714605	23.3299	41.7117		0.472532	12.1299	0	2.93817		19.8288	0.77245	23.2046	34.2348
0	148.63	0	7.11884	129.911	12.8499	0.447109	0.50058								0.429363	12.3399	0	0.570092		22.0316	0.766582	25.0548	33.1238		0.480713	12.3399	0	0.570092		21.1099	0.822357	23.7685	41.8798
0	60.7337	0	2.90893	132.911	12.8799	0.448152	0.501749								0.444847	12.7849	0	1.88569		23.8179	0.828736	27.4125	20.8616		0.498048	12.7849	0	1.88569		22.6296	0.881558	25.2302	31.8557
0	528.292	0	25.3033	135.911	13.8399	0.481555	0.539147								0.447109	12.8499	0	7.11884		24.9054	0.866576	32.7657	8.74141		0.483764	12.4182	0	1.79798		24.0491	0.936858	28.2598	17.1466
36.9285	377.831	1.76875	18.0968	225.914	14.3113	0.497958	0.557511								0.448152	12.8799	0	2.90893		26.4549	0.920491	57.6524	7.24309		0.50058	12.8499	0	7.11884		24.7386	0.963715	31.3599	8.36135
0	265.824	0	12.7321	138.914	14.3499	0.499301	0.559014								0.438305	12.5969	0	3.08434		27.6999	0.96381	64.0696	7.93744		0.501749	12.8799	0	2.90893		26.4549	1.03058	57.6524	7.24309
0	412.012	0	19.734	297.912	14.3785	0.500296	0.560129								0.481555	13.8399	0	25.3033		29.5149	1.02696	85.1118	0		0.539147	13.8399	0	25.3033		27.6999	1.07908	64.0696	7.93744
40.5909	416.285	1.94416	19.9386	228.914	14.4313	0.502133	0.562185								0.497958	14.3113	1.76875	18.0968		31.2699	1.08803	97.6076	0		0.513825	13.1899	0	11.777		29.5149	1.14978	85.1118	0
36.9285	413.538	1.76875	19.807	231.912	14.5213	0.505264	0.565691								0.499301	14.3499	0	12.7321							0.557511	14.3113	1.76875	18.0968		31.2699	1.21815	97.6076	0
37.8441	429.714	1.8126	20.5818	234.912	14.7313	0.512571	0.573872								0.492938	14.167	0.589582	18.7107							0.559014	14.3499	0	12.7321
49.1363	511.811	2.35346	24.514	237.913	14.8813	0.517791	0.579716								0.500296	14.3785	0	19.734							0.560129	14.3785	0	19.734
39.0649	473.662	1.87107	22.6867	240.914	15.0613	0.524054	0.586728								0.502133	14.4313	1.94416	19.9386							0.562185	14.4313	1.94416	19.9386
0	619.85	0	29.6886	141.911	15.0999	0.525397	0.588231								0.505264	14.5213	1.76875	19.807							0.565691	14.5213	1.76875	19.807
129.708	615.882	6.21254	29.4986	243.914	15.3913	0.535536	0.599583								0.512571	14.7313	1.8126	20.5818							0.573872	14.7313	1.8126	20.5818
81.1817	674.48	3.88832	32.3052	144.911	16.0899	0.559843	0.626798								0.517791	14.8813	2.35346	24.514							0.579716	14.8813	2.35346	24.514
117.195	674.48	5.61321	32.3052	246.912	16.2013	0.56372	0.631138								0.524054	15.0613	1.87107	22.6867							0.586728	15.0613	1.87107	22.6867
119.636	728.804	5.73016	34.9072	303.912	16.2709	0.566141	0.633849								0.525397	15.0999	0	29.6886							0.588231	15.0999	0	29.6886
157.786	915.278	7.55737	43.8386	147.913	16.5099	0.574457	0.643159								0.535536	15.3913	6.21254	29.4986							0.599583	15.3913	6.21254	29.4986
216.688	834.707	10.3786	39.9795	150.913	17.0199	0.592203	0.663027								0.51538	14.812	1.99532	23.3062							0.573266	14.7157	1.77313	21.7278
211.805	924.129	10.1447	44.2625	153.911	17.1099	0.595334	0.666533								0.559843	16.0899	3.88832	32.3052							0.626798	16.0899	3.88832	32.3052
363.792	749.557	17.4244	35.9012	306.912	17.7981	0.61928	0.693342								0.56372	16.2013	5.61321	32.3052							0.631138	16.2013	5.61321	32.3052
372.642	792.59	17.8483	37.9623	255.913	17.9113	0.623219	0.697752								0.566141	16.2709	5.73016	34.9072							0.633849	16.2709	5.73016	34.9072
358.909	729.109	17.1905	34.9218	321.912	18.0305	0.627366	0.702396								0.574457	16.5099	7.55737	43.8386							0.643159	16.5099	7.55737	43.8386
444.058	754.441	21.2688	36.1351	318.912	18.1633	0.631987	0.707569								0.592203	17.0199	10.3786	39.9795							0.633736	16.268	5.69727	35.8391
363.792	741.928	17.4244	35.5357	315.914	18.2961	0.636608	0.712743								0.595334	17.1099	10.1447	44.2625							0.663027	17.0199	10.3786	39.9795
430.019	787.707	20.5964	37.7284	312.914	18.4621	0.642383	0.719209								0.575283	16.5336	7.21873	37.9331							0.666533	17.1099	10.1447	44.2625
481.292	679.058	23.0522	32.5245	258.912	18.5113	0.644095	0.721126								0.61928	17.7981	17.4244	35.9012							0.693342	17.7981	17.4244	35.9012
466.947	711.103	22.3652	34.0593	261.911	18.5113	0.644095	0.721126								0.623219	17.9113	17.8483	37.9623							0.697752	17.9113	17.8483	37.9623
449.551	883.538	21.5319	42.3184	309.912	18.5617	0.645849	0.723089								0.627366	18.0305	17.1905	34.9218							0.680164	17.4598	13.949	39.5264
467.863	681.804	22.409	32.656	276.914	18.7073	0.650915	0.728761								0.631987	18.1633	21.2688	36.1351							0.702396	18.0305	17.1905	34.9218
474.577	683.33	22.7306	32.7291	264.912	19.1057	0.664777	0.744281								0.636608	18.2961	17.4244	35.5357							0.707569	18.1633	21.2688	36.1351
474.272	503.266	22.716	24.1047	273.913	19.3713	0.674019	0.754628								0.642383	18.4621	20.5964	37.7284							0.712743	18.2961	17.4244	35.5357
455.655	970.213	21.8243	46.4698	162.913	19.4799	0.677797	0.758859								0.644095	18.5113	23.0522	32.5245							0.719209	18.4621	20.5964	37.7284
518.83	480.071	24.8502	22.9937	324.912	19.6241	0.682815	0.764476								0.644095	18.5113	22.3652	34.0593							0.721126	18.5113	23.0522	32.5245
494.72	689.129	23.6954	33.0069	270.912	19.7365	0.686726	0.768855								0.645849	18.5617	21.5319	42.3184							0.721126	18.5113	22.3652	34.0593
475.798	627.785	22.7891	30.0687	267.914	20.0685	0.698278	0.781788								0.634987	18.2495	19.8558	36.343							0.723089	18.5617	21.5319	42.3184
474.577	947.323	22.7306	45.3735	168.911	20.1999	0.70285	0.786907								0.650915	18.7073	22.409	32.656							0.728761	18.7073	22.409	32.656
497.467	785.57	23.8269	37.6261	327.912	20.3213	0.707074	0.791636								0.664777	19.1057	22.7306	32.7291							0.744281	19.1057	22.7306	32.7291
481.292	871.33	23.0522	41.7337	174.911	20.5899	0.71642	0.8021								0.674019	19.3713	22.716	24.1047							0.720033	18.4833	20.9521	35.4009
495.025	879.265	23.71	42.1137	177.913	21.0399	0.732077	0.81963								0.677797	19.4799	21.8243	46.4698							0.754628	19.3713	22.716	24.1047
512.421	872.551	24.5432	41.7921	180.93	21.6999	0.755042	0.845341								0.682815	19.6241	24.8502	22.9937							0.758859	19.4799	21.8243	46.4698
544.772	481.902	26.0927	23.0814	330.912	21.9149	0.762523	0.853716								0.686726	19.7365	23.6954	33.0069							0.764476	19.6241	24.8502	22.9937
512.116	720.259	24.5286	34.4979	183.911	22.4799	0.782182	0.875727								0.698278	20.0685	22.7891	30.0687							0.768855	19.7365	23.6954	33.0069
519.136	668.681	24.8648	32.0275	333.912	23.0437	0.801799	0.89769								0.676475	19.4419	23.0021	31.7184							0.781788	20.0685	22.7891	30.0687
531.038	789.538	25.4349	37.8161	186.911	23.0799	0.803058	0.8991								0.70285	20.1999	22.7306	45.3735							0.786907	20.1999	22.7306	45.3735
583.532	374.779	27.9491	17.9506	336.914	23.7409	0.826058	0.92485								0.707074	20.3213	23.8269	37.6261							0.791636	20.3213	23.8269	37.6261
529.817	295.123	25.3764	14.1354	339.914	23.8737	0.830678	0.930023								0.71642	20.5899	23.0522	41.7337							0.77245	19.8288	23.2046	34.2348
677.226	168.773	32.4368	8.08361	348.912	24.2721	0.844541	0.945543								0.732077	21.0399	23.71	42.1137							0.8021	20.5899	23.0522	41.7337
569.493	593.298	27.2767	28.4169	189.913	24.3099	0.845856	0.947016								0.714605	20.5377	23.3299	41.7117							0.81963	21.0399	23.71	42.1137
596.045	158.701	28.5485	7.60123	345.914	24.4049	0.849161	0.950717								0.755042	21.6999	24.5432	41.7921							0.845341	21.6999	24.5432	41.7921
673.259	191.052	32.2467	9.15071	342.914	24.5709	0.854937	0.957183								0.762523	21.9149	26.0927	23.0814							0.822357	21.1099	23.7685	41.8798
694.928	173.961	33.2846	8.33212	192.914	25.2399	0.878215	0.983245								0.782182	22.4799	24.5286	34.4979							0.853716	21.9149	26.0927	23.0814
1022.4	182.201	48.9695	8.72679	195.911	25.9599	0.903267	1.01129								0.766582	22.0316	25.0548	33.1238							0.875727	22.4799	24.5286	34.4979
1384.97	120.247	66.3353	5.75939	198.911	26.9499	0.937714	1.04986								0.801799	23.0437	24.8648	32.0275							0.89769	23.0437	24.8648	32.0275
1337.67	165.721	64.0696	7.93744	201.913	27.6999	0.96381	1.07908								0.803058	23.0799	25.4349	37.8161							0.8991	23.0799	25.4349	37.8161
1751.82	0	83.9059	0	204.913	29.1399	1.01391	1.13517								0.826058	23.7409	27.9491	17.9506							0.881558	22.6296	25.2302	31.8557
1802.17	0	86.3178	0	207.913	29.8899	1.04001	1.16439								0.830678	23.8737	25.3764	14.1354							0.92485	23.7409	27.9491	17.9506
2087.83	0	100	0	210.913	30.9399	1.07654	1.20529								0.844541	24.2721	32.4368	8.08361							0.930023	23.8737	25.3764	14.1354
1973.69	0	94.533	0	213.913	31.0299	1.07968	1.2088								0.845856	24.3099	27.2767	28.4169							0.945543	24.2721	32.4368	8.08361
2052.13	0	98.2897	0	216.913	31.8399	1.10786	1.24035								0.849161	24.4049	28.5485	7.60123							0.947016	24.3099	27.2767	28.4169
															0.828736	23.8179	27.4125	20.8616							0.936858	24.0491	28.2598	17.1466
															0.854937	24.5709	32.2467	9.15071							0.950717	24.4049	28.5485	7.60123
															0.878215	25.2399	33.2846	8.33212							0.957183	24.5709	32.2467	9.15071
															0.866576	24.9054	32.7657	8.74141							0.983245	25.2399	33.2846	8.33212
															0.903267	25.9599	48.9695	8.72679							0.963715	24.7386	31.3599	8.36135
															0.937714	26.9499	66.3353	5.75939							1.01129	25.9599	48.9695	8.72679
															0.920491	26.4549	57.6524	7.24309							1.04986	26.9499	66.3353	5.75939
															0.96381	27.6999	64.0696	7.93744							1.03058	26.4549	57.6524	7.24309
																									1.07908	27.6999	64.0696	7.93744
															1.01391	29.1399	83.9059	0
															1.04001	29.8899	86.3178	0							1.13517	29.1399	83.9059	0
															1.02696	29.5149	85.1118	0							1.16439	29.8899	86.3178	0
															1.07654	30.9399	100	0							1.14978	29.5149	85.1118	0
															1.07968	31.0299	94.533	0							1.20529	30.9399	100	0
															1.10786	31.8399	98.2897	0							1.2088	31.0299	94.533	0
															1.08803	31.2699	97.6076	0							1.24035	31.8399	98.2897	0
																									1.21815	31.2699	97.6076	0

## Sheet: ND3.T2
ND003.T2.LL.HRRC.fns
Mmax	2450.1
Hmax	1858.02
Hmax/Mmax	0.758346				21.82										21.82					times MT
M-wave	H-reflex	M%Mmax	H%Mmax	Marker Time:	Stim.intensity	times MT								times MT	Stim.intensity	M%Mmax	H%Mmax		Stim.intensity		M%Mmax	H%Mmax
0	0	0	0	366.594	8.6017	0.394212								0.394212	8.6017	0	0		8.6017	0.394212	0	0
0	0	0	0	369.594	9.6973	0.444423								0.444423	9.6973	0	0		9.6973	0.444423	0	0
0	0	0	0	372.596	11.2909	0.517456								0.517456	11.2909	0	0		11.2909	0.517456	0	0
0	0	0	0	375.596	12.8845	0.59049								0.59049	12.8845	0	0		12.8845	0.59049	0	0
0	0	0	0	378.595	13.6481	0.625486								0.625486	13.6481	0	0		13.829	0.633775	0	1.07374
0	0	0	0	171.596	13.6833	0.627099								0.627099	13.6833	0	0		14.6526	0.671521	2.03316	20.3136
0	28.9935	0	1.18336	174.594	13.7829	0.631664								0.631664	13.7829	0	1.18336		15.8292	0.725446	10.1416	50.9841
0	72.9415	0	2.97708	168.594	13.9821	0.640793								0.640793	13.9821	0	2.97708		16.8696	0.773128	21.4926	53.9665
0	29.6039	0	1.20827	177.595	14.0485	0.643836								0.643836	14.0485	0	1.20827		17.9485	0.822571	31.9694	63.8266
0	234.084	0	9.55406	162.595	14.3141	0.656008								0.633775	13.829	0	1.07374		19.0482	0.872972	43.5818	68.9586
0	132.149	0	5.39362	165.594	14.3141	0.656008								0.656008	14.3141	0	9.55406		20.0792	0.920218	47.6271	70.0154
0	382.103	0	15.5954	180.594	14.3473	0.65753								0.656008	14.3141	0	5.39362		21.215	0.972271	49.4003	69.1437
76.6038	476.714	3.12656	19.4569	381.596	14.4117	0.660481								0.65753	14.3473	0	15.5954		22.3153	1.0227	50.791	65.2217
0	251.48	0	10.2641	183.594	14.5797	0.668181								0.660481	14.4117	3.12656	19.4569		23.5769	1.08052	47.816	63.7145
36.6233	330.526	1.49477	13.4903	384.596	14.6441	0.671132								0.668181	14.5797	0	10.2641		24.6282	1.1287	48.4056	62.0329
91.2531	891.778	3.72446	36.3976	387.595	14.9429	0.684826								0.671132	14.6441	1.49477	13.4903		25.7017	1.1779	51.5695	50.7972
90.0323	627.785	3.67464	25.6228	189.596	15.1441	0.694047								0.684826	14.9429	3.72446	36.3976		26.4985	1.21441	55.3189	47.1599
153.818	1152.72	6.27803	47.0478	390.596	15.1753	0.695477								0.694047	15.1441	3.67464	25.6228		28.0921	1.28745	68.1365	29.6961
218.214	1229.32	8.90633	50.1744	393.597	15.4077	0.706127								0.695477	15.1753	6.27803	47.0478		29.2209	1.33918	80.157	19.0209
137.643	950.07	5.61784	38.7768	192.594	15.5425	0.712305								0.671521	14.6526	2.03316	20.3136		29.9181	1.37113	82.6109	19.1953
276.811	1328.82	11.298	54.2352	396.611	15.8393	0.725907								0.706127	15.4077	8.90633	50.1744		31.1963	1.42971	86.9332	13.8889
180.675	1282.43	7.37419	52.3418	195.595	15.9077	0.729042								0.712305	15.5425	5.61784	38.7768		31.8271	1.45862	93.996	0
405.909	1355.37	16.567	55.3189	399.597	16.0717	0.736558								0.725907	15.8393	11.298	54.2352		33.8855	1.55296	99.1343	0
271.623	1348.96	11.0862	55.0573	198.594	16.2065	0.742736								0.729042	15.9077	7.37419	52.3418		36.1431	1.65642	94.8306	0
302.142	968.687	12.3318	39.5366	201.594	16.4389	0.753387								0.736558	16.0717	16.567	55.3189		38.5169	1.76521	96.7395	0
502.96	1167.67	20.5282	47.6582	204.594	16.7045	0.765559								0.742736	16.2065	11.0862	55.0573
744.674	1350.18	30.3936	55.1071	405.595	16.8353	0.771554								0.725446	15.8292	10.1416	50.9841
437.038	1467.99	17.8376	59.9153	408.595	16.8685	0.773075								0.753387	16.4389	12.3318	39.5366
523.103	1315.69	21.3503	53.6996	207.594	16.9037	0.774688								0.765559	16.7045	20.5282	47.6582
503.266	1521.39	20.5406	62.0952	210.594	17.1361	0.785339								0.771554	16.8353	30.3936	55.1071
672.954	1464.02	27.4664	59.7534	411.595	17.2005	0.788291								0.773075	16.8685	17.8376	59.9153
582.006	1464.63	23.7544	59.7783	213.594	17.4681	0.800555								0.774688	16.9037	21.3503	53.6996
685.467	1472.26	27.9771	60.0897	414.595	17.4993	0.801984								0.785339	17.1361	20.5406	62.0952
847.83	1667.58	34.6039	68.0618	417.595	17.7981	0.815678								0.788291	17.2005	27.4664	59.7534
737.96	1522.92	30.1196	62.1575	216.595	17.8001	0.81577								0.773128	16.8696	21.4926	53.9665
860.648	1565.95	35.1271	63.9138	420.597	18.1301	0.830894								0.800555	17.4681	23.7544	59.7783
823.72	1506.44	33.6198	61.4848	219.594	18.1321	0.830985								0.801984	17.4993	27.9771	60.0897
863.395	1721.91	35.2392	70.279	423.595	18.3625	0.841544								0.815678	17.7981	34.6039	68.0618
865.226	1588.84	35.3139	64.848	222.594	18.3977	0.843158								0.81577	17.8001	30.1196	62.1575
995.239	1644.39	40.6203	67.1151	426.597	18.6613	0.855238								0.830894	18.1301	35.1271	63.9138
991.271	1654.76	40.4584	67.5386	225.594	18.6965	0.856852								0.830985	18.1321	33.6198	61.4848
1043.15	1749.68	42.576	71.4126	429.595	18.9269	0.867411								0.841544	18.3625	35.2392	70.279
1021.49	1501.56	41.6916	61.2855	228.596	19.0285	0.872067								0.843158	18.3977	35.3139	64.848
1127.39	1614.48	46.014	65.8944	432.595	19.1261	0.87654								0.822571	17.9485	31.9694	63.8266
1084.05	1734.11	44.2451	70.7773	231.594	19.1945	0.879675								0.855238	18.6613	40.6203	67.1151
1228.71	1858.02	50.1495	75.8346	435.595	19.3253	0.885669								0.856852	18.6965	40.4584	67.5386
1051.09	1759.45	42.8999	71.8112	234.594	19.4269	0.890325								0.867411	18.9269	42.576	71.4126
1187.82	1683.76	48.4803	68.722	438.597	19.6573	0.900885								0.872067	19.0285	41.6916	61.2855
1138.07	1662.09	46.4499	67.8376	237.595	19.7589	0.905541								0.87654	19.1261	46.014	65.8944
1187.82	1713.36	48.4803	69.9302	441.595	19.9229	0.913057								0.879675	19.1945	44.2451	70.7773
1117.01	1776.84	45.5904	72.5212	240.594	20.0577	0.919235								0.885669	19.3253	50.1495	75.8346
1173.78	1800.95	47.9073	73.5052	243.596	20.3897	0.93445								0.890325	19.4269	42.8999	71.8112
1196.97	1655.68	48.854	67.576	246.596	20.6885	0.948144								0.872972	19.0482	43.5818	68.9586
1198.8	1814.38	48.9287	74.0533	252.594	21.0869	0.966402								0.900885	19.6573	48.4803	68.722
1193.62	1822.01	48.717	74.3647	255.596	21.0869	0.966402								0.905541	19.7589	46.4499	67.8376
1197.58	1711.23	48.8789	69.8431	258.594	21.0869	0.966402								0.913057	19.9229	48.4803	69.9302
1209.79	1679.79	49.3772	68.56	261.596	21.0869	0.966402								0.919235	20.0577	45.5904	72.5212
1185.07	1660.87	48.3682	67.7877	264.594	21.0869	0.966402								0.93445	20.3897	47.9073	73.5052
1236.34	1572.67	50.4609	64.1878	270.594	21.3525	0.978575								0.948144	20.6885	48.854	67.576
1251.3	1597.69	51.0713	65.2093	273.594	21.7177	0.995312								0.920218	20.0792	47.6271	70.0154
1271.44	1603.8	51.8934	65.4584	276.596	22.1493	1.01509								0.966402	21.0869	48.9287	74.0533
1217.42	1592.2	49.6886	64.9851	279.596	22.4813	1.03031								0.966402	21.0869	48.717	74.3647
1233.29	1596.47	50.3363	65.1594	282.596	23.2449	1.0653								0.966402	21.0869	48.8789	69.8431
1124.95	1488.13	45.9143	60.7374	285.594	23.5769	1.08052								0.966402	21.0869	49.3772	68.56
1156.38	1598.61	47.1973	65.2466	288.596	23.9089	1.09573								0.966402	21.0869	48.3682	67.7877
1170.42	1665.14	47.7703	67.9621	291.594	24.2409	1.11095								0.978575	21.3525	50.4609	64.1878
1146.01	1402.06	46.7738	57.2247	294.594	24.6725	1.13073								0.995312	21.7177	51.0713	65.2093
1241.53	1492.4	50.6726	60.9118	297.596	24.9713	1.14442								0.972271	21.215	49.4003	69.1437
1263.2	1284.26	51.5571	52.4165	300.596	25.3365	1.16116								1.01509	22.1493	51.8934	65.4584
1263.81	1204.91	51.582	49.1779	303.596	26.0669	1.19463								1.03031	22.4813	49.6886	64.9851
1355.37	1155.47	55.3189	47.1599	306.594	26.4985	1.21441								1.0227	22.3153	50.791	65.2217
1669.41	727.583	68.1365	29.6961	309.596	28.0921	1.28745								1.0653	23.2449	50.3363	65.1594
1963.93	466.032	80.157	19.0209	312.596	29.2209	1.33918								1.08052	23.5769	45.9143	60.7374
1991.09	549.96	81.2656	22.4464	315.594	29.7853	1.36505								1.09573	23.9089	47.1973	65.2466
2057.01	390.649	83.9562	15.9442	318.596	30.0509	1.37722								1.08052	23.5769	47.816	63.7145
2050.3	483.733	83.6821	19.7434	321.594	31.0137	1.42134								1.11095	24.2409	47.7703	67.9621
2209.61	196.85	90.1844	8.03438	324.596	31.3789	1.43808								1.13073	24.6725	46.7738	57.2247
2325.28	0	94.9053	0	327.594	31.7441	1.45482								1.14442	24.9713	50.6726	60.9118
2280.72	0	93.0867	0	330.596	31.9101	1.46242								1.1287	24.6282	48.4056	62.0329
2407.68	0	98.2686	0	333.596	33.3709	1.52937								1.16116	25.3365	51.5571	52.4165
2450.1	0	100	0	336.594	34.4001	1.57654								1.19463	26.0669	51.582	49.1779
2303	0	93.996	0	339.596	35.5621	1.62979								1.1779	25.7017	51.5695	50.7972
2343.89	0	95.6652	0	342.594	36.7241	1.68305								1.21441	26.4985	55.3189	47.1599
2408.59	0	98.3059	0	345.596	37.7865	1.73174								1.28745	28.0921	68.1365	29.6961
2364.95	0	96.5247	0	348.594	37.7865	1.73174								1.33918	29.2209	80.157	19.0209
2267.29	0	92.5386	0	357.642	39.1145	1.7926								1.36505	29.7853	81.2656	22.4464
2440.03	0	99.5889	0	360.594	39.3801	1.80477								1.37722	30.0509	83.9562	15.9442
														1.37113	29.9181	82.6109	19.1953
														1.42134	31.0137	83.6821	19.7434
														1.43808	31.3789	90.1844	8.03438
														1.42971	31.1963	86.9332	13.8889
														1.45482	31.7441	94.9053	0
														1.46242	31.9101	93.0867	0
														1.45862	31.8271	93.996	0
														1.52937	33.3709	98.2686	0
														1.57654	34.4001	100	0
														1.55296	33.8855	99.1343	0
														1.62979	35.5621	93.996	0
														1.68305	36.7241	95.6652	0
														1.65642	36.1431	94.8306	0
														1.73174	37.7865	98.3059	0
														1.73174	37.7865	96.5247	0
														1.7926	39.1145	92.5386	0
														1.80477	39.3801	99.5889	0
														1.76521	38.5169	96.7395	0

## Sheet: ND4.T1
ND004.T1.LL.HRRC.fns
Mmax	2038.7
Hmax	620.46
Hmax/Mmax	0.304341				22.58										22.58
M-wave	H-reflex	M%Mmax	H%Mmax	Marker Time:	Stim.intensity										Stim.intensity	M%Mmax	H%Mmax		Stim.intensity		M%Mmax	H%Mmax
0	0	0	0	200.762	7.2716	0.322037								0.322037	7.2716	0	0		7.6064	0.336864	5.63997	0
177.013	0	8.68263	0	179.759	7.5308	0.333516								0.333516	7.5308	8.68263	0		8.50128	0.376496	13.6652	0
179.76	0	8.81737	0	203.763	7.79	0.344996								0.344996	7.79	8.81737	0		9.3884	0.415784	31.4895	0
103.156	0	5.05988	0	206.766	7.8332	0.346909								0.346909	7.8332	5.05988	0		10.5116	0.465527	36.9012	0
184.948	0	9.07186	0	209.762	8.0924	0.358388								0.336864	7.6064	5.63997	0		11.5362	0.510904	39.6894	0
333.272	0	16.3473	0	212.762	8.3948	0.37178								0.358388	8.0924	9.07186	0		13.2332	0.586058	38.7924	1.31238
0	0	0	0	545.777	8.6017	0.380943								0.37178	8.3948	16.3473	0		14.0324	0.621453	39.012	3.86228
354.026	0	17.3653	0	173.763	8.6108	0.381346								0.380943	8.6017	0	0		15.1484	0.670877	39.506	11.7864
360.129	0	17.6647	0	176.762	8.6108	0.381346								0.381346	8.6108	17.3653	0		16.3868	0.725722	38.1063	20.9207
439.175	0	21.5419	0	215.768	8.6972	0.385173								0.381346	8.6108	17.6647	0		17.3059	0.766426	38.503	16.0385
603.98	0	29.6257	0	218.763	9.1724	0.406218								0.385173	8.6972	21.5419	0		18.5396	0.821062	38.2585	19.1841
679.973	0	33.3533	0	221.762	9.6044	0.42535								0.376496	8.50128	13.6652	0		19.7205	0.87336	37.0808	18.8024
734.908	0	36.0479	0	224.763	10.166	0.450221								0.406218	9.1724	29.6257	0		20.9139	0.926211	37.1183	23.251
769.7	0	37.7545	0	227.766	10.8572	0.480833								0.42535	9.6044	33.3533	0		22.0056	0.974561	37.8443	21.9611
802.966	0	39.3862	0	548.779	11.4579	0.507436								0.415784	9.3884	31.4895	0		23.0801	1.02215	39.503	23.494
822.804	0	40.3593	0	551.779	11.4579	0.507436								0.450221	10.166	36.0479	0		24.3848	1.07993	40.8757	21.5195
813.953	0	39.9252	0	554.777	11.4579	0.507436								0.480833	10.8572	37.7545	0		25.4861	1.1287	46.2987	21.1377
797.778	0	39.1317	0	557.779	11.4579	0.507436								0.465527	10.5116	36.9012	0		26.5078	1.17395	50.1369	19.3231
822.194	0	40.3293	0	563.779	11.4579	0.507436								0.507436	11.4579	39.3862	0		27.7609	1.22945	54.7305	16.8713
790.759	0	38.7874	0	230.764	11.5484	0.511444								0.507436	11.4579	40.3593	0		28.8211	1.2764	57.8293	14.4012
803.882	0	39.4311	0	377.778	11.7259	0.519305								0.507436	11.4579	39.9252	0		30.6428	1.35708	66.0479	19.012
818.837	0	40.1647	0	380.777	11.7259	0.519305								0.507436	11.4579	39.1317	0		32.198	1.42595	65.4192	18.0838
789.538	18.6169	38.7275	0.913174	233.763	12.6284	0.559274								0.507436	11.4579	40.3293	0		34.2716	1.51779	77.9042	14.7305
794.421	28.3831	38.9671	1.39222	236.762	13.5356	0.599451								0.511444	11.5484	38.7874	0		35.8268	1.58666	72.0808	13.9521
788.622	33.2662	38.6826	1.63174	239.762	13.5356	0.599451								0.519305	11.7259	39.4311	0		37.6412	1.66702	73.503	11.8563
798.389	119.636	39.1617	5.86826	242.762	14.0108	0.620496								0.519305	11.7259	40.1647	0		39.4556	1.74737	91.6267	4.20359
792.285	37.8441	38.8623	1.85629	245.763	14.054	0.622409								0.510904	11.5362	39.6894	0		40.9892	1.81529	96.3473	2.82635
806.934	188	39.5808	9.22156	248.762	14.702	0.651107								0.559274	12.6284	38.7275	0.913174		42.566	1.88512	91.1527	6.54192
809.07	191.357	39.6856	9.38623	251.768	15.2636	0.675979								0.599451	13.5356	38.9671	1.39222		43.5596	1.92912	100	0
800.22	341.513	39.2515	16.7515	254.762	15.4796	0.685545								0.599451	13.5356	38.6826	1.63174
781.603	393.09	38.3383	19.2814	257.762	16.1708	0.716156								0.586058	13.2332	38.7924	1.31238
772.142	459.928	37.8743	22.5599	260.762	16.6028	0.735288								0.620496	14.0108	39.1617	5.86826
784.96	216.383	38.503	10.6138	572.779	17.1703	0.760421								0.622409	14.054	38.8623	1.85629
787.402	318.318	38.6228	15.6138	383.776	17.1786	0.760788								0.621453	14.0324	39.012	3.86228
795.337	330.526	39.012	16.2126	386.778	17.1786	0.760788								0.651107	14.702	39.5808	9.22156
788.928	373.253	38.6976	18.3084	389.778	17.1786	0.760788								0.675979	15.2636	39.6856	9.38623
780.382	288.714	38.2784	14.1617	392.778	17.1786	0.760788								0.685545	15.4796	39.2515	16.7515
769.7	209.974	37.7545	10.2994	263.762	17.2076	0.762073								0.670877	15.1484	39.506	11.7864
780.382	580.785	38.2784	28.488	575.777	17.5687	0.778065								0.716156	16.1708	38.3383	19.2814
792.59	297.87	38.8772	14.6108	395.776	17.7862	0.787697								0.735288	16.6028	37.8743	22.5599
782.213	348.227	38.3683	17.0808	398.776	18.3174	0.811222								0.725722	16.3868	38.1063	20.9207
778.551	471.22	38.1886	23.1138	401.778	18.3174	0.811222								0.760421	17.1703	38.503	10.6138
760.85	345.785	37.3204	16.9611	266.764	18.374	0.813729								0.760788	17.1786	38.6228	15.6138
785.876	375.694	38.5479	18.4281	404.776	18.3838	0.814163								0.760788	17.1786	39.012	16.2126
788.928	289.019	38.6976	14.1766	407.776	18.6826	0.827396								0.760788	17.1786	38.6976	18.3084
783.434	516.694	38.4281	25.3443	578.777	19.1623	0.84864								0.760788	17.1786	38.2784	14.1617
751.083	442.227	36.8413	21.6916	269.762	19.238	0.851993								0.762073	17.2076	37.7545	10.2994
773.668	242.935	37.9491	11.9162	410.778	19.7782	0.875917								0.778065	17.5687	38.2784	28.488
743.148	464.811	36.4521	22.7994	272.762	20.1452	0.89217								0.787697	17.7862	38.8772	14.6108
767.869	418.727	37.6647	20.5389	413.776	20.4754	0.906794								0.766426	17.3059	38.503	16.0385
763.291	463.285	37.4401	22.7246	581.777	20.7227	0.917746								0.811222	18.3174	38.3683	17.0808
751.083	476.103	36.8413	23.3533	416.778	20.741	0.918556								0.811222	18.3174	38.1886	23.1138
755.967	558.506	37.0808	27.3952	419.778	20.9402	0.927378								0.813729	18.374	37.3204	16.9611
754.441	458.097	37.006	22.4701	422.778	21.2058	0.939141								0.814163	18.3838	38.5479	18.4281
747.726	469.389	36.6766	23.024	275.762	21.398	0.947653								0.827396	18.6826	38.6976	14.1766
754.135	546.908	36.991	26.8263	425.778	21.5046	0.952374								0.84864	19.1623	38.4281	25.3443
763.291	506.012	37.4401	24.8204	584.777	21.5859	0.955974								0.821062	18.5396	38.2585	19.1841
773.363	335.714	37.9341	16.4671	428.778	21.9362	0.971488								0.851993	19.238	36.8413	21.6916
797.778	444.668	39.1317	21.8114	431.776	22.5006	0.996484								0.875917	19.7782	37.9491	11.9162
769.09	405.298	37.7246	19.8802	434.776	22.5006	0.996484								0.89217	20.1452	36.4521	22.7994
738.265	612.525	36.2126	30.0449	278.776	22.694	1.00505								0.87336	19.7205	37.0808	18.8024
826.161	438.87	40.524	21.5269	437.776	22.899	1.01413								0.906794	20.4754	37.6647	20.5389
767.869	377.22	37.6647	18.503	440.778	23.0318	1.02001								0.917746	20.7227	37.4401	22.7246
792.285	587.804	38.8623	28.8323	587.785	23.1795	1.02655								0.918556	20.741	36.8413	23.3533
902.155	378.441	44.2515	18.5629	443.778	23.5962	1.045								0.927378	20.9402	37.0808	27.3952
734.908	550.266	36.0479	26.991	281.777	23.9468	1.06053								0.939141	21.2058	37.006	22.4701
751.999	304.279	36.8862	14.9251	446.776	24.1938	1.07147								0.947653	21.398	36.6766	23.024
945.187	308.552	46.3623	15.1347	491.776	24.6254	1.09058								0.926211	20.9139	37.1183	23.251
901.239	591.772	44.2066	29.0269	590.779	24.7731	1.09713								0.952374	21.5046	36.991	26.8263
902.155	445.584	44.2515	21.8563	449.778	24.8578	1.10088								0.955974	21.5859	37.4401	24.8204
897.882	473.662	44.0419	23.2335	488.776	24.8578	1.10088								0.971488	21.9362	37.9341	16.4671
804.187	359.824	39.4461	17.6497	494.779	24.9574	1.10529								0.996484	22.5006	39.1317	21.8114
763.902	620.46	37.4701	30.4341	284.776	24.9836	1.10645								0.996484	22.5006	37.7246	19.8802
923.823	606.421	45.3144	29.7455	485.78	25.2562	1.11852								0.974561	22.0056	37.8443	21.9611
945.187	389.123	46.3623	19.0868	497.776	25.2562	1.11852								1.00505	22.694	36.2126	30.0449
959.836	417.811	47.0808	20.494	500.779	25.3558	1.12293								1.01413	22.899	40.524	21.5269
1004.39	443.142	49.2665	21.7365	503.776	25.555	1.13175								1.02001	23.0318	37.6647	18.503
1012.94	338.155	49.6856	16.5868	506.776	25.721	1.13911								1.02655	23.1795	38.8623	28.8323
984.252	422.389	48.2784	20.7186	509.779	25.721	1.13911								1.045	23.5962	44.2515	18.5629
992.187	542.33	48.6677	26.6018	512.777	25.721	1.13911								1.02215	23.0801	39.503	23.494
939.999	296.649	46.1078	14.5509	482.776	25.8206	1.14352								1.06053	23.9468	36.0479	26.991
968.077	446.805	47.485	21.9162	515.779	25.887	1.14646								1.07147	24.1938	36.8862	14.9251
998.901	327.779	48.997	16.0778	452.776	25.9202	1.14793								1.09058	24.6254	46.3623	15.1347
999.512	481.597	49.0269	23.6228	476.776	25.9534	1.1494								1.09713	24.7731	44.2066	29.0269
1005.01	283.22	49.2964	13.8922	479.779	25.9534	1.1494								1.07993	24.3848	40.8757	21.5195
1001.95	440.396	49.1467	21.6018	518.777	25.9866	1.15087								1.10088	24.8578	44.2515	21.8563
941.22	448.331	46.1677	21.991	473.778	26.0862	1.15528								1.10088	24.8578	44.0419	23.2335
1041.63	370.506	51.0928	18.1737	470.778	26.2854	1.1641								1.10529	24.9574	39.4461	17.6497
1003.78	325.948	49.2365	15.988	521.779	26.2854	1.1641								1.10645	24.9836	37.4701	30.4341
1027.28	403.467	50.3892	19.7904	593.787	26.3667	1.1677								1.11852	25.2562	45.3144	29.7455
1004.39	322.59	49.2665	15.8234	455.779	26.385	1.16851								1.11852	25.2562	46.3623	19.0868
1029.42	342.428	50.494	16.7964	458.778	26.4846	1.17292								1.12293	25.3558	47.0808	20.494
975.401	366.538	47.8443	17.979	524.777	26.4846	1.17292								1.13175	25.555	49.2665	21.7365
1043.46	409.571	51.1826	20.0898	467.776	26.5178	1.17439								1.13911	25.721	49.6856	16.5868
1138.38	570.103	55.8383	27.9641	461.778	26.6174	1.1788								1.13911	25.721	48.2784	20.7186
1043.15	425.746	51.1677	20.8832	464.776	26.7502	1.18469								1.13911	25.721	48.6677	26.6018
1005.92	264.298	49.3413	12.9641	527.777	26.883	1.19057								1.14352	25.8206	46.1078	14.5509
940.609	430.935	46.1377	21.1377	290.777	26.9276	1.19254								1.14646	25.887	47.485	21.9162
1113.35	394.311	54.6108	19.3413	530.777	27.049	1.19792								1.14793	25.9202	48.997	16.0778
1134.71	240.188	55.6587	11.7814	533.779	27.381	1.21262								1.1494	25.9534	49.0269	23.6228
1007.14	466.947	49.4012	22.9042	293.777	27.7052	1.22698								1.1494	25.9534	49.2964	13.8922
1061.77	445.584	52.0808	21.8563	536.777	27.713	1.22733								1.1287	25.4861	46.2987	21.1377
1312.34	263.993	64.3713	12.9491	596.777	27.9603	1.23828								1.15087	25.9866	49.1467	21.6018
1062.99	303.058	52.1407	14.8653	539.779	28.045	1.24203								1.15528	26.0862	46.1677	21.991
1299.52	298.175	63.7425	14.6257	599.779	28.4251	1.25886								1.1641	26.2854	51.0928	18.1737
1058.41	289.019	51.9162	14.1766	296.777	29.2172	1.29394								1.1641	26.2854	49.2365	15.988
1346.52	387.597	66.0479	19.012	299.777	30.6428	1.35708								1.1677	26.3667	50.3892	19.7904
1333.7	368.675	65.4192	18.0838	302.777	32.198	1.42595								1.16851	26.385	49.2665	15.8234
1588.23	300.311	77.9042	14.7305	305.777	34.2716	1.51779								1.17292	26.4846	50.494	16.7964
1469.51	284.441	72.0808	13.9521	308.776	35.8268	1.58666								1.17292	26.4846	47.8443	17.979
1498.5	241.714	73.503	11.8563	311.777	37.6412	1.66702								1.17439	26.5178	51.1826	20.0898
1716.41	128.792	84.1916	6.31737	314.796	39.11	1.73206								1.1788	26.6174	55.8383	27.9641
1943.48	67.1428	95.3293	3.29341	368.776	39.6284	1.75502								1.18469	26.7502	51.1677	20.8832
1944.09	153.208	95.3593	3	371.8	39.6284	1.75502								1.19057	26.883	49.3413	12.9641
1950.5	103.156	95.6737	2	365.777	40.7948	1.80668								1.19254	26.9276	46.1377	21.1377
1977.96	74.4674	97.021	3.65269	362.776	41.1836	1.8239								1.19792	27.049	54.6108	19.3413
1858.33	133.37	91.1527	6.54192	359.776	42.566	1.88512								1.17395	26.5078	50.1369	19.3231
2038.7	69.8895	100	0	356.778	43.5596	1.92912								1.21262	27.381	55.6587	11.7814
														1.22698	27.7052	49.4012	22.9042
														1.22733	27.713	52.0808	21.8563
														1.23828	27.9603	64.3713	12.9491
														1.24203	28.045	52.1407	14.8653
														1.22945	27.7609	54.7305	16.8713
														1.25886	28.4251	63.7425	14.6257
														1.29394	29.2172	51.9162	14.1766
														1.2764	28.8211	57.8293	14.4012
														1.35708	30.6428	66.0479	19.012
														1.42595	32.198	65.4192	18.0838
														1.51779	34.2716	77.9042	14.7305
														1.58666	35.8268	72.0808	13.9521
														1.66702	37.6412	73.503	11.8563
														1.73206	39.11	84.1916	6.31737
														1.75502	39.6284	95.3293	3.29341
														1.75502	39.6284	95.3593	3
														1.74737	39.4556	91.6267	4.20359
														1.80668	40.7948	95.6737	2
														1.8239	41.1836	97.021	3.65269
														1.81529	40.9892	96.3473	2.82635
														1.88512	42.566	91.1527	6.54192
														1.92912	43.5596	100	0

## Sheet: ND4.T2
ND004.T2.LL.HRRC.fns
Mmax	1921.2
Hmax	994.629				T2	T1
Hmax/Mmax	0.517712				22.58										22.58					times MT
M-wave	H-reflex	M%Mmax	H%Mmax	Marker Time:	Stim.intensity	times MT								times MT	Stim.intensity	M%Mmax	H%Mmax		Stim.intensity		M%Mmax	H%Mmax
0	0	0	0	90.184	7.1379	0.316116								0.316116	7.1379	0	0		7.1379	0.316116	0	0
0	0	0	0	93.1855	8.0675	0.357285								0.357285	8.0675	0	0		8.4628	0.374792	2.46624	0
93.6947	0	4.87689	0	321.187	8.5925	0.380536								0.380536	8.5925	4.87689	0		9.428	0.417538	2.67673	0
95.831	0	4.98809	0	324.187	8.5925	0.380536								0.380536	8.5925	4.98809	0		10.5301	0.466348	4.49708	3.91653
0	0	0	0	96.186	8.5987	0.38081								0.38081	8.5987	0	0		11.8264	0.523757	5.5773	20.5112
0	0	0	0	99.186	9.1963	0.407276								0.374792	8.4628	2.46624	0		13.0911	0.579767	5.64517	37.9652
102.851	0	5.35345	0	327.187	9.6597	0.427799								0.407276	9.1963	0	0		14.1324	0.62588	5.75714	39.2468
101.019	0	5.25814	0	330.187	10.2629	0.454513								0.427799	9.6597	5.35345	0		15.1882	0.672637	6.12391	39.3341
108.039	0	5.62351	0	333.187	10.2629	0.454513								0.417538	9.428	2.67673	0		16.5953	0.734954	8.98173	41.9444
105.292	32.0454	5.48054	1.66799	336.183	10.2629	0.454513								0.454513	10.2629	5.25814	0		17.5571	0.777553	11.3836	40.0413
101.935	54.3246	5.3058	2.82764	339.185	10.2629	0.454513								0.454513	10.2629	5.62351	0		18.7111	0.828659	17.2373	36.2568
103.156	13.1234	5.36934	0.683082	342.187	10.2629	0.454513								0.454513	10.2629	5.48054	1.66799		19.7188	0.873285	27.6066	33.2618
107.428	0	5.59174	0	345.185	10.2629	0.454513								0.454513	10.2629	5.3058	2.82764		20.6971	0.91661	37.6044	32.2065
0	0	0	0	102.186	10.3251	0.457267								0.454513	10.2629	5.36934	0.683082		22.0697	0.9774	46.1742	29.8067
108.344	0	5.6394	0	348.185	10.3789	0.45965								0.454513	10.2629	5.59174	0		23.0683	1.02163	53.381	26.5184
0	141.305	0	7.35504	105.184	11.1219	0.492555								0.457267	10.3251	0	0		24.3046	1.07638	66.3966	18.0725
101.935	288.104	5.3058	14.996	351.187	11.1445	0.493556								0.45965	10.3789	5.6394	0		25.3066	1.12075	78.9436	9.7776
113.227	298.785	5.89357	15.552	354.19	11.2837	0.499721								0.492555	11.1219	0	7.35504		26.7087	1.18285	89.3725	6.7355
108.954	294.513	5.67117	15.3296	357.183	11.3765	0.503831								0.493556	11.1445	5.3058	14.996		27.7991	1.23114	94.0905	3.0977
107.428	300.616	5.59174	15.6473	318.19	11.449	0.507042								0.499721	11.2837	5.89357	15.552		28.8547	1.27789	93.9714	2.92295
95.831	325.032	4.98809	16.9182	111.184	11.5535	0.51167								0.466348	10.5301	4.49708	3.91653		30.1114	1.33354	96.8652	0
108.649	403.772	5.65528	21.0167	360.185	11.6085	0.514105								0.503831	11.3765	5.67117	15.3296		30.91	1.36891	97.2157	0.257058
102.24	423.305	5.32168	22.0334	114.184	11.6863	0.517551								0.507042	11.449	5.59174	15.6473
103.766	361.045	5.40111	18.7927	117.184	11.7527	0.520492								0.51167	11.5535	4.98809	16.9182
111.396	340.292	5.79825	17.7125	123.194	11.9187	0.527843								0.514105	11.6085	5.65528	21.0167
111.396	408.96	5.79825	21.2867	363.185	11.9797	0.530545								0.517551	11.6863	5.32168	22.0334
108.344	368.98	5.6394	19.2057	126.184	12.0847	0.535195								0.520492	11.7527	5.40111	18.7927
105.292	427.577	5.48054	22.2558	129.186	12.2839	0.544017								0.527843	11.9187	5.79825	17.7125
115.363	680.584	6.00477	35.4249	366.187	12.3973	0.549039								0.530545	11.9797	5.79825	21.2867
106.818	735.519	5.55997	38.2844	132.184	12.5163	0.554309								0.535195	12.0847	5.6394	19.2057
106.513	816.09	5.54408	42.4782	135.194	12.6159	0.55872								0.544017	12.2839	5.48054	22.2558
106.818	690.96	5.55997	35.9651	138.184	12.7155	0.563131								0.549039	12.3973	6.00477	35.4249
107.734	637.551	5.60762	33.1851	141.186	12.8815	0.570483								0.523757	11.8264	5.5773	20.5112
101.325	596.655	5.27403	31.0564	144.184	13.0807	0.579305								0.554309	12.5163	5.55997	38.2844
102.851	906.733	5.35345	47.1962	147.184	13.2467	0.586656								0.55872	12.6159	5.54408	42.4782
116.584	683.941	6.06831	35.5997	369.185	13.2789	0.588082								0.563131	12.7155	5.55997	35.9651
110.175	681.804	5.73471	35.4885	372.185	13.2789	0.588082								0.570483	12.8815	5.60762	33.1851
105.902	845.999	5.51231	44.0349	150.186	13.4127	0.594008								0.579305	13.0807	5.27403	31.0564
113.227	686.993	5.89357	35.7585	375.185	13.4645	0.596302								0.586656	13.2467	5.35345	47.1962
115.058	741.012	5.98888	38.5703	378.185	13.5109	0.598357								0.588082	13.2789	6.06831	35.5997
100.714	732.772	5.24226	38.1414	153.186	13.6451	0.6043								0.588082	13.2789	5.73471	35.4885
111.091	859.122	5.78237	44.718	381.187	13.6733	0.605549								0.594008	13.4127	5.51231	44.0349
113.532	651.895	5.90945	33.9317	384.185	13.7429	0.608632								0.596302	13.4645	5.89357	35.7585
112.617	679.058	5.86179	35.3455	387.185	13.8589	0.613769								0.598357	13.5109	5.98888	38.5703
115.058	693.707	5.98888	36.108	390.185	13.8589	0.613769								0.579767	13.0911	5.64517	37.9652
104.376	802.356	5.43288	41.7633	156.185	13.8775	0.614593								0.6043	13.6451	5.24226	38.1414
112.006	701.642	5.83002	36.521	393.185	14.0445	0.621988								0.605549	13.6733	5.78237	44.718
120.247	759.934	6.25894	39.5552	396.185	14.0445	0.621988								0.608632	13.7429	5.90945	33.9317
103.766	809.681	5.40111	42.1446	159.186	14.1763	0.627826								0.613769	13.8589	5.86179	35.3455
112.312	949.46	5.84591	49.4202	399.183	14.2997	0.633291								0.613769	13.8589	5.98888	36.108
114.448	758.408	5.95711	39.4758	402.187	14.3229	0.634318								0.614593	13.8775	5.43288	41.7633
107.428	727.278	5.59174	37.8554	405.187	14.3229	0.634318								0.621988	14.0445	5.83002	36.521
119.026	688.213	6.19539	35.8221	408.187	14.3693	0.636373								0.621988	14.0445	6.25894	39.5552
102.24	776.415	5.32168	40.413	162.184	14.3755	0.636647								0.627826	14.1763	5.40111	42.1446
110.786	720.869	5.76648	37.5218	411.187	14.4853	0.64151								0.633291	14.2997	5.84591	49.4202
107.428	733.077	5.59174	38.1573	165.184	14.5747	0.645469								0.634318	14.3229	5.95711	39.4758
113.227	774.278	5.89357	40.3018	414.188	14.5781	0.64562								0.634318	14.3229	5.59174	37.8554
113.532	705.304	5.90945	36.7117	417.195	14.7405	0.652812								0.636373	14.3693	6.19539	35.8221
119.941	753.22	6.24305	39.2057	420.185	14.8101	0.655895								0.636647	14.3755	5.32168	40.413
107.123	640.908	5.57585	33.3598	168.182	14.8735	0.658702								0.64151	14.4853	5.76648	37.5218
117.805	703.168	6.13185	36.6005	423.183	14.9493	0.662059								0.645469	14.5747	5.59174	38.1573
114.143	715.376	5.94122	37.2359	426.188	15.0189	0.665142								0.64562	14.5781	5.89357	40.3018
111.396	892.694	5.79825	46.4654	171.189	15.0727	0.667524								0.62588	14.1324	5.75714	39.2468
118.11	795.642	6.14774	41.4138	429.185	15.1117	0.669252								0.652812	14.7405	5.90945	36.7117
115.363	688.824	6.00477	35.8539	432.195	15.2509	0.675416								0.655895	14.8101	6.24305	39.2057
105.597	802.661	5.49643	41.7792	174.198	15.3051	0.677817								0.658702	14.8735	5.57585	33.3598
112.006	694.012	5.83002	36.1239	177.202	15.5375	0.688109								0.662059	14.9493	6.13185	36.6005
159.311	871.025	8.2923	45.3376	435.216	15.7845	0.699048								0.665142	15.0189	5.94122	37.2359
117.5	805.408	6.11597	41.9222	180.184	15.8031	0.699872								0.667524	15.0727	5.79825	46.4654
121.773	860.953	6.33836	44.8133	438.192	16.1789	0.716515								0.669252	15.1117	6.14774	41.4138
143.136	908.564	7.45036	47.2915	186.185	16.4007	0.726337								0.675416	15.2509	6.00477	35.8539
169.383	803.882	8.81652	41.8427	189.184	16.5999	0.735159								0.677817	15.3051	5.49643	41.7792
206.922	691.265	10.7705	35.9809	441.192	16.8981	0.748366								0.688109	15.5375	5.83002	36.1239
221.571	764.512	11.533	39.7935	192.183	16.8987	0.748392								0.699048	15.7845	8.2923	45.3376
189.526	807.239	9.86497	42.0175	195.192	17.1975	0.761625								0.699872	15.8031	6.11597	41.9222
224.318	803.577	11.6759	41.8268	444.195	17.2693	0.764805								0.672637	15.1882	6.12391	39.3341
213.636	789.843	11.1199	41.112	198.185	17.4963	0.774858								0.716515	16.1789	6.33836	44.8133
239.883	657.389	12.4861	34.2176	201.186	17.7951	0.788091								0.726337	16.4007	7.45036	47.2915
226.149	788.317	11.7712	41.0326	204.184	18.0275	0.798384								0.735159	16.5999	8.81652	41.8427
305.194	646.097	15.8856	33.6299	450.202	18.2669	0.808986								0.748366	16.8981	10.7705	35.9809
271.013	994.629	14.1064	51.7712	207.192	18.3263	0.811616								0.748392	16.8987	11.533	39.7935
301.837	681.194	15.7109	35.4567	453.206	18.5221	0.820288								0.734954	16.5953	8.98173	41.9444
318.318	953.122	16.5687	49.6108	210.183	18.5919	0.823379								0.761625	17.1975	9.86497	42.0175
267.35	681.804	13.9158	35.4885	216.185	18.6251	0.824849								0.764805	17.2693	11.6759	41.8268
318.928	662.882	16.6005	34.5036	456.235	18.7077	0.828508								0.774858	17.4963	11.1199	41.112
294.513	593.603	15.3296	30.8975	219.185	18.7511	0.83043								0.788091	17.7951	12.4861	34.2176
311.298	559.116	16.2033	29.1025	459.211	18.8701	0.8357								0.798384	18.0275	11.7712	41.0326
318.928	597.571	16.6005	31.104	222.184	18.9599	0.839677								0.777553	17.5571	11.3836	40.0413
287.798	685.772	14.9801	35.695	225.186	19.0759	0.844814								0.808986	18.2669	15.8856	33.6299
647.623	606.421	33.7093	31.5647	462.214	19.1253	0.847002								0.811616	18.3263	14.1064	51.7712
498.688	726.668	25.9571	37.8237	228.184	19.3311	0.856116								0.820288	18.5221	15.7109	35.4567
490.447	563.694	25.5282	29.3407	231.183	19.5399	0.865363								0.823379	18.5919	16.5687	49.6108
447.72	614.356	23.3042	31.9778	465.216	19.6821	0.871661								0.824849	18.6251	13.9158	35.4885
633.584	820.363	32.9786	42.7006	234.185	19.7487	0.87461								0.828508	18.7077	16.6005	34.5036
603.369	575.291	31.4059	29.9444	468.22	19.9605	0.88399								0.83043	18.7511	15.3296	30.8975
508.454	533.785	26.4654	27.784	237.185	20.0503	0.887967								0.8357	18.8701	16.2033	29.1025
702.863	588.11	36.5846	30.6116	240.186	20.3751	0.902352								0.839677	18.9599	16.6005	31.104
644.265	621.681	33.5346	32.359	471.223	20.4013	0.903512								0.844814	19.0759	14.9801	35.695
747.726	676.616	38.9198	35.2184	474.185	20.6101	0.912759								0.847002	19.1253	33.7093	31.5647
804.798	627.175	41.8904	32.645	477.187	21.0277	0.931253								0.828659	18.7111	17.2373	36.2568
712.629	580.175	37.0929	30.1986	243.186	21.0711	0.933175								0.856116	19.3311	25.9571	37.8237
770.005	632.668	40.0794	32.9309	480.187	21.8165	0.966187								0.865363	19.5399	25.5282	29.3407
905.207	534.395	47.1168	27.8157	246.183	21.8831	0.969136								0.871661	19.6821	23.3042	31.9778
986.083	550.876	51.3264	28.6735	249.188	22.5095	0.996878								0.87461	19.7487	32.9786	42.7006
808.155	629.921	42.0651	32.7879	483.185	22.6053	1.00112								0.88399	19.9605	31.4059	29.9444
1130.44	399.194	58.8403	20.7784	252.185	23.2287	1.02873								0.887967	20.0503	26.4654	27.784
1138.07	499.298	59.2375	25.9889	486.185	23.3709	1.03503								0.873285	19.7188	27.6066	33.2618
1271.44	318.318	66.1795	16.5687	255.189	24.0407	1.06469								0.902352	20.3751	36.5846	30.6116
1142.65	437.038	59.4758	22.7482	489.187	24.1597	1.06996								0.903512	20.4013	33.5346	32.359
1412.74	286.272	73.5345	14.9007	258.185	24.7135	1.09449								0.912759	20.6101	38.9198	35.2184
1529.63	246.597	79.6187	12.8356	492.185	25.0181	1.10798								0.931253	21.0277	41.8904	32.645
1503.69	129.097	78.2685	6.71962	261.187	25.5951	1.13353								0.933175	21.0711	37.0929	30.1986
1717.02	129.402	89.3725	6.7355	264.185	26.7087	1.18285								0.91661	20.6971	37.6044	32.2065
1807.67	59.5129	94.0905	3.0977	267.183	27.7991	1.23114								0.966187	21.8165	40.0794	32.9309
1765.24	112.312	91.8824	5.84591	270.185	28.4023	1.25785								0.969136	21.8831	47.1168	27.8157
1845.51	0	96.0604	0	273.185	29.3071	1.29792								0.996878	22.5095	51.3264	28.6735
1896.78	0	98.7291	0	276.185	29.5391	1.3082								0.9774	22.0697	46.1742	29.8067
1831.17	0	95.3137	0	279.185	30.3743	1.34519								1.00112	22.6053	42.0651	32.7879
1854.97	0	96.5528	0	282.185	30.4207	1.34724								1.02873	23.2287	58.8403	20.7784
1857.11	0	96.664	0	285.185	30.6759	1.35854								1.03503	23.3709	59.2375	25.9889
1858.33	0	96.7276	0	288.187	30.6759	1.35854								1.02163	23.0683	53.381	26.5184
1857.11	0	96.664	0	291.187	30.7455	1.36163								1.06469	24.0407	66.1795	16.5687
1812.85	54.3246	94.3606	2.82764	294.185	30.8383	1.36574								1.06996	24.1597	59.4758	22.7482
1865.96	0	97.1247	0	297.19	30.8847	1.36779								1.09449	24.7135	73.5345	14.9007
1857.11	0	96.664	0	300.191	30.9543	1.37087								1.07638	24.3046	66.3966	18.0725
1836.66	0	95.5997	0	303.185	31.0471	1.37498								1.10798	25.0181	79.6187	12.8356
1921.2	0	100	0	306.185	31.0471	1.37498								1.13353	25.5951	78.2685	6.71962
1884.27	0	98.0778	0	309.185	31.0471	1.37498								1.12075	25.3066	78.9436	9.7776
1899.53	0	98.8721	0	312.185	31.0471	1.37498								1.18285	26.7087	89.3725	6.7355
1894.65	0	98.618	0	315.183	31.0471	1.37498
														1.23114	27.7991	94.0905	3.0977
														1.25785	28.4023	91.8824	5.84591
														1.29792	29.3071	96.0604	0
														1.27789	28.8547	93.9714	2.92295
														1.3082	29.5391	98.7291	0
														1.34519	30.3743	95.3137	0
														1.34724	30.4207	96.5528	0
														1.33354	30.1114	96.8652	0
														1.35854	30.6759	96.664	0
														1.35854	30.6759	96.7276	0
														1.36163	30.7455	96.664	0
														1.36574	30.8383	94.3606	2.82764
														1.36779	30.8847	97.1247	0
														1.37087	30.9543	96.664	0
														1.37498	31.0471	95.5997	0
														1.37498	31.0471	100	0
														1.37498	31.0471	98.0778	0
														1.37498	31.0471	98.8721	0
														1.37498	31.0471	98.618	0
														1.36891	30.91	97.2157	0.257058

## Sheet: ND5.T1
ND005.T1.LL.HRRC.fns
Mmax	2114.69
Hmax	636.025
Hmax/Mmax	0.300765				20.1									20.1					times MT
M-wave	H-reflex	M%Mmax	H%Mmax	Marker Time:	Stim.intensity	times MT							times MT	Stim.intensity	M%Mmax	H%Mmax		Stim.intensity		M%Mmax	H%Mmax
0	0	0	0	156.886	6.1831	0.307617							0.307617	6.1831	0	0		6.50173	0.323469	0	0
0	0	0	0	405.885	6.6506	0.330876							0.330876	6.6506	0	0		7.39035	0.367679	0	0
0	0	0	0	159.885	6.6715	0.331915							0.331915	6.6715	0	0		8.46945	0.421366	0	0
0	0	0	0	408.888	7.139	0.355174							0.323469	6.50173	0	0		9.43965	0.469634	0	0
0	0	0	0	162.886	7.1731	0.356871							0.355174	7.139	0	0		10.5967	0.527201	0	1.02468
0	0	0	0	411.885	7.601	0.378159							0.356871	7.1731	0	0		11.5352	0.573888	0	1.95916
0	0	0	0	165.885	7.6483	0.380512							0.378159	7.601	0	0		12.5219	0.622978	0	5.78727
0	0	0	0	168.889	8.1367	0.404811							0.380512	7.6483	0	0		13.6631	0.679756	0	10.2035
0	0	0	0	414.888	8.2346	0.409682							0.367679	7.39035	0	0		14.4313	0.717975	2.46105	18.8377
0	0	0	0	417.885	8.7362	0.434637							0.404811	8.1367	0	0		15.6754	0.779869	10.901	21.131
0	0	0	0	171.885	8.7703	0.436333							0.409682	8.2346	0	0		16.4183	0.816833	16.9798	23.7514
0	0	0	0	420.885	9.1718	0.456308							0.434637	8.7362	0	0		17.3497	0.863171	25.0156	27.8539
0	0	0	0	174.9	9.2455	0.459975							0.436333	8.7703	0	0		18.4261	0.916721	31.1084	23.9645
0	0	0	0	423.885	9.6338	0.479294							0.421366	8.46945	0	0		19.6207	0.976154	41.4201	19.8153
0	0	0	0	177.885	9.7075	0.48296							0.456308	9.1718	0	0		20.7889	1.03427	54.2863	15.6011
0	0	0	0	180.886	10.1827	0.506602							0.459975	9.2455	0	0		21.7195	1.08057	69.0576	10.3622
0	0	0	0	426.888	10.2674	0.510816							0.479294	9.6338	0	0		22.7953	1.13409	75.5881	7.68509
0	47.6103	0	2.25141	183.885	10.6843	0.531557							0.48296	9.7075	0	0		23.6599	1.17711	80.3435	4.38736
0	49.7467	0	2.35243	186.885	10.8691	0.540751							0.469634	9.43965	0	0		24.4189	1.21487	87.6533	3.78843
0	10.987	0	0.519555	432.888	10.9802	0.546279							0.506602	10.1827	0	0		25.1251	1.25	93.3612	0
0	27.7727	0	1.31332	189.887	11.3311	0.563736							0.510816	10.2674	0	0		25.8643	1.28678	93.6787	0
0	40.5909	0	1.91947	435.885	11.3894	0.566637							0.531557	10.6843	0	2.25141		26.8807	1.33735	95.8147	0
0	54.0194	0	2.55448	192.9	11.5555	0.5749							0.540751	10.8691	0	2.35243		27.7321	1.37971	94.9921	0
0	43.3376	0	2.04936	438.886	11.8646	0.590279							0.546279	10.9802	0	0.519555		28.8434	1.435	97.9373	0
0	55.2402	0	2.61221	444.888	12.1022	0.6021							0.527201	10.5967	0	1.02468
0	108.954	0	5.15226	195.885	12.1495	0.604453							0.563736	11.3311	0	1.31332
0	197.156	0	9.32313	198.885	12.4795	0.620871							0.566637	11.3894	0	1.91947
0	101.63	0	4.80589	447.888	12.5246	0.623114							0.5749	11.5555	0	2.55448
0	61.0389	0	2.88642	450.888	12.9206	0.642816							0.590279	11.8646	0	2.04936
0	210.279	0	9.94371	201.886	12.9547	0.644512							0.573888	11.5352	0	1.95916
0	191.052	0	9.03449	204.884	13.4035	0.666841							0.6021	12.1022	0	2.61221
0	189.526	0	8.96233	207.886	13.5751	0.675378							0.604453	12.1495	0	5.15226
0	266.74	0	12.6137	210.886	14.0107	0.69705							0.620871	12.4795	0	9.32313
0	405.298	0	19.1658	225.886	14.1163	0.702303							0.623114	12.5246	0	4.80589
0	289.629	0	13.6961	228.886	14.1295	0.70296							0.642816	12.9206	0	2.88642
0	323.811	0	15.3125	231.886	14.1295	0.70296							0.644512	12.9547	0	9.94371
0	296.649	0	14.028	234.884	14.1295	0.70296							0.622978	12.5219	0	5.78727
0	396.142	0	18.7329	222.886	14.1823	0.705587							0.666841	13.4035	0	9.03449
0	309.772	0	14.6486	237.885	14.2087	0.7069							0.675378	13.5751	0	8.96233
0	375.694	0	17.7659	219.886	14.2351	0.708214							0.69705	14.0107	0	12.6137
55.2402	568.882	2.61221	26.9014	213.886	14.2483	0.708871							0.679756	13.6631	0	10.2035
0	451.993	0	21.3739	216.886	14.2747	0.710184							0.702303	14.1163	0	19.1658
0	480.376	0	22.7161	240.884	14.3011	0.711498							0.70296	14.1295	0	13.6961
0	352.194	0	16.6546	243.884	14.3803	0.715438							0.70296	14.1295	0	15.3125
48.2207	441.616	2.28027	20.8832	246.886	14.4199	0.717408							0.70296	14.1295	0	14.028
75.383	420.558	3.56473	19.8874	249.886	14.5123	0.722005							0.705587	14.1823	0	18.7329
56.461	329.915	2.66994	15.6011	252.888	14.6047	0.726602							0.7069	14.2087	0	14.6486
48.5259	380.577	2.2947	17.9968	255.886	14.6971	0.731199							0.708214	14.2351	0	17.7659
84.844	376	4.01212	17.7803	462.886	14.7818	0.735413							0.708871	14.2483	2.61221	26.9014
129.097	446.805	6.10478	21.1286	258.885	14.7895	0.735796							0.710184	14.2747	0	21.3739
236.831	469.694	11.1993	22.211	267.887	14.9875	0.745647							0.711498	14.3011	0	22.7161
254.227	453.214	12.0219	21.4317	270.887	15.0667	0.749587							0.715438	14.3803	0	16.6546
90.0323	333.577	4.25747	15.7743	465.886	15.0986	0.751174							0.717408	14.4199	2.28027	20.8832
96.1362	393.396	4.54611	18.603	468.888	15.4682	0.769562							0.722005	14.5123	3.56473	19.8874
216.688	412.318	10.2468	19.4978	276.889	15.5551	0.773886							0.726602	14.6047	2.66994	15.6011
348.837	596.96	16.4959	28.2292	279.887	15.8851	0.790303							0.731199	14.6971	2.2947	17.9968
381.493	513.642	18.0401	24.2892	471.886	15.9698	0.794517							0.735413	14.7818	4.01212	17.7803
249.954	431.24	11.8199	20.3926	474.888	16.0754	0.799771							0.735796	14.7895	6.10478	21.1286
434.902	497.467	20.5657	23.5243	477.885	16.0886	0.800428							0.745647	14.9875	11.1993	22.211
212.415	443.142	10.0447	20.9554	480.886	16.1282	0.802398							0.749587	15.0667	12.0219	21.4317
299.701	464.506	14.1723	21.9657	483.886	16.1942	0.805682							0.717975	14.4313	2.46105	18.8377
277.117	410.181	13.1043	19.3967	489.886	16.2338	0.807652							0.751174	15.0986	4.25747	15.7743
350.668	636.025	16.5825	30.0765	486.888	16.2602	0.808965							0.769562	15.4682	4.54611	18.603
340.292	553.317	16.0918	26.1654	492.888	16.2602	0.808965							0.773886	15.5551	10.2468	19.4978
282.305	367.759	13.3497	17.3907	495.886	16.2998	0.810935							0.790303	15.8851	16.4959	28.2292
250.87	506.012	11.8632	23.9284	282.887	16.3603	0.813945							0.794517	15.9698	18.0401	24.2892
356.772	552.707	16.8711	26.1365	498.888	16.4318	0.817502							0.799771	16.0754	11.8199	20.3926
474.882	580.48	22.4563	27.4498	501.887	16.4582	0.818816							0.779869	15.6754	10.901	21.131
433.376	540.194	20.4936	25.5448	504.886	16.4714	0.819473							0.800428	16.0886	20.5657	23.5243
383.935	470.305	18.1556	22.2399	507.888	16.5078	0.821284							0.802398	16.1282	10.0447	20.9554
344.87	501.129	16.3083	23.6975	285.885	16.7299	0.832333							0.805682	16.1942	14.1723	21.9657
446.499	630.837	21.1142	29.8311	510.886	16.8326	0.837443							0.807652	16.2338	13.1043	19.3967
497.467	379.967	23.5243	17.968	513.886	17.0182	0.846677							0.808965	16.2602	16.5825	30.0765
506.318	589.025	23.9428	27.8539	516.886	17.111	0.851294							0.808965	16.2602	16.0918	26.1654
490.753	561.863	23.2068	26.5695	288.887	17.2315	0.857289							0.810935	16.2998	13.3497	17.3907
589.941	616.188	27.8972	29.1384	291.887	17.7067	0.88093							0.813945	16.3603	11.8632	23.9284
604.895	465.116	28.6044	21.9945	294.887	18.1819	0.904572							0.817502	16.4318	16.8711	26.1365
710.798	548.434	33.6124	25.9345	297.887	18.6703	0.928871							0.818816	16.4582	22.4563	27.4498
699.506	477.019	33.0784	22.5574	300.887	19.1455	0.952512							0.819473	16.4714	20.4936	25.5448
887.811	330.831	41.983	15.6444	303.887	19.6207	0.976154							0.821284	16.5078	18.1556	22.2399
1040.41	449.246	49.199	21.244	306.916	20.0959	0.999796							0.832333	16.7299	16.3083	23.6975
1120.67	321.065	52.9947	15.1826	309.885	20.5447	1.02212							0.837443	16.8326	21.1142	29.8311
1175.3	338.766	55.578	16.0196	312.887	21.0331	1.04642							0.846677	17.0182	23.5243	17.968
1442.35	211.195	68.2061	9.98701	315.885	21.5083	1.07006							0.816833	16.4183	16.9798	23.7514
1478.36	227.065	69.9091	10.7375	318.885	21.9307	1.09108							0.851294	17.111	23.9428	27.8539
1533.3	188	72.5069	8.89017	321.887	22.5643	1.1226							0.857289	17.2315	23.2068	26.5695
1663.61	137.032	78.6694	6.48001	324.887	23.0263	1.14559							0.88093	17.7067	27.8972	29.1384
1699.02	92.7791	80.3435	4.38736	327.887	23.6599	1.17711							0.863171	17.3497	25.0156	27.8539
1829.03	115.974	86.4916	5.4842	330.887	24.1351	1.20075							0.904572	18.1819	28.6044	21.9945
1878.17	44.2532	88.8151	2.09265	333.887	24.7027	1.22899							0.928871	18.6703	33.6124	25.9345
1974.3	0	93.3612	0	336.885	25.1251	1.25							0.916721	18.4261	31.1084	23.9645
1981.63	0	93.7076	0	339.887	25.7191	1.27956							0.952512	19.1455	33.0784	22.5574
1980.41	0	93.6499	0	342.887	26.0095	1.294							0.976154	19.6207	41.983	15.6444
2011.23	0	95.1075	0	345.887	26.6431	1.32553							0.999796	20.0959	49.199	21.244
2041.14	0	96.5219	0	348.887	27.1183	1.34917							0.976154	19.6207	41.4201	19.8153
1994.45	0	94.3138	0	351.887	27.5935	1.37281							1.02212	20.5447	52.9947	15.1826
2023.13	0	95.6704	0	354.887	27.8707	1.3866							1.04642	21.0331	55.578	16.0196
2054.87	0	97.1713	0	357.885	28.4119	1.41353							1.03427	20.7889	54.2863	15.6011
2055.48	0	97.2002	0	360.887	28.8211	1.43389							1.07006	21.5083	68.2061	9.98701
2066.47	0	97.7197	0	363.885	28.8475	1.4352							1.09108	21.9307	69.9091	10.7375
2092.11	0	98.932	0	390.887	28.8739	1.43651							1.08057	21.7195	69.0576	10.3622
2025.88	0	95.8003	0	393.885	28.8739	1.43651							1.1226	22.5643	72.5069	8.89017
2061.89	0	97.5032	0	366.887	28.8871	1.43717							1.14559	23.0263	78.6694	6.48001
2057.01	0	97.2723	0	369.887	28.8871	1.43717							1.13409	22.7953	75.5881	7.68509
2061.89	0	97.5032	0	372.885	28.8871	1.43717							1.17711	23.6599	80.3435	4.38736
2067.08	0	97.7486	0	375.887	28.8871	1.43717
2099.43	0	99.2784	0	378.887	28.8871	1.43717							1.20075	24.1351	86.4916	5.4842
2076.54	0	98.196	0	381.885	28.8871	1.43717							1.22899	24.7027	88.8151	2.09265
2090.58	0	98.8599	0	384.885	28.9003	1.43783							1.21487	24.4189	87.6533	3.78843
2114.69	0	100	0	387.885	28.9135	1.43848							1.25	25.1251	93.3612	0
													1.27956	25.7191	93.7076	0
													1.294	26.0095	93.6499	0
													1.28678	25.8643	93.6787	0
													1.32553	26.6431	95.1075	0
													1.34917	27.1183	96.5219	0
													1.33735	26.8807	95.8147	0
													1.37281	27.5935	94.3138	0
													1.3866	27.8707	95.6704	0
													1.37971	27.7321	94.9921	0
													1.41353	28.4119	97.1713	0
													1.43389	28.8211	97.2002	0
													1.4352	28.8475	97.7197	0
													1.43651	28.8739	98.932	0
													1.43651	28.8739	95.8003	0
													1.43717	28.8871	97.5032	0
													1.43717	28.8871	97.2723	0
													1.43717	28.8871	97.5032	0
													1.43717	28.8871	97.7486	0
													1.43717	28.8871	99.2784	0
													1.43717	28.8871	98.196	0
													1.43783	28.9003	98.8599	0
													1.43848	28.9135	100	0
													1.435	28.8434	97.9373	0

[truncated: 12 more sheets: ND5.T2, ND6.T1, ND6.T2, ND7.T1, ND7.T2, ND8.T1.1ST, ND8.T1.b-2ND, ND8.T2, ND9.T1, ND9.T2, ND10.T1, ND10.T2]
