# Supplementary material for: Repeated transspinal stimulation decreases soleus H-reflex excitability and restores spinal inhibition in human spinal cord injury
Source: PLoS One. 2019 Sep 26;14(9):e0223135. doi: 10.1371/journal.pone.0223135 (PMC6762874; doi:10.1371/journal.pone.0223135)
Supplement: S1 Data — (ZIP) [file pone.0223135.s001.zip › DATA ANALYSIS/SOL HRRC.LeftLeg.SCI.xlsx]

## Sheet: Sigmoid
	Sigmoid function based on non-normalized intensities and normalized SOL M-waves and H-reflexes to the homonymous maximal M-wave
	H-REFLEX
	BEFORE								AFTER
		R2	Max	m	s50	slope	stim at threshold	stim at max	R2	Max	m	S50	slope	stim at threshold	stim at max
AIS A-B	R001	0.91	96.9	1.4	17.44	1.42857	16.0114	18.8686	0.87	57.42	1.21	13.75	1.65289	12.0971	15.4029
	R006	NO H-REFLEX WAS PRESENT IN THIS LEG							NO H-REFLEX WAS PRESENT IN THIS LEG
	R008	0.91	61.86	3.94	3.87	0.507614	3.36239	4.37761	0.77	46.06	2.38	3.92	0.840336	3.07966	4.76034
	R010	0.86	38.33	0.85	15.6	2.35294	13.2471	17.9529	0.88	39.24	0.64	13.75	3.125	10.625	16.875
	MEAN	0.893333	65.6967	2.06333	12.3033	1.42971	10.8736	13.733	0.84	47.5733	1.41	10.4733	1.87274	8.60059	12.3461
	SD	0.0288675	29.4729	1.64834	7.3612	0.922664	6.65015	8.11496	0.0608276	9.18399	0.887074	5.67535	1.15809	4.83759	6.61055
	SEM	0.0166667	17.0162	0.951671	4.24999	0.5327	3.83946	4.68518	0.0351188	5.30238	0.512152	3.27667	0.668624	2.79298	3.8166
AIS C-D	R002	0.95	62.89	1.38	16.17	1.44928	14.7207	17.6193	0.95	48.45	0.68	23.56	2.94118	20.6188	26.5012
	R003	0.97	86.97	3.27	9.23	0.611621	8.61838	9.84162	0.98	88.95	0.97	16.62	2.06186	14.5581	18.6819
	R004	NO H-REFLEX WAS PRESENT IN THIS LEG							NO H-REFLEX WAS PRESENT IN THIS LEG
	R007	0.97	58.12	1.15	18.39	1.73913	16.6509	20.1291	0.71	33.28	0.52	14.56	3.84615	10.7138	18.4062
	R009	0.97	87.74	2.63	10.85	0.760456	10.0895	11.6105	0.95	70.24	8.33	7.98	0.240096	7.7399	8.2201
	R011	0.94	51.04	0.53	15.56	3.77358	11.7864	19.3336	0.94	51.11	0.21	26.44	9.52381	16.9162	35.9638
	R012	0.93	89.59	4.57	3.25	0.437637	2.81236	3.68764	0.69	68.55	2.46	4.41	0.813008	3.59699	5.22301
	MEAN	0.955	72.725	2.255	12.2417	1.46195	10.7797	13.7036	0.722996	47.1133	1.6841	12.0346	2.39532	9.6814	14.4006
	SD	0.0176068	17.2805	1.51607	5.58752	1.23976	4.89166	6.44876	0.329085	23.951	2.20947	7.5897	2.50027	5.72075	9.74766
	SEM	0.00718795	7.05472	0.618933	2.2811	0.50613	1.99701	2.63269	0.0949985	6.91404	0.637819	2.19096	0.721767	1.65144	2.81391
AIS A-B		0.241982	0.366732	0.578107	0.750258	0.631638	0.657112	0.829725
AIS C-D		0.150405	0.265276	0.966923	0.440304	0.25167	0.636475	0.360204
	M-WAVE
	BEFORE								AFTER
		R2	Max	m	s50	slope	stim at threshold	stim at max	R2	Max	m	S50	slope	stim at threshold	stim at max
AIS A-B	R001								0.97	100.61	0.45	21.95	4.44444	17.5056	26.3944
	R001
	R006	0.97	95.14	0.61	25.66	3.27869	22.3813	28.9387	0.8	96.45	3.02	51.92	0.662252	51.2577	52.5823
	R008	0.97	92.67	1.26	5.72	1.5873	4.1327	7.3073	0.94	93.61	2.05	5.88	0.97561	4.90439	6.85561
	R010
	R002
	R003T2B								0.97	94.36	1.24	16.6	1.6129	14.9871	18.2129
	R003	0.97	100.66	1.25	15.44	1.6	13.84	17.04	0.97	90.74	0.81	26.57	2.46914	24.1009	29.0391
	R004
	R007	0.92	95.78	0.5	33.4	4	29.4	37.4
	R009	0.96	101	0.34	23.03	5.88235	17.1476	28.9124	0.99	100.6	0.44	18.23	4.54545	13.6845	22.7755
	MEAN	0.958	97.05	0.792	20.65	3.26967	17.3803	23.9197	0.94	96.0617	1.335	23.525	2.45163	21.0734	25.9766
	SD	0.0216795	3.6428	0.43344	10.5282	1.80123	9.45476	11.7807	0.0704273	3.96639	1.0217	15.5265	1.69939	16.0379	15.1891
	SEM	0.00969536	1.62911	0.19384	4.70838	0.805535	4.2283	5.26848	0.0287518	1.61927	0.417107	6.33868	0.693774	6.54743	6.20094
		0.59836	0.679688	0.29949	0.733817	0.458776	0.662451	0.810798

## Sheet: HRRC.S50HR
pre H-reflex (% Mmax pre)-STIM INTENSITIES NORMALIZED TO S50 HR PRE																	post H-reflexes (%Mmax post)-STIM INTENSITIES NORMALIZED TO S50 HR PRE
	AIS B	AIS B	AIS B	AIS A		AIS D	AIS C	AIS D	AIS D	AIS D	ASIA C	ASIA D						AIS B	AIS B	AIS B	AIS A		AIS D	AIS C	AIS C	AIS D	AIS D	AIS D	ASIA C	ASIA D
	R001.T1	R006.T1	R008.T1	R010.T1	MEAN	R002.T1	R003.T1	R004.T1	R007.T1	R009.T1	R0011.T1	R012.T1	MEAN	SD	SEM			R001.T3	R006.T2	R008.T2	R010.T2	MEAN	R002.T2	R003.T2B	R003.T2.A	R004.T2	R007.T2	R009.Τ2	R0011.T2	R012.T2	MEAN	SD	SEM
0.3		no reflex		0	0	0	0	no reflex		0	0	0	0	0	0		0.3		no reflex	0	0	0	0.701866		0	no reflex		0.543693	0	0	0.249112	0.345664	0.154586
0.4		present	0	0	0	0	0	present		0	0	0	0	0	0		0.4	0		0	0	0	0		0	present	0	2.41641	0	0	0.402736	0.986497	0.402736
0.5			0	0.480384	0.240192	0	0			0	0	0	0	0	0		0.5	0		0	0	0	0	0	0		4.3864	3.07631	0	0	1.0661	1.85958	0.702855
0.6			0	0	0	0.857512	0		0	0	0	0	0.142919	0.350078	0.142919		0.6	0.924401		0	0	0.308134	0	0	0		7.65244	3.03589	0	0	1.52691	2.92849	1.10687
0.7			0.978397	0	0.489198	0	0		0	0.733668	1.98374	0	0.452901	0.805328	0.328774		0.7	25.6575		5.33981	10.0755	13.6909	0.909236	0	0		7.85973	18.2362	0	0	3.85789	6.96395	2.63213
0.8			4.73895	7.05898	5.89897	0	0.458115		1.47316	1.55109	12.0755	12.4316	4.66492	5.90899	2.41233		0.8	40.2286		2.60922	12.4841	18.4406	3.82836	0	0		20.6707	65.9846	0	0	12.9262	24.5842	9.29194
0.9	22.9661		21.399	13.4307	19.2653	18.4513	28.1086		14.2935	4.33166	23.1818	30.5739	19.8235	9.67424	3.94949		0.9	55.9747		23.9078	25.9665	35.283	9.02855	3.84255	0		30.8067	68.7442	0	0	16.0603	25.7085	9.71691
1	70.8615		42.642	24.9666	46.1567	45.9537	62.5102		43.9526	35.0087	30.5056	58.4504	46.0635	12.5909	5.14021		1	58.7425		23.6583	37.3029	39.9012	16.2386	29.9093	0		28.5973	67.6119	0	0.778921	20.448	24.5669	9.28541
1.1	78.0279		55.6418	37.4366	57.0354	55.5907	86.1666		51.3403	74.2231	36.7795	73.959	63.0099	18.2269	7.44112		1.1	47.7869		38.3293	32.5426	39.5529	23.353	52.3249	0		24.7481	65.4189	1.69225	8.60797	25.1636	25.2319	9.53674
1.2	86.0997		58.0834	35.048	59.7437	61.0588	88.4588		39.703	87.8392	42.7307	85.7092	67.5833	22.8568	9.33126		1.2	29.6312		44.2354	39.1646	37.6771	27.3834	67.7755	0		19.4334	68.9996	4.99803	20.7376	29.9039	27.9204	10.5529
1.3	97.0038		37.221	39.8852	58.0367	64.8159	87.2055		40.6629	86.7136	44.7816	73.7423	66.3203	20.1576	8.2293		1.3	21.6639		39.7451	31.0868	30.8319	23.7039	72.1597	0		19.9171	67.6486	12.8217	34.1744	32.9179	27.3529	10.3384
1.4	110.556		19.9369	31.9799	54.1574	58.7974	86.7556		39.2079	88.3518	49.5337	66.9724	64.9365	19.8262	8.094		1.4	8.35621		39.912	27.8913	25.3865	19.4449	73.7675	0		17.801	67.7817	23.4553	62.0694	37.76	29.306	11.0766
1.5	103.682		19.2466	31.7577	51.5622		76.7629		30.4112	87.809	53.6543	61.2199	61.9715	22.0916	9.87968		1.5	4.88742		27.5659	23.4641	18.6391	18.6792	77.8702	5.92806		15.0631	64.3513	23.9669	35.377	34.4622	26.8584	10.1515
1.6	84.2368		19.9786	22.0691	42.0948		55.7205		32.5334	88.1683	57.2447	44.7943	55.6922	20.6894	9.25259		1.6	4.42065		11.3066	13.97	9.89909	12.6735	78.6677	17.022		7.85973	57.615	17.9588	70.7126	37.5013	30.2726	11.442
1.7	61.2185		20.1571	19.7258	33.7005		25.1566		28.9229	77.6741	57.2054	27.9149	43.3748	23.1705	10.3622		1.7	0		10.1162	10.5839	6.90003	16.8767	52.3551	38.6691		11.8673	39.8544	30.8933	67.4023	36.8455	19.3423	7.31069
1.8	50.5427				50.5427		9.92474		24.1925	73.5905	44.521	14.8191	33.4096	26.0771	11.662		1.8	4.14607		6.8568	3.36577	4.78955	11.501	32.3658	58.5847			33.0829	36.2455	72.5326	40.7188	21.6013	8.81868
1.9	58.1187				58.1187		5.75916		32.8383	65.7663	41.7667	9.92908	31.2119	24.5401	10.9746		1.9	2.24367		11.7718	0	4.67184	13.7183	15.3446	68.6331			23.0592	24.9705	69.7279	35.9089	26.133	10.6688
2	49.7237		5.38743	0	18.3704		0		14.395	55.5209	39.8432	15.3333	25.0185	22.2641	9.9568		2	0		1.51193	1.85777	1.12323	12.7054	5.22006	68.4595		0	4.60134	41.7608	36.3426	24.1557	25.4192	9.60757
3			0		0					0	48.495	0.695035	16.3967	27.8001	16.0504		3					#DIV/0!	14.4808	0	15.7304		0.967352		53.227	7.38292	15.2981	19.7054	8.04469

## Sheet: HRRC.S50MW
pre H-reflex (% Mmax pre)-STIM INTENSITIES NORMALIZED TO MT PRE																	post H-reflexes (%Mmax post)-STIM INTENSITIES NORMALIZED TO POST MT																		Mwaves pre (%Mmax pre, normalized to Mwave S50 pre
	AIS B	AIS B	AIS B	AIS A		AIS D	AIS C	AIS D	AIS D	AIS D	ASIA C	ASIA D						AIS B	AIS B	AIS B	AIS A		AIS C	AIS D	AIS D	AIS D	AIS D	ASIA C	ASIA D						AIS B	AIS B	AIS B	AIS A		AIS D	AIS C	AIS D	AIS D	AIS D	ASIA C	ASIA D
	R001.T1	R006.T1	R008.T1	R010.T1	MEAN	R002.T1	R003.T1	R004.T1	R007.T1	R009.T1	R0011.T1	R012.T1	MEAN	SD	SEM			R001.T3	R006.T2	R008.T2	R010.T2	MEAN	R003.T2B	R002.T2	R004.T2	R007.T2	R009.Τ2	R0011.T2	R012.T2	MEAN	SD	SEM			R001.T1	R006.T1	R008.T1	R010.T1	MEAN	R002.T1	R003.T1	R004.T1	R007.T1	R009.T1	R0011.T1	R012.T1	MEAN	SD	SEM
0.3		no reflex	0		0	0	0	no reflex	0	0.733668	0	0	0.122278	0.299519	0.122278		0.3	0	no reflex	0		0	0	0	no reflex		3.15452	0	0	0.630904	1.41074	0.630904		0.3	0	0	0	0	0	1.94608	0	not	0	0	0	0	0.324347	0.794485	0.324347
0.35		present	0	0.720577	0.360288	0	0	present	0	1.13568	0	0	0.18928	0.463639	0.18928		0.35	0	present	0	0	0	0	0	present		3.01832	0	0	0.603664	1.34983	0.603664		0.35	0	0	0	0	0	1.5473	0	correct	0	0	0	0	0.257883	0.631681	0.257883
0.4			0	0	0	0	0		0	8.47487	0	0	1.41248	3.45985	1.41248		0.4	0		0	0	0	0	0		0	27.6213	3.34514	0	5.16107	11.0843	4.52513		0.4	0	0	0	0	0	1.6111	0		0	0.31407	0	0	0.320862	0.64445	0.263095
0.45			0		0	0	0		2.20974	41.4464	1.53453		9.03813	18.1425	8.11358		0.45	0			7.18341	3.5917	0	0.556024		4.12381	69.3873	12.7587	0.861621	14.6146	27.2541	11.1264		0.45	0	0	0	0	0	2.24461	0		0	2.99749	0		1.04842	1.46008	0.652965
0.5			1.223	0	0.611498		1.44797		14.2935	81.4472	4.08223	12.6578	22.7857	33.2452	14.8677		0.5	0.924401		2.6699	11.8816	5.15863	4.3913	2.15345		5.34923	66.8813	23.1109	15.1775	19.5106	24.5199	10.0102		0.5	0	0	0	0	0	2.59212	0		0	10.9523	0	0	2.2574	4.38397	1.78975
0.55	6.8173		4.73895	6.84548	6.13391	0	30.7659		42.1844	85.7286	16.6585	31.935	34.5454	29.0259	11.8498		0.55	4.61285		5.21845	12.1722	7.3345	24.7895	4.91306		7.33575	70.2056	20.972	32.7147	26.8218	23.7273	9.68664		0.55	0	0	2.67299	0	0.668248	4.05168	0		0	13.4874	0	0	2.92319	5.42323	2.21402
0.6	41.4025			12.1964	26.7995	0	64.4213		52.0532	87.6	23.0031	56.4195	47.2495	31.1467	12.7156		0.6	28.288		33.3131	25.077	28.8927	50.2469	9.02855		7.96914	65.6913	33.6186	59.4755	37.6717	25.0509	10.227		0.6	0	0		0	0	6.44441	0		0	14.6131	0	0	3.50958	6.01946	2.45743
0.65	79.4564		29.266	15.4924	41.4049	1.71502	84.1241		41.161	88.3216	31.4075	72.3617	53.1818	34.1396	13.9374		0.65	40.2286		21.3679	26.7721	29.4562	69.3234	13.7422		6.32809	68.9996	30.608	66.4679	42.5782	29.2335	11.9345		0.65	0	8.41227	8.93144	1.47451	4.70456	9.49115	0		0	15.4221	0.432815	0.191489	4.25626	6.625	2.70464
0.7	78.1831		44.5385	33.0665	51.9293		90.1423		37.9883	85.3601	31.5103	85.3511	66.0704	28.7502	12.8575		0.7	53.5832		26.1529	38.7723	39.5028	72.8466	21.2315		12.3406	66.4162	37.4262	70.956	46.8695	26.7424	10.9175		0.7	0	10.8931	9.61257	2.29517	5.70021	10.9906	0		0	16.4673	4.79376	1.95035	5.70034	6.6901	2.73122
0.75	84.0493		56.3605	32.9263	57.7787	0	86.7637		42.933	77.6281	37.8713	81.5709	54.4612	33.732	13.771		0.75	57.5691		39.3002	32.3601	43.0765	79.422	26.8384		21.8748	67.7409	41.0271	67.5802	50.7472	24.0587	9.82193		0.75	0	13.7348	10.7168	10.053	8.62616	12.2747	1.1412		0	15.8579	6.20369	8.47163	7.32484	6.19316	2.52835
0.8	99.1687		61.2063	36.6093	65.6614	0	87.4804		33.2548	68.5729	44.0947	71.8546	50.8762	31.7428	12.9589		0.8	58.7109		45.267	38.9801	47.6527	83.9631	28.4734		24.9093	67.3125	45.238	73.4013	53.8829	24.6007	10.0432		0.8	1.73162	17.0501	13.3548	8.16653	10.0757	13.8459	4.23429		0	11.6608	17.6012	17.9255	10.8779	7.30424	2.98194
0.85	95.4761		50.0701	39.4876	61.6779	0	85.8756		27.2913	61.1759	43.275	66.9724	47.4317	30.729	12.5451		0.85	57.4478		37.6922	36.3477	43.8292	82.0077	23.5444		39.7996	62.1425	44.4313	68.5763	53.417	21.3631	8.72145		0.85	6.54169	26.9959	26.1994	14.1847	18.4804	17.7062	8.9239		10.2608	23.0528	25.7263	28.3719	19.007	8.11265	3.31198
0.9	110.641		33.0065	35.6685	59.7719	9.73974	75.4854		33.5498	52.0975	49.5377	61.2199	46.9383	22.8703	9.33677		0.9	46.2155		48.5285	30.1196	41.6212	77.5871	20.0471		32.1472	52.1594		48.9511	46.1784	21.85	9.77161		0.9	14.0376	33.6655	39.2938	28.6829	28.92	35.6117	19.6499		22.7055	31.7638	31.5522	33.5035	29.1311	6.40456	2.61465
0.95	105.71		17.7915	32.526	52.0093	27.1628	55.0004		27.9176	37.5092	51.282	50	41.4787	12.2976	5.02049		0.95	30.8731		34.9341	25.9935	30.6003	51.3071	21.4548		27.748	38.8842		26.9882	33.2765	11.8997	5.3217		0.95	39.1959	68.1326	44.7866	28.0464	45.0404	34.2638	39.8949		30.0066	50.1491	41.6683	40.6525	39.4392	6.88633	2.81133
1	88.1796		21.9961	30.5364	46.904	39.7866	36.6042		18.5655	30.4548	55.0593	39.5887	36.6765	12.0234	4.90852		1	26.5376		25.1335	24.0622	25.2445	30.7981			26.179	33.0829	39.7087	27.0507	31.3639	5.44056	2.43309		1	55.3646	77.0185	41.5997	56.632	57.6537	47.1314	58.9148		51.5124	60.6181	50.1935	49.4326	52.9671	5.48216	2.23808
1.05	67.2916		19.2466	21.8642	36.1341	52.1208	16.803		32.8383	25.6985	57.9513	21.2695	34.4469	16.905	6.90144		1.05	21.6639		11.2864	22.1918	18.3807	18.34	14.6754			23.0592		34.7245	22.6998	8.72013	4.36006		1.05	73.9467	87.1267	50.1161	88.5508	74.9351		82.8834		17.4063	70.9849	44.9866	67.2979	56.7118	25.8995	11.5826
1.1	55.1233		19.9786	19.7258	31.6092	55.5907	4.99018			18.737	59.3154	13.6454	30.4557	25.1647	11.254		1.1	11.7243		10.3155	11.9019	11.3139	14.2324			21.0687	21.7939		11.5684	17.1659	5.05261	2.52631		1.1		81.5855	66.2203		73.9029	65.6883	97.4149		43.4402	78.8241	63.6632	71.1667	70.0329	17.8604	7.29147
1.15							5.75916				55.0954		30.4273	34.886	24.6681		1.15	6.67216		9.35983	10.1176	8.71653	8.47362	14.3643			17.8463			13.5614	4.73765	2.73528		1.15	86.8994	93.1138			90.0066		98.5275		74.1351		62.7385		78.467	18.2835	10.556
1.2	56.406		20.1571		38.2816		0			4.65327	44.521	15.3333	16.1269	19.9881	9.99405		1.2	4.88742			9.85401	7.37072	7.41761			19.9171	6.59022			11.3083	7.46689	4.31101		1.2		88.7836			88.7836	79.8931	100		100	90.2513	59.4334	78.5532	84.6885	15.4809	6.32004
1.25	45.9645		20.1571				0			0	41.7667		13.9222	24.114	13.9222		1.25	4.42065		11.7718	0	5.3975	5.10065	12.4342			4.85699		12.1165	8.6271	4.21584	2.10792		1.25	87.3754	92.9184	70.8445		83.7128		99.9509			96.6131	61.4106		85.9915	21.353	12.3282
1.3							0			0	34.8908		11.6303	20.1442	11.6303		1.3	0			5.85969	2.92985	10.8044			17.801	2.7613			10.4556	7.52592	4.34509		1.3	98.1056	94.0686			96.0871		99.231			92.9849			96.108	4.41666	3.12305
1.35			15.8186		15.8186		0			0	33.5137		11.1712	19.3491	11.1712		1.35	3.95387		11.2257		7.5898	6.13954	13.0483			0	53.227	9.92403	16.4678	21.1164	9.44355		1.35		95.2939	78.8252		87.0596	84.9896	97.7749						91.3823	9.04053	6.39262
1.4			19.0145		19.0145		0			0	39.701		13.2337	22.9214	13.2337		1.4	2.86342		0		1.43171	4.64356	13.0005		14.6312	0	48.4651	9.93365	15.1123	17.2157	7.02827		1.4		97.2485	73.1298		85.1892	82.1024	98.1566			98.0955			92.7848	9.25131	5.34124
1.5			8.26638	0	4.13319		0			0	41.2552		13.7517	23.8187	13.7517		1.5	0				0	4.15958			11.9883	0		5.61592	5.44094	4.97137	2.48569		1.5		94.7857	90.8409	92.0536	92.5601	82.0865				97.7349			89.9107	11.0651	7.82423
1.6			0	0	0		0			0	44.1865		14.7288	25.5111	14.7288		1.6	0		0		0	7.74362			11.9883	0	51.3642	4.05808	15.0308	20.7894	9.29732		1.6		96.8877	95.3937	96.9576	96.413	81.1677							81.1677	#DIV/0!	#DIV/0!
1.7			0		0		0			0	48.672		16.224	28.1008	16.224		1.7	0		0		0	0			0	0	49.0653	2.15405	10.2439	21.7219	9.71431		1.7			97.5183		97.5183	82.0865							82.0865	#DIV/0!	#DIV/0!
1.8			0		0		0			0	47.9441	2.08511	12.5073	23.645	11.8225		1.8	0		0	1.98162	0.660539				0	0	49.8622	0	12.4655	24.9311	12.4655		1.8			97.9647		97.9647	89.8814						97.766	93.8237	5.5752	3.94226
1.9			0		0		0			0		0	0	0	0		1.9	0		0	0	0				1.9347		49.4237	0	17.1195	27.993	16.1618		1.9			95.7418		95.7418						92.6725	99.0213	95.8469	4.48923	3.17437
2							0			0		0	0	0	0		2									0			3.20223	1.60112	2.26432	1.60112		2					#DIV/0!							100	100	#DIV/0!	#DIV/0!
2.1							0			0		0	0	0	0		2.1						1.24531						2.95221	2.09876	1.20696	0.853449		2.1					#DIV/0!							99.4752	99.4752	#DIV/0!	#DIV/0!
2.2							0			0		0	0	0	0		2.2						3.53122						0	1.76561	2.49695	1.76561		2.2			93.9975		93.9975							98.0284	98.0284	#DIV/0!	#DIV/0!
2.3							0			0		0	0	0	0		2.3						0						0	0	0	0		2.3					#DIV/0!							98.6241	98.6241	#DIV/0!	#DIV/0!
2.4							0			0		0	0	0	0		2.4												0	0	#DIV/0!	#DIV/0!		2.4					#DIV/0!							97.7163	97.7163	#DIV/0!	#DIV/0!
2.5							0			0		0	0	0	0		2.5												0	0	#DIV/0!	#DIV/0!		2.5					#DIV/0!							96.8369	96.8369	#DIV/0!	#DIV/0!
2.6							0			0		0	0	0	0		2.6												0	0	#DIV/0!	#DIV/0!		2.6					#DIV/0!							96.4586	96.4586	#DIV/0!	#DIV/0!
																													0.421194																		#DIV/0!	#DIV/0!	#DIV/0!

## Sheet: R1.T0
R001.T0.LL.HRRC.fns
Mmax	3093.15
Hmax	3699.26				S50 Mmax		S Hth								S50 Mmax									S Hth
Hmax/Mmax	1.19595				27.44		17.44								27.44					times MT				17.44
M-wave	H-reflex	M%Mmax	H%Mmax	Marker Time:	Stim.intensity	times MT	timesHT							times MT	Stim.intensity	M%Mmax	H%Mmax		Stim.intensity		M%Mmax	H%Mmax		timesHT	M%Mmax	H%Mmax		timesHT	M%Mmax	H%Mmax
0	161.753	0	5.2294	294.377	15.7393	0.57359	0.902483							0.57359	15.7393	0	5.2294		15.882	0.578789	0	6.8173		0.902483	0	5.2294		0.946764	0	22.9661
0	126.045	0	4.07499	297.371	15.7393	0.57359	0.902483							0.57359	15.7393	0	4.07499		17.2307	0.627942	0	41.4025		0.902483	0	4.07499		1.04261	0	70.8615
0	57.9869	0	1.87469	291.371	15.7593	0.574319	0.90363							0.574319	15.7593	0	1.87469		18.4284	0.671589	0	79.4564		0.90363	0	1.87469		1.1542	0	78.0279
0	268.876	0	8.69265	300.373	15.7793	0.575047	0.904776							0.575047	15.7793	0	8.69265		20.045	0.730503	0	78.1831		0.904776	0	8.69265		1.23803	0.588061	86.0997
0	155.649	0	5.03207	288.371	15.7993	0.575776	0.905923							0.575776	15.7993	0	5.03207		21.2673	0.775047	0	84.0493		0.905923	0	5.03207		1.34315	3.70992	97.0038
0	301.837	0	9.75826	303.371	15.8193	0.576505	0.90707							0.576505	15.8193	0	9.75826		22.8322	0.832079	1.73162	99.1687		0.90707	0	9.75826		1.44327	13.628	110.556
0	158.091	0	5.111	306.371	15.8593	0.577963	0.909364							0.577963	15.8593	0	5.111		24.022	0.875438	6.54169	95.4761		0.909364	0	5.111		1.54574	39.777	103.682
0	169.078	0	5.46621	309.371	15.8593	0.577963	0.909364							0.577963	15.8593	0	5.46621		25.2164	0.918966	14.0376	110.641		0.909364	0	5.46621		1.6314	59.9941	84.2368
0	274.37	0	8.87025	312.371	15.8593	0.577963	0.909364							0.577963	15.8593	0	8.87025		26.7623	0.975301	39.1959	105.71		0.909364	0	8.87025		1.74308	83.1228	61.2185
0	193.493	0	6.25555	285.371	15.8793	0.578692	0.91051							0.578692	15.8793	0	6.25555		28.1157	1.02462	55.3646	88.1796		0.91051	0	6.25555		1.83368	91.8155	50.5427
0	232.253	0	7.50863	282.371	15.9393	0.580878	0.913951							0.580878	15.9393	0	7.50863		29.7393	1.08379	73.9467	67.2916		0.913951	0	7.50863		1.94874	82.3319	58.1187
0	221.266	0	7.15343	315.372	15.9793	0.582336	0.916244							0.582336	15.9793	0	7.15343		31.9593	1.1647	86.8994	55.1233		0.916244	0	7.15343		2.0573	94.7706	49.7237
0	219.13	0	7.08436	279.385	15.9993	0.583065	0.917391							0.583065	15.9993	0	7.08436		34.8243	1.26911	87.3754	56.406		0.917391	0	7.08436
0	250.565	0	8.10064	276.371	16.0193	0.583794	0.918538							0.583794	16.0193	0	8.10064		36.5193	1.33088	98.1056	45.9645		0.918538	0	8.10064
0	372.642	0	12.0474	273.371	16.1993	0.590353	0.928859							0.590353	16.1993	0	12.0474							0.928859	0	12.0474
0	1046.21	0	33.8234	342.372	16.7593	0.610762	0.960969							0.578789	15.882	0	6.8173							0.960969	0	33.8234
0	396.448	0	12.817	339.372	16.7793	0.611491	0.962116							0.610762	16.7593	0	33.8234							0.962116	0	12.817
0	823.415	0	26.6206	336.373	16.8393	0.613677	0.965556							0.611491	16.7793	0	12.817							0.965556	0	26.6206
0	1258.32	0	40.6808	318.371	16.9193	0.616593	0.970143							0.613677	16.8393	0	26.6206							0.970143	0	40.6808
0	1032.17	0	33.3695	333.377	16.9793	0.618779	0.973584							0.616593	16.9193	0	40.6808							0.973584	0	33.3695
0	1074.89	0	34.7509	345.371	16.9993	0.619508	0.974731							0.618779	16.9793	0	33.3695							0.974731	0	34.7509
0	1006.53	0	32.5407	330.375	17.0793	0.622423	0.979318							0.619508	16.9993	0	34.7509							0.979318	0	32.5407
0	879.265	0	28.4262	348.371	17.1193	0.623881	0.981611							0.622423	17.0793	0	32.5407							0.981611	0	28.4262
0	1302.26	0	42.1016	267.373	17.1593	0.625339	0.983905							0.623881	17.1193	0	28.4262							0.983905	0	42.1016
0	1406.95	0	45.4859	270.371	17.1593	0.625339	0.983905							0.625339	17.1593	0	42.1016							0.983905	0	45.4859
0	1159.13	0	37.4741	327.371	17.1993	0.626797	0.986198							0.625339	17.1593	0	45.4859							0.986198	0	37.4741
0	1986.82	0	64.2329	351.372	17.2593	0.628983	0.989639							0.626797	17.1993	0	37.4741							0.989639	0	64.2329
0	1339.19	0	43.2955	321.373	17.2993	0.630441	0.991932							0.628983	17.2593	0	64.2329							0.991932	0	43.2955
0	1234.82	0	39.9211	324.372	17.3393	0.631899	0.994226							0.630441	17.2993	0	43.2955							0.994226	0	39.9211
0	1473.48	0	47.6369	354.383	17.3393	0.631899	0.994226							0.631899	17.3393	0	39.9211							0.994226	0	47.6369
0	1438.69	0	46.5121	357.377	17.3993	0.634085	0.997666							0.631899	17.3393	0	47.6369							0.997666	0	46.5121
0	1549.78	0	50.1036	360.375	17.4993	0.63773	1.0034							0.634085	17.3993	0	46.5121							0.946764	0	22.9661
0	1703.29	0	55.0666	363.373	17.5793	0.640645	1.00799							0.63773	17.4993	0	50.1036							1.0034	0	50.1036
0	1575.41	0	50.9324	366.383	17.6593	0.64356	1.01257							0.640645	17.5793	0	55.0666							1.00799	0	55.0666
0	2140.02	0	69.186	369.372	17.6793	0.644289	1.01372							0.64356	17.6593	0	50.9324							1.01257	0	50.9324
0	1066.35	0	34.4746	372.372	17.7993	0.648663	1.0206							0.644289	17.6793	0	69.186							1.01372	0	69.186
0	2412.26	0	77.9872	375.373	17.9193	0.653036	1.02748							0.648663	17.7993	0	34.4746							1.0206	0	34.4746
0	2350.91	0	76.0039	378.377	17.9993	0.655951	1.03207							0.627942	17.2307	0	41.4025							1.02748	0	77.9872
0	2411.34	0	77.9576	381.372	18.1593	0.661782	1.04124							0.653036	17.9193	0	77.9872							1.03207	0	76.0039
0	2469.63	0	79.8421	384.373	18.2793	0.666155	1.04812							0.655951	17.9993	0	76.0039							1.04124	0	77.9576
0	2431.48	0	78.6088	387.372	18.2793	0.666155	1.04812							0.661782	18.1593	0	77.9576							1.04812	0	79.8421
0	2405.85	0	77.78	390.373	18.3993	0.670528	1.05501							0.666155	18.2793	0	79.8421							1.04812	0	78.6088
0	2570.35	0	83.0982	393.384	18.4993	0.674173	1.06074							0.666155	18.2793	0	78.6088							1.05501	0	77.78
0	2425.38	0	78.4114	396.372	18.5993	0.677817	1.06647							0.670528	18.3993	0	77.78							1.06074	0	83.0982
0	2471.46	0	79.9013	399.377	18.7193	0.68219	1.07335							0.674173	18.4993	0	83.0982							1.06647	0	78.4114
0	2510.53	0	81.1643	402.373	18.8393	0.686563	1.08024							0.677817	18.5993	0	78.4114							1.07335	0	79.9013
0	2575.54	0	83.2659	405.373	19.0193	0.693123	1.09056							0.68219	18.7193	0	79.9013							1.08024	0	81.1643
0	2330.46	0	75.3429	408.373	19.2793	0.702598	1.10546							0.686563	18.8393	0	81.1643							1.09056	0	83.2659
0	2441.56	0	78.9344	411.372	19.4793	0.709887	1.11693							0.693123	19.0193	0	83.2659							1.04261	0	70.8615
0	2476.35	0	80.0592	414.372	19.8993	0.725193	1.14101							0.671589	18.4284	0	79.4564							1.10546	0	75.3429
0	2289.26	0	74.0109	417.372	20.3193	0.740499	1.1651							0.702598	19.2793	0	75.3429							1.11693	0	78.9344
0	2520.6	0	81.4899	420.372	20.3593	0.741957	1.16739							0.709887	19.4793	0	78.9344							1.14101	0	80.0592
0	2441.86	0	78.9443	423.372	20.4393	0.744872	1.17198							0.725193	19.8993	0	80.0592							1.1651	0	74.0109
0	2428.13	0	78.5002	426.372	20.5393	0.748517	1.17771							0.740499	20.3193	0	74.0109							1.16739	0	81.4899
0	2379.91	0	76.9413	429.372	20.7193	0.755077	1.18803							0.741957	20.3593	0	81.4899							1.17198	0	78.9443
0	2580.42	0	83.4238	432.372	21.0393	0.766738	1.20638							0.744872	20.4393	0	78.9443							1.17771	0	78.5002
0	2441.56	0	78.9344	435.372	21.1793	0.77184	1.21441							0.748517	20.5393	0	78.5002							1.18803	0	76.9413
0	2544.71	0	82.2694	438.372	21.5393	0.78496	1.23505							0.730503	20.045	0	78.1831							1.1542	0	78.0279
0	3052.25	0	98.6778	441.377	21.8593	0.796622	1.2534							0.755077	20.7193	0	76.9413							1.20638	0	83.4238
90.9479	2697	2.94031	87.1929	444.372	22.3393	0.814114	1.28092							0.766738	21.0393	0	83.4238							1.21441	0	78.9344
0	3652.57	0	118.086	612.409	22.8802	0.833827	1.31194							0.77184	21.1793	0	78.9344							1.23505	0	82.2694
123.299	2827.93	3.98619	91.4258	447.372	23.0193	0.838896	1.31991							0.78496	21.5393	0	82.2694							1.2534	0	98.6778
0	3092.23	0	99.9704	615.412	23.0902	0.84148	1.32398							0.796622	21.8593	0	98.6778							1.28092	2.94031	87.1929
115.974	2774.52	3.74938	89.6991	450.372	23.5393	0.857846	1.34973							0.775047	21.2673	0	84.0493							1.23803	0.588061	86.0997
209.058	2795.89	6.75876	90.3897	453.372	23.8193	0.86805	1.36579							0.814114	22.3393	2.94031	87.1929							1.31194	0	118.086
240.188	2859.67	7.76517	92.4519	456.373	24.1993	0.881899	1.38757							0.833827	22.8802	0	118.086							1.31991	3.98619	91.4258
244.156	3382.77	7.89344	109.364	618.388	24.5302	0.893958	1.40655							0.838896	23.0193	3.98619	91.4258							1.32398	0	99.9704
347.006	3586.95	11.2185	115.964	642.373	24.7102	0.900517	1.41687							0.84148	23.0902	0	99.9704							1.34973	3.74938	89.6991
394.922	2904.54	12.7676	93.9023	459.373	24.7193	0.900849	1.41739							0.832079	22.8322	1.73162	99.1687							1.36579	6.75876	90.3897
279.863	3554.6	9.04785	114.919	645.373	24.7402	0.901611	1.41859							0.857846	23.5393	3.74938	89.6991							1.38757	7.76517	92.4519
235	3627.24	7.59743	117.267	648.373	24.8302	0.904891	1.42375							0.86805	23.8193	6.75876	90.3897							1.34315	3.70992	97.0038
300.616	3699.26	9.7188	119.595	651.373	24.9502	0.909264	1.43063							0.881899	24.1993	7.76517	92.4519							1.40655	7.89344	109.364
368.675	3286.94	11.9191	106.265	462.372	25.1193	0.915426	1.44033							0.893958	24.5302	7.89344	109.364							1.41687	11.2185	115.964
490.753	3424.59	15.8658	110.715	654.373	25.1302	0.915824	1.44095							0.875438	24.022	6.54169	95.4761							1.41739	12.7676	93.9023
789.538	3659.28	25.5254	118.303	639.438	25.2202	0.919103	1.44611							0.900517	24.7102	11.2185	115.964							1.41859	9.04785	114.919
511.811	3420.01	16.5466	110.567	657.373	25.3702	0.92457	1.45471							0.900849	24.7193	12.7676	93.9023							1.42375	7.59743	117.267
614.662	3482.27	19.8717	112.58	660.373	25.5802	0.932223	1.46675							0.901611	24.7402	9.04785	114.919							1.43063	9.7188	119.595
234.084	3064.46	7.56783	99.0725	621.391	25.6402	0.93441	1.47019							0.904891	24.8302	7.59743	117.267							1.44033	11.9191	106.265
396.448	3463.04	12.817	111.959	624.394	25.6402	0.93441	1.47019							0.909264	24.9502	9.7188	119.595							1.44095	15.8658	110.715
373.558	3521.03	12.077	113.833	663.375	25.6402	0.93441	1.47019							0.915426	25.1193	11.9191	106.265							1.44611	25.5254	118.303
741.928	3217.66	23.9862	104.026	465.374	25.7393	0.938021	1.47588							0.915824	25.1302	15.8658	110.715							1.45471	16.5466	110.567
1139.6	3143.5	36.8426	101.628	468.374	26.4193	0.962802	1.51487							0.919103	25.2202	25.5254	118.303							1.46675	19.8717	112.58
1274.8	3341.27	41.2136	108.022	636.407	26.5102	0.966115	1.52008							0.92457	25.3702	16.5466	110.567							1.47019	7.56783	99.0725
1214.67	3457.24	39.2699	111.771	627.418	27.0202	0.984701	1.54932							0.932223	25.5802	19.8717	112.58							1.47019	12.817	111.959
1220.47	3137.09	39.4573	101.421	471.374	27.0993	0.987584	1.55386							0.93441	25.6402	7.56783	99.0725							1.47019	12.077	113.833
1302.26	2956.11	42.1016	95.5698	474.372	27.7393	1.01091	1.59056							0.93441	25.6402	12.817	111.959							1.47588	23.9862	104.026
2167.19	2487.94	70.0641	80.4341	633.404	27.9502	1.01859	1.60265							0.93441	25.6402	12.077	113.833							1.44327	13.628	110.556
1462.49	3078.19	47.2817	99.5165	630.431	28.0102	1.02078	1.60609							0.938021	25.7393	23.9862	104.026							1.51487	36.8426	101.628
1725.26	2616.74	55.777	84.5979	477.374	28.1193	1.02476	1.61235							0.918966	25.2164	14.0376	110.641							1.52008	41.2136	108.022
1905.33	2498.63	61.5984	80.7795	480.372	28.7593	1.04808	1.64904							0.962802	26.4193	36.8426	101.628							1.54932	39.2699	111.771
2018.25	2346.33	65.2491	75.8559	483.372	29.4193	1.07213	1.68689							0.966115	26.5102	41.2136	108.022							1.55386	39.4573	101.421
2556.31	1816.52	82.6443	58.7272	486.376	30.0593	1.09546	1.72358							0.984701	27.0202	39.2699	111.771							1.59056	42.1016	95.5698
2585.91	1970.64	83.6014	63.7099	489.372	30.7393	1.12024	1.76257							0.987584	27.0993	39.4573	101.421							1.54574	39.777	103.682
2944.82	1375.51	95.2047	44.4697	492.372	31.6993	1.15522	1.81762							0.975301	26.7623	39.1959	105.71							1.60265	70.0641	80.4341
2735.15	1751.21	88.4262	56.6157	495.374	32.2593	1.17563	1.84973							1.01091	27.7393	42.1016	95.5698							1.60609	47.2817	99.5165
2485.81	1722.82	80.3651	55.6981	498.399	33.1393	1.2077	1.90019							1.01859	27.9502	70.0641	80.4341							1.61235	55.777	84.5979
2334.43	2015.2	75.4711	65.1505	501.374	33.9393	1.23685	1.94606							1.02078	28.0102	47.2817	99.5165							1.64904	61.5984	80.7795
2819.69	1655.07	91.1593	53.5076	504.372	34.8793	1.27111	1.99996							1.02476	28.1193	55.777	84.5979							1.68689	65.2491	75.8559
2596.9	1857.41	83.9566	60.0493	507.373	35.2393	1.28423	2.0206							1.04808	28.7593	61.5984	80.7795							1.6314	59.9941	84.2368
3059.57	1451.2	98.9147	46.9166	510.374	35.2393	1.28423	2.0206							1.02462	28.1157	55.3646	88.1796							1.72358	82.6443	58.7272
2975.95	1556.19	96.2111	50.3108	516.375	36.0393	1.31339	2.06647							1.07213	29.4193	65.2491	75.8559							1.76257	83.6014	63.7099
3093.15	1287.31	100	41.6182	519.375	36.9993	1.34837	2.12152							1.09546	30.0593	82.6443	58.7272							1.74308	83.1228	61.2185
														1.08379	29.7393	73.9467	67.2916							1.81762	95.2047	44.4697
														1.12024	30.7393	83.6014	63.7099							1.84973	88.4262	56.6157
														1.15522	31.6993	95.2047	44.4697							1.83368	91.8155	50.5427
														1.17563	32.2593	88.4262	56.6157							1.90019	80.3651	55.6981
														1.2077	33.1393	80.3651	55.6981							1.94606	75.4711	65.1505
														1.1647	31.9593	86.8994	55.1233							1.99996	91.1593	53.5076
														1.23685	33.9393	75.4711	65.1505							1.94874	82.3319	58.1187
														1.27111	34.8793	91.1593	53.5076							2.0206	83.9566	60.0493
														1.28423	35.2393	83.9566	60.0493							2.0206	98.9147	46.9166
														1.28423	35.2393	98.9147	46.9166							2.06647	96.2111	50.3108
														1.26911	34.8243	87.3754	56.406							2.12152	100	41.6182
														1.31339	36.0393	96.2111	50.3108							2.0573	94.7706	49.7237
														1.34837	36.9993	100	41.6182
														1.33088	36.5193	98.1056	45.9645

## Sheet: R1.T1
R001.T1.LL.HRRC.fns						NO M-WAVE PRESENT
Mmax	1111
Hmax	843.863
Hmax/Mmax	0.759552
M-wave	H-reflex	H%Mmax	Marker Time:	Stim.intensity	times MT
0	0	0	280.026	11.4551
0	0	0	283.022	11.9951
0	0	0	286.024	13.4351
0	0	0	289.024	14.8751
0	0	0	292.022	16.3151
0	0	0	295.024	17.7551
0	0	0	298.024	19.1951
0	0	0	301.022	20.6351
0	19.2272	1.73063	304.024	22.0751
0	36.9285	3.3239	307.024	22.5851
0	50.0519	4.50512	310.026	23.3651
0	52.4934	4.72488	313.026	24.1151
0	81.7921	7.36203	316.024	25.1051
0	136.117	12.2517	319.024	26.5451
0	226.454	20.3829	322.024	27.5651
0	175.182	15.7679	325.022	27.9251
0	209.974	18.8995	328.024	27.9251
0	240.798	21.674	331.024	28.4351
0	263.078	23.6794	334.026	29.2351
0	255.448	22.9926	337.022	30.1151
0	266.13	23.9541	340.024	30.8351
0	275.591	24.8056	343.024	31.4751
0	266.74	24.009	346.022	32.4351
0	299.396	26.9483	349.024	32.6951
0	285.662	25.7121	352.024	32.9551
0	294.818	26.5363	355.026	33.0951
0	280.779	25.2726	358.043	33.7351
0	286.883	25.822	361.024	34.2551
0	270.707	24.3661	364.038	34.3551
0	265.824	23.9266	367.038	35.2151
0	280.168	25.2177	370.04	35.9551
0	267.35	24.0639	373.038	36.2751
0	275.285	24.7782	376.04	36.6951
0	279.558	25.1627	379.038	37.6351
0	257.279	23.1574	382.038	38.2951
0	287.188	25.8495	385.038	38.6551
0	264.604	23.8167	388.038	39.0951
0	281.694	25.355	391.038	39.6951
0	289.935	26.0967	394.04	39.7551
0	282.305	25.41	397.04	39.8351
0	275.285	24.7782	400.04	39.9351
0	266.435	23.9815	403.038	39.9551
0	289.019	26.0143	406.04	39.9551
0	284.441	25.6023	409.038	39.9551
0	297.259	26.756	412.038	39.9551
0	260.331	23.4321	415.038	39.9551
0	288.409	25.9594	418.041	39.9551
0	268.876	24.2013	421.038	39.9551
0	301.227	27.1131	424.038	39.9551
0	290.85	26.1791	427.041	39.9951
0	279.863	25.1902	430.044	40.0951
0	346.09	31.1513	433.038	40.2551
0	394.922	35.5465	436.038	40.3351
0	371.422	33.4313	439.041	40.3951
0	352.5	31.7281	442.041	40.4551
0	342.123	30.7941	445.041	40.7351
0	355.551	32.0028	448.041	40.8551
0	331.746	29.8602	451.038	40.8551
0	362.266	32.6072	454.038	40.8551
0	324.422	29.2009	457.041	40.8551
0	357.383	32.1677	460.041	40.8551
0	359.519	32.3599	463.038	40.8551
0	347.616	31.2886	466.038	40.8551
0	368.675	33.1841	469.038	40.9151
0	373.253	33.5961	472.041	41.3551
0	379.357	34.1455	475.038	41.3551
0	362.876	32.6621	478.038	42.1151
0	332.052	29.8876	481.038	42.7351
0	317.097	28.5416	484.041	43.3151
0	355.551	32.0028	487.041	44.2751
0	752.609	67.7416	490.041	44.8751
0	696.148	62.6596	493.039	45.8351
0	258.805	23.2948	496.039	46.1151
0	245.071	22.0586	499.041	46.8351
0	269.487	24.2562	502.038	47.7951
0	698.895	62.9069	505.041	48.0551
0	772.447	69.5272	508.038	48.4351
0	734.298	66.0934	511.038	49.3951
0	249.649	22.4707	514.038	50.0351
0	251.48	22.6355	517.039	50.9951
0	701.337	63.1266	520.04	51.1551
0	244.766	22.0311	523.041	51.1551
0	765.428	68.8954	526.038	51.1551
0	783.739	70.5436	529.041	51.4151
0	793.505	71.4226	532.038	52.3751
0	701.337	63.1266	535.041	53.2151
0	766.954	69.0327	538.039	54.0551
0	842.031	75.7904	541.041	55.0151
0	738.265	66.4505	544.039	55.9751
0	726.668	65.4066	547.039	56.8551
0	810.291	72.9335	550.041	57.6351
0	781.908	70.3788	553.039	58.3551
0	798.389	71.8622	556.04	59.3151
0	774.583	69.7195	559.039	60.2751
0	762.07	68.5932	562.041	61.2351
0	720.259	64.8298	565.041	61.9151
0	778.246	70.0491	568.039	62.8751
0	794.421	71.505	571.041	63.8351
0	743.148	66.89	574.041	64.7951
0	742.843	66.8626	577.039	65.7551
0	843.863	75.9552	580.039	66.1951
0	767.564	69.0877	583.039	66.1951
0	739.181	66.5329	586.041	66.1951
0	731.856	65.8736	589.039	66.1951
0	791.369	71.2303	592.039	66.1951
0	758.408	68.2636	595.04	66.1951
0	804.798	72.439	598.043	66.1951
0	768.174	69.1426	601.047	66.1951
0	795.337	71.5875	604.041	66.3751
0	731.856	65.8736	607.039	67.1151
0	730.33	65.7363	610.041	68.0751
0	704.694	63.4288	613.041	68.6951
0	710.187	63.9233	616.042	68.6951
0	762.681	68.6481	619.039	69.2751
0	722.395	65.0221	622.039	70.2351
0	723.921	65.1594	625.039	71.1951
0	735.213	66.1758	628.042	72.1551
0	741.012	66.6978	631.039	73.1151
0	767.564	69.0877	634.039	74.0751
0	771.531	69.4448	637.041	75.0351
0	782.213	70.4062	640.041	75.9951
0	755.051	67.9614	643.039	76.7751
0	726.668	65.4066	646.043	77.7351
0	718.428	64.665	649.041	78.6951
0	719.343	64.7474	652.042	79.6551
0	793.505	71.4226	655.042	80.6151
0	773.363	69.6096	658.041	81.5751
0	747.421	67.2746	661.039	82.5351
0	811.512	73.0434	664.039	83.4951
0	809.07	72.8236	667.042	84.4551
0	712.629	64.143	670.042	85.4151
0	764.512	68.813	673.042	86.3751
0	760.85	68.4833	676.042	87.3351
0	740.402	66.6428	679.039	88.2951
0	705.304	63.4837	682.042	89.2551
0	770.005	69.3074	685.042	90.2151
0	830.434	74.7465	688.039	91.1751
0	777.33	69.9667	691.041	92.1351
0	742.233	66.8076	694.039	93.0951
0	788.012	70.9282	697.042	94.0551
0	815.479	73.4005	700.039	95.0151
0	734.603	66.1209	703.039	95.9751
0	792.285	71.3128	706.042	96.9351
0	742.233	66.8076	709.039	97.7751
0	756.882	68.1262	712.042	100
0	698.895	62.9069	715.039	100
0	782.824	70.4612	718.039	80.004
0	730.025	65.7088	721.039	57.1514
0	780.077	70.2139	724.039	42.8685
0	265.214	23.8716	727.039	25.7291
0	298.785	26.8934	730.042	25.7291
0	791.064	71.2029	733.042	100
0	824.635	74.2246	736.039	100
0	750.778	67.5768	739.039	100

## Sheet: R1.T2
R001.T2.LL.HRRC.fns			NO M-WAVE PRESENT
Mmax
Hmax	4447.9
Hmax/Mmax
M-wave	H-reflex	Marker Time:	Stim.intensity
0	0	77.1085	15.7213
0	0	80.107	16.7713
0	0	83.107	17.2813
0	0	86.109	18.7213
0	0	89.109	19.7413
0	92.7791	92.109	21.0013
0	68.3635	95.109	21.3313
0	97.6622	98.1095	21.3313
0	77.2142	101.117	21.4513
0	176.708	104.109	22.4413
0	318.318	107.109	23.3413
0	332.357	110.111	23.3413
0	818.531	113.109	24.0013
0	468.473	116.108	24.6313
0	1359.34	119.107	25.1113
0	1227.8	122.126	25.1113
0	1086.19	125.108	25.1113
0	2000.24	128.107	26.1913
0	3234.15	131.111	27.1813
0	3526.52	134.107	27.9613
0	2859.67	137.112	28.5013
0	3375.76	140.109	29.8513
0	3414.52	143.107	30.7213
0	3447.48	146.109	31.5613
0	3434.35	149.109	31.5613
0	3468.84	152.107	32.0713
0	3363.24	155.107	32.6713
0	3550.94	158.109	33.7213
0	3431.3	161.112	34.7413
0	3611.37	164.109	35.7613
0	3592.75	167.107	37.0513
0	3676.07	170.109	38.1313
0	3588.48	173.109	39.5713
0	3645.85	176.109	41.0113
0	3473.11	179.112	41.2813
0	3467.31	182.107	41.9713
0	3588.48	185.109	43.4113
0	3542.39	188.109	44.8513
0	3553.07	191.112	45.8413
0	3655.31	194.112	47.2813
0	3667.52	197.11	48.7213
0	3590	200.109	49.7713
0	3563.45	203.109	51.2113
0	3685.53	206.107	52.3213
0	3651.04	209.107	53.7613
0	3658.37	212.108	55.1713
0	3313.8	215.108	56.6113
0	3611.06	218.11	58.0513
0	3667.83	221.109	59.4913
0	3669.35	224.109	60.9313
0	3676.68	227.108	62.3713
0	3691.33	230.11	63.8113
0	3728.56	233.109	65.2513
0	2342.37	236.11	66.6913
0	2979.61	242.108	67.8013
0	3785.63	245.108	68.8513
0	3067.51	248.11	70.2913
0	3620.52	251.107	71.7013
0	2873.1	254.108	73.1413
0	3560.4	257.108	74.5813
0	4447.9	266.11	76.6213
0	4085.33	269.11	77.9413
0	3428.25	272.108	79.3813
0	4011.78	275.112	80.3413
0	3740.77	278.11	81.4513
0	4037.72	281.108	82.8913
0	3587.87	284.112	84.3313
0	3644.02	287.108	85.1713
0	3986.45	290.108	97.1437
0	3313.5	293.108	100
0	4022.77	296.112	100
0	3713.3	299.11	100
0	3608.92	302.108	100
0	3669.05	305.112	100
0	3835.68	308.111	100
0	4052.68	311.11	100
0	3689.8	314.111	100
0	3410.55	317.111	100
0	3873.53	320.112	100
0	3357.75	323.11	100
0	3306.17	326.111	100
0	3626.63	329.11	100
0	2940.55	332.111	100
0	2700.36	335.108	100
R001.T2.LL.HRRC.SECOND.fns
M-wave	H-reflex	Marker Time:	Stim.intensity
0	0	34.2795	17.1676
0	809.07	73.2815	25.7365
0	1601.36	76.28	26.8165
0	1990.48	79.2795	27.4165
0	3295.49	82.2815	28.8565
0	3091.92	85.2795	29.7565
0	3411.77	88.2815	30.2365
0	2904.54	91.2795	30.2365
0	3280.53	94.2815	30.2365
0	3505.46	97.2815	30.2365
0	3473.42	100.279	30.2365
0	3182.87	103.28	29.9965
0	3251.85	106.279	29.6665
0	2621.31	109.279	28.5865
0	2963.13	112.279	28.4665
0	1620.58	115.279	27.0865
0	373.863	118.279	25.6465
0	301.837	121.282	25.2565
0	495.941	124.28	25.2565
0	428.188	127.281	25.2565
0	915.583	130.282	25.2565
0	226.149	133.28	25.2565
0	1060.86	136.282	25.2565
0	237.136	139.286	25.2565
0	451.688	142.28	25.2565
0	466.642	145.282	25.2565
0	280.474	148.285	25.2565
0	181.896	151.29	25.2565
0	68.9739	154.28	25.2565
0	287.188	157.28	25.2565
0	1457	160.282	25.2565
0	990.966	163.28	25.2565
0	1190.26	166.28	25.6465
0	395.837	169.282	25.6465
0	258.5	172.282	25.6465
0	980.895	175.286	25.8865
0	826.466	178.28	26.4265
0	2099.74	181.282	27.2065
0	457.181	184.28	27.2065
0	1560.46	187.283	27.4465
0	2321.31	190.28	27.4465
0	2132.7	193.28	27.4465
0	1795.76	196.286	27.6265
0	1840.93	199.28	28.1065
0	2658.24	202.28	28.2865
0	2465.97	205.282	28.2865

## Sheet: R1.T3
R001.T3.LL.HRRC.fns
Mmax	1111.52
Hmax	698.59						S Hth																	S Hth
Hmax/Mmax	0.628501					21.95	17.44								21.95					times MT				17.44
M-wave	H-reflex	M%Mmax	H%Mmax	Marker Time:	Stim.intensity	times MT								times MT	Stim.intensity	M%Mmax	H%Mmax		Stim.intensity		M%Mmax	H%Mmax		timeHth	M%Mmax	H%Mmax		timeHth	M%Mmax	H%Mmax
0	0	0	0	67.8585	7.9035	0.360068	0.453182							0.360068	7.9035	0	0		8.2526	0.375973	0	0		0.453182	0	0		0.4732	0	0
0	0	0	0	214.859	8.6017	0.391877	0.493217							0.391877	8.6017	0	0		9.4971	0.43267	0	0		0.493217	0	0		0.573767	1.15321	0
0	0	0	0	70.8565	9.4971	0.43267	0.544558							0.375973	8.2526	0	0		10.2612	0.467481	1.72982	0		0.4732	0	0		0.664547	4.36573	0.924401
38.4545	0	3.45964	0	217.874	10.1621	0.462966	0.582689							0.43267	9.4971	0	0		11.5897	0.528005	4.36573	0.924401		0.544558	0	0		0.774636	8.6796	25.6575
0	0	0	0	73.86	10.3603	0.471995	0.594054							0.462966	10.1621	3.45964	0		12.884	0.58697	5.80725	4.61285		0.582689	3.45964	0		0.846773	9.61697	40.2286
74.7726	30.8246	6.72707	2.7732	220.861	11.3573	0.517417	0.651221							0.471995	10.3603	0	0		13.5879	0.619037	9.03865	28.288		0.594054	0	0		0.947017	10.972	55.9747
0	0	0	0	211.878	11.4579	0.522	0.65699							0.467481	10.2612	1.72982	0		14.7677	0.672789	9.61697	40.2286		0.573767	1.15321	0		1.05363	9.75837	58.7425
70.8051	0	6.37013	0	76.8585	11.9539	0.544597	0.68543							0.517417	11.3573	6.72707	2.7732		15.872	0.723098	12.1636	53.5832		0.651221	6.72707	2.7732		1.14747	25.291	47.7869
70.1947	102.545	6.31521	9.2257	223.859	12.8181	0.583968	0.734983							0.522	11.4579	0	0		16.9453	0.771995	10.1776	57.5691		0.65699	0	0		1.2534	54.3062	29.6312
58.9025	0	5.29929	0	79.86	12.9499	0.589973	0.74254							0.544597	11.9539	6.37013	0		18.1794	0.828219	9.79544	58.7109		0.68543	6.37013	0		1.35171	67.5178	21.6639
110.786	119.026	9.96705	10.7084	259.861	13.2829	0.605144	0.761634							0.528005	11.5897	4.36573	0.924401		19.3834	0.883071	15.8292	57.4478		0.664547	4.36573	0.924401		1.46213	84.9808	8.35621
85.1492	165.415	7.66063	14.8819	256.859	13.3493	0.608169	0.765442							0.583968	12.8181	6.31521	9.2257		20.1377	0.917435	25.2288	46.2155		0.734983	6.31521	9.2257		1.54589	91.1862	4.88742
108.954	278.032	9.80231	25.0137	253.859	13.4489	0.612706	0.771153							0.589973	12.9499	5.29929	0		21.4165	0.975695	50.6205	30.8731		0.74254	5.29929	0		1.61632	96.5953	4.42065
91.2531	451.993	8.20978	40.6645	262.861	13.4489	0.612706	0.771153							0.58697	12.884	5.80725	4.61285		22.4954	1.02485	60.2828	26.5376		0.761634	9.96705	10.7084		1.73626	98.197	0
86.0648	93.9999	7.743	8.45689	82.8605	13.5475	0.617198	0.776806							0.605144	13.2829	9.96705	10.7084		23.5739	1.07398	67.5178	21.6639		0.765442	7.66063	14.8819		1.84667	99.1488	4.14607
101.019	348.837	9.08841	31.3839	247.857	13.5485	0.617244	0.776864							0.608169	13.3493	7.66063	14.8819		24.6031	1.12087	78.693	11.7243		0.771153	9.80231	25.0137		1.93233	99.3959	2.24367
105.292	441.311	9.47282	39.7035	250.861	13.5485	0.617244	0.776864							0.612706	13.4489	9.80231	25.0137		25.9477	1.18213	88.1247	6.67216		0.771153	8.20978	40.6645		2.06845	99.5058	0
101.63	181.285	9.14333	16.3097	226.867	13.5817	0.618756	0.778767							0.612706	13.4489	8.20978	40.6645		26.9603	1.22826	91.1862	4.88742		0.776806	7.743	8.45689
96.1362	237.441	8.64909	21.3619	229.859	13.6481	0.621781	0.782575							0.617198	13.5475	7.743	8.45689		28.1887	1.28422	96.5953	4.42065		0.776864	9.08841	31.3839
100.409	358.298	9.0335	32.235	238.859	13.6481	0.621781	0.782575							0.617244	13.5485	9.08841	31.3839		30.2803	1.37951	98.197	0		0.776864	9.47282	39.7035
72.6363	332.967	6.53487	29.9561	265.859	13.6481	0.621781	0.782575							0.617244	13.5485	9.47282	39.7035		31.4091	1.43094	99.2312	3.95387		0.778767	9.14333	16.3097
119.941	401.636	10.7908	36.134	241.861	13.6813	0.623294	0.784478							0.618756	13.5817	9.14333	16.3097		33.477	1.52515	99.2783	2.86342		0.782575	8.64909	21.3619
90.6427	370.811	8.15486	33.3608	235.859	13.7145	0.624806	0.786382							0.621781	13.6481	8.64909	21.3619		34.5631	1.57463	99.8902	0		0.782575	9.0335	32.235
108.649	422.084	9.77485	37.9736	244.861	13.7145	0.624806	0.786382							0.621781	13.6481	9.0335	32.235		36.0737	1.64345	99.5058	0		0.782575	6.53487	29.9561
103.156	340.597	9.28062	30.6425	232.859	13.7809	0.627831	0.790189							0.621781	13.6481	6.53487	29.9561							0.784478	10.7908	36.134
125.74	487.09	11.3125	43.8221	268.861	13.8141	0.629344	0.792093							0.623294	13.6813	10.7908	36.134							0.786382	8.15486	33.3608
98.5778	378.746	8.86875	34.0747	85.8585	14.2779	0.650474	0.818687							0.624806	13.7145	8.15486	33.3608							0.786382	9.77485	37.9736
121.773	477.324	10.9555	42.9434	88.8605	14.6099	0.665599	0.837724							0.624806	13.7145	9.77485	37.9736							0.790189	9.28062	30.6425
110.175	442.227	9.91214	39.7858	91.86	14.6763	0.668624	0.841531							0.627831	13.7809	9.28062	30.6425							0.792093	11.3125	43.8221
128.182	490.142	11.5321	44.0967	271.859	14.7769	0.673207	0.847299							0.629344	13.8141	11.3125	43.8221							0.774636	8.6796	25.6575
111.091	413.538	9.99451	37.2048	94.8585	14.8423	0.676187	0.851049							0.619037	13.5879	9.03865	28.288							0.818687	8.86875	34.0747
76.909	499.908	6.91928	44.9753	97.8585	14.9419	0.680724	0.85676							0.650474	14.2779	8.86875	34.0747							0.837724	10.9555	42.9434
99.4934	509.675	8.95113	45.8539	100.861	15.0083	0.683749	0.860568							0.665599	14.6099	10.9555	42.9434							0.841531	9.91214	39.7858
108.954	365.623	9.80231	32.894	103.859	15.0083	0.683749	0.860568							0.668624	14.6763	9.91214	39.7858							0.847299	11.5321	44.0967
112.006	545.382	10.0769	49.0664	106.859	15.7719	0.718538	0.904352							0.673207	14.7769	11.5321	44.0967							0.851049	9.99451	37.2048
158.396	645.791	14.2504	58.0999	274.859	15.9721	0.727658	0.915831							0.676187	14.8423	9.99451	37.2048							0.85676	6.91928	44.9753
119.026	580.785	10.7084	52.2515	109.861	16.5687	0.754838	0.95004							0.680724	14.9419	6.91928	44.9753							0.860568	8.95113	45.8539
124.825	698.59	11.2301	62.8501	277.861	16.9349	0.771522	0.971038							0.683749	15.0083	8.95113	45.8539							0.860568	9.80231	32.894
95.5259	640.298	8.59418	57.6057	112.859	17.3323	0.789626	0.993825							0.683749	15.0083	9.80231	32.894							0.846773	9.61697	40.2286
115.974	680.889	10.4338	61.2576	280.857	17.7981	0.810847	1.02053							0.672789	14.7677	9.61697	40.2286							0.904352	10.0769	49.0664
105.902	603.98	9.52773	54.3383	115.859	18.0959	0.824415	1.03761							0.718538	15.7719	10.0769	49.0664							0.915831	14.2504	58.0999
103.156	633.278	9.28062	56.9742	118.861	18.1955	0.828952	1.04332							0.727658	15.9721	14.2504	58.0999							0.95004	10.7084	52.2515
110.48	692.181	9.93959	62.2735	283.859	18.6281	0.848661	1.06812							0.723098	15.872	12.1636	53.5832							0.971038	11.2301	62.8501
106.818	654.337	9.6101	58.8688	286.859	19.1593	0.872861	1.09858							0.754838	16.5687	10.7084	52.2515							0.993825	8.59418	57.6057
206.617	594.824	18.5887	53.5146	289.859	19.2589	0.877399	1.10429							0.771522	16.9349	11.2301	62.8501							0.947017	10.972	55.9747
206.617	643.35	18.5887	57.8803	292.861	19.4913	0.887986	1.11762							0.789626	17.3323	8.59418	57.6057							1.02053	10.4338	61.2576
183.727	661.661	16.5294	59.5277	295.857	19.6241	0.894036	1.12524							0.771995	16.9453	10.1776	57.5691							1.03761	9.52773	54.3383
201.428	537.142	18.1219	48.3251	124.858	19.7559	0.900041	1.13279							0.810847	17.7981	10.4338	61.2576							1.04332	9.28062	56.9742
213.026	550.571	19.1653	49.5332	127.858	19.8223	0.903066	1.1366							0.824415	18.0959	9.52773	54.3383							1.06812	9.93959	62.2735
202.344	576.207	18.2043	51.8397	130.858	19.9219	0.907604	1.14231							0.828952	18.1955	9.28062	56.9742							1.09858	9.6101	58.8688
294.818	531.343	26.5239	47.8034	133.858	20.1543	0.918191	1.15564							0.848661	18.6281	9.93959	62.2735							1.05363	9.75837	58.7425
330.831	475.493	29.7639	42.7787	136.86	20.4863	0.933317	1.17467							0.828219	18.1794	9.79544	58.7109							1.10429	18.5887	53.5146
440.09	411.402	39.5936	37.0126	139.86	20.6855	0.942392	1.1861							0.872861	19.1593	9.6101	58.8688							1.11762	18.5887	57.8803
531.649	329.61	47.8309	29.654	142.86	20.9179	0.952979	1.19942							0.877399	19.2589	18.5887	53.5146							1.12524	16.5294	59.5277
490.142	401.025	44.0967	36.0791	298.861	21.2177	0.966638	1.21661							0.887986	19.4913	18.5887	57.8803							1.13279	18.1219	48.3251
535.006	321.37	48.1329	28.9127	145.856	21.4491	0.97718	1.22988							0.894036	19.6241	16.5294	59.5277							1.1366	19.1653	49.5332
624.733	332.662	56.2054	29.9286	301.861	21.7489	0.990838	1.24707							0.883071	19.3834	15.8292	57.4478							1.14231	18.2043	51.8397
631.752	331.136	56.8369	29.7913	304.861	21.7489	0.990838	1.24707							0.900041	19.7559	18.1219	48.3251							1.15564	26.5239	47.8034
599.707	339.376	53.9539	30.5327	148.857	22.4119	1.02104	1.28509							0.903066	19.8223	19.1653	49.5332							1.17467	29.7639	42.7787
740.402	250.565	66.6118	22.5426	307.863	22.5789	1.02865	1.29466							0.907604	19.9219	18.2043	51.8397							1.1861	39.5936	37.0126
750.473	240.798	67.5178	21.6639	151.858	23.5739	1.07398	1.35171							0.918191	20.1543	26.5239	47.8034							1.19942	47.8309	29.654
874.687	130.318	78.693	11.7243	154.86	24.6031	1.12087	1.41073							0.933317	20.4863	29.7639	42.7787							1.14747	25.291	47.7869
989.44	67.448	89.017	6.06809	157.858	25.8315	1.17683	1.48116							0.942392	20.6855	39.5936	37.0126							1.21661	44.0967	36.0791
969.603	80.8765	87.2323	7.27622	160.861	26.0639	1.18742	1.49449							0.917435	20.1377	25.2288	46.2155							1.22988	48.1329	28.9127
1013.55	54.3246	91.1862	4.88742	163.858	26.9603	1.22826	1.54589							0.952979	20.9179	47.8309	29.654							1.24707	56.2054	29.9286
1073.67	49.1363	96.5953	4.42065	166.859	28.1887	1.28422	1.61632							0.966638	21.2177	44.0967	36.0791							1.24707	56.8369	29.7913
1090.15	0	98.078	0	169.856	29.7823	1.35682	1.7077							0.97718	21.4491	48.1329	28.9127							1.28509	53.9539	30.5327
1095.65	0	98.5722	0	172.859	30.4463	1.38708	1.74577							0.990838	21.7489	56.2054	29.9286							1.29466	66.6118	22.5426
1088.63	0	97.9407	0	175.86	30.6123	1.39464	1.75529							0.990838	21.7489	56.8369	29.7913							1.2534	54.3062	29.6312
1102.97	43.948	99.2312	3.95387	178.861	31.4091	1.43094	1.80098							0.975695	21.4165	50.6205	30.8731							1.35171	67.5178	21.6639
1101.14	48.2207	99.0665	4.33828	181.859	33.0027	1.50354	1.89236							1.02104	22.4119	53.9539	30.5327
1109.69	57.6817	99.8353	5.18946	184.861	33.4675	1.52472	1.91901							1.02865	22.5789	66.6118	22.5426							1.41073	78.693	11.7243
1083.13	60.7337	97.4465	5.46403	187.861	33.4675	1.52472	1.91901							1.02485	22.4954	60.2828	26.5376							1.48116	89.017	6.06809
1107.86	56.1558	99.6705	5.05217	190.859	33.4675	1.52472	1.91901							1.07398	23.5739	67.5178	21.6639							1.49449	87.2323	7.27622
1111.52	0	100	0	193.859	33.4675	1.52472	1.91901																	1.46213	84.9808	8.35621
1102.36	0	99.1763	0	196.859	33.4675	1.52472	1.91901							1.12087	24.6031	78.693	11.7243							1.54589	91.1862	4.88742
1108.77	0	99.7529	0	199.861	33.9987	1.54892	1.94947							1.17683	25.8315	89.017	6.06809							1.61632	96.5953	4.42065
1110.3	0	99.8902	0	202.861	34.5631	1.57463	1.98183							1.18742	26.0639	87.2323	7.27622							1.7077	98.078	0
1108.16	0	99.698	0	208.861	35.9907	1.63967	2.06369							1.18213	25.9477	88.1247	6.67216							1.74577	98.5722	0
1103.89	0	99.3136	0	205.857	36.1567	1.64723	2.07321							1.22826	26.9603	91.1862	4.88742							1.75529	97.9407	0
														1.28422	28.1887	96.5953	4.42065							1.73626	98.197	0
														1.35682	29.7823	98.078	0							1.80098	99.2312	3.95387
														1.38708	30.4463	98.5722	0							1.89236	99.0665	4.33828
														1.39464	30.6123	97.9407	0							1.84667	99.1488	4.14607
														1.37951	30.2803	98.197	0							1.91901	99.8353	5.18946
														1.43094	31.4091	99.2312	3.95387							1.91901	97.4465	5.46403
														1.50354	33.0027	99.0665	4.33828							1.91901	99.6705	5.05217
														1.52472	33.4675	99.8353	5.18946							1.91901	100	0
														1.52472	33.4675	97.4465	5.46403							1.91901	99.1763	0
														1.52472	33.4675	99.6705	5.05217							1.94947	99.7529	0
														1.52472	33.4675	100	0							1.98183	99.8902	0
														1.52472	33.4675	99.1763	0							1.93233	99.3959	2.24367
														1.54892	33.9987	99.7529	0							2.06369	99.698	0
														1.52515	33.477	99.2783	2.86342							2.07321	99.3136	0
														1.57463	34.5631	99.8902	0							2.06845	99.5058	0
														1.63967	35.9907	99.698	0
														1.64723	36.1567	99.3136	0
														1.64345	36.0737	99.5058	0

## Sheet: R2.T1
R002.T1.LL.HRRC.fns
Mmax	1913
Hmax	1332.48
Hmax/Mmax	0.696539				16.17											16.17					times MT
M-wave	H-reflex	M%Mmax	H%Mmax	Marker Time:	Stim.intensity	times MT									times MT	Stim.intensity	M%Mmax	H%Mmax		Stim.intensity		M%Mmax	H%Mmax				M%Mmax	H%Mmax			M%Mmax	H%Mmax
0	0	0	0	140.706	5.1799	0.32034									0.32034	5.1799	0	0		5.3399	0.330235	0	0			0.330235	0	0		0.343942	0	0
0	0	0	0	144.721	5.3399	0.330235									0.330235	5.3399	0	0		5.78317	0.357648	0	0			0.357648	0	0		0.448558	0	0
0	0	0	0	148.723	5.4999	0.34013									0.34013	5.4999	0	0		6.85645	0.424023	0	0			0.343942	0	0		0.556296	1.24439	0
0	0	0	0	152.721	5.7199	0.353735									0.330235	5.3399	0	0		7.6499	0.473092	0	0			0.424023	0	0		0.654494	3.40612	0.857512
0	0	0	0	156.723	5.7199	0.353735									0.353735	5.7199	0	0		8.9953	0.556296	1.24439	0			0.473092	0	0		0.75179	3.50982	0
0	0	0	0	372.724	5.813	0.359493									0.353735	5.7199	0	0		10.0599	0.622134	3.42207	0			0.448558	0	0		0.855484	3.38617	0
0	0	0	0	160.721	5.8799	0.36363									0.359493	5.813	0	0		11.1064	0.686855	3.39016	1.71502			0.556296	1.24439	0		0.948236	3.47525	18.4513
0	0	0	0	164.723	6.6199	0.409394									0.36363	5.8799	0	0		12.1564	0.75179	3.50982	0							1.04745	3.38558	45.9537
0	0	0	0	376.722	7.093	0.438652									0.357648	5.78317	0	0		13.3065	0.82291	3.43802	0			0.622134	3.42207	0		1.13027	3.17479	55.5907
0	0	0	0	168.723	7.2999	0.451447									0.409394	6.6199	0	0		14.3599	0.888058	3.33432	0			0.686855	3.39016	1.71502		1.24622	3.84883	61.0588
0	0	0	0	172.721	7.9999	0.494737									0.438652	7.093	0	0		14.9608	0.925221	3.61617	9.73974			0.654494	3.40612	0.857512		1.35054	3.22265	64.8159
0	0	0	0	380.722	8.373	0.517811									0.424023	6.85645	0	0		15.7051	0.971252	3.33432	27.1628			0.75179	3.50982	0		1.44443	2.31329	58.7974
0	0	0	0	176.721	8.9799	0.555343									0.451447	7.2999	0	0		16.5989	1.02652	3.42406	39.7866			0.82291	3.43802	0
71.4155	0	3.73317	0	384.722	9.633	0.595733									0.494737	7.9999	0	0		17.2756	1.06838	3.34709	52.1208			0.888058	3.33432	0
63.7856	0	3.33432	0	180.721	9.7999	0.606054									0.473092	7.6499	0	0		18.2765	1.13027	3.17479	55.5907			0.855484	3.38617	0
67.1428	0	3.50982	0	184.721	10.3199	0.638213									0.517811	8.373	0	0		19.6165	1.21314	3.2067	59.0925			0.925221	3.61617	9.73974
65.6168	0	3.43005	0	388.724	10.913	0.674892									0.555343	8.9799	0	0		20.6865	1.27931	4.49097	63.0251			0.971252	3.33432	27.1628
64.0908	65.6168	3.35028	3.43005	188.721	11.2999	0.698819									0.595733	9.633	3.73317	0		21.4099	1.32405	4.08415	66.0164			0.948236	3.47525	18.4513
65.922	0	3.446	0	192.723	12.1199	0.74953									0.556296	8.9953	1.24439	0		22.2664	1.37702	2.36115	63.6154			1.02652	3.42406	39.7866
68.3635	0	3.57363	0	392.722	12.193	0.754051									0.606054	9.7999	3.33432	0		23.3565	1.44443	2.31329	58.7974			1.06838	3.34709	52.1208
61.3441	0	3.20669	0	196.723	13.1399	0.81261									0.638213	10.3199	3.50982	0								1.04745	3.38558	45.9537
70.1947	0	3.66935	0	396.724	13.473	0.83321									0.622134	10.0599	3.42207	0								1.13027	3.17479	55.5907
63.7856	0	3.33432	0	200.723	14.3599	0.888058									0.674892	10.913	3.43005	0								1.21314	3.2067	59.0925
70.1947	169.993	3.66935	8.88621	400.722	14.753	0.912369									0.698819	11.2999	3.35028	3.43005								1.27931	4.49097	63.0251
69.2791	53.7142	3.62149	2.80785	444.723	14.813	0.916079									0.686855	11.1064	3.39016	1.71502								1.24622	3.84883	61.0588
69.5843	96.7466	3.63745	5.05733	404.723	14.853	0.918553									0.74953	12.1199	3.446	0								1.32405	4.08415	66.0164
68.6687	125.74	3.58958	6.57293	408.722	14.853	0.918553									0.754051	12.193	3.57363	0								1.37702	2.36115	63.6154
66.8376	461.759	3.49386	24.138	204.724	15.2199	0.941243									0.75179	12.1564	3.50982	0								1.35054	3.22265	64.8159
70.4999	209.974	3.68531	10.9762	448.724	15.273	0.944527									0.81261	13.1399	3.20669	0								1.44443	2.31329	58.7974
62.2597	436.123	3.25456	22.7978	208.721	15.5199	0.959796									0.83321	13.473	3.66935	0
70.1947	409.571	3.66935	21.4099	412.724	15.573	0.96308									0.82291	13.3065	3.43802	0
56.7662	615.882	2.96739	32.1946	212.724	15.6599	0.968454									0.888058	14.3599	3.33432	0
61.0389	609.778	3.19074	31.8755	216.724	15.7399	0.973401									0.912369	14.753	3.66935	8.88621
67.448	68.9739	3.52577	3.60554	452.724	15.773	0.975448									0.916079	14.813	3.62149	2.80785
68.6687	526.766	3.58958	27.5361	440.75	16.033	0.991528									0.918553	14.853	3.63745	5.05733
63.4804	585.058	3.31837	30.5833	456.724	16.193	1.00142									0.918553	14.853	3.58958	6.57293
62.5649	556.064	3.27051	29.0677	416.724	16.333	1.01008									0.941243	15.2199	3.49386	24.138
63.7856	449.857	3.33432	23.5158	436.724	16.393	1.01379									0.944527	15.273	3.68531	10.9762
69.5843	1067.88	3.63745	55.822	460.723	16.593	1.02616									0.925221	14.9608	3.61617	9.73974
72.9415	880.486	3.81294	46.0264	464.724	16.733	1.03482									0.959796	15.5199	3.25456	22.7978
65.922	730.941	3.446	38.2091	420.722	16.773	1.03729									0.96308	15.573	3.66935	21.4099
60.1233	997.07	3.14288	52.1208	220.724	16.8799	1.0439									0.968454	15.6599	2.96739	32.1946
65.6168	821.583	3.43005	42.9474	424.722	16.893	1.04471									0.973401	15.7399	3.19074	31.8755
62.5649	872.551	3.27051	45.6116	428.723	17.013	1.05213									0.991528	16.033	3.58958	27.5361
64.7012	828.298	3.38219	43.2984	432.724	17.073	1.05584									0.971252	15.7051	3.33432	27.1628
67.7532	1142.95	3.54172	59.7466	368.723	17.1593	1.06118									1.00142	16.193	3.31837	30.5833
62.87	1086.19	3.28646	56.7792	224.724	17.3999	1.07606									1.01008	16.333	3.27051	29.0677
62.2597	1055.36	3.25456	55.1679	468.726	17.733	1.09666									1.01379	16.393	3.33432	23.5158
54.6298	1035.52	2.85571	54.1309	228.721	18.1999	1.12553									1.02616	16.593	3.63745	55.822
66.8376	1091.38	3.49386	57.0505	472.723	18.353	1.135									1.03482	16.733	3.81294	46.0264
68.0584	1109.08	3.55768	57.9758	232.724	18.8399	1.16511									1.03729	16.773	3.446	38.2091
64.396	1137.15	3.36623	59.4435	476.723	19.573	1.21045									1.0439	16.8799	3.14288	52.1208
58.2921	1123.73	3.04716	58.7415	236.721	19.6599	1.21583									1.04471	16.893	3.43005	42.9474
70.4999	1195.14	3.68531	62.4747	240.724	20.5199	1.26901									1.02652	16.5989	3.42406	39.7866
101.325	1216.2	5.29663	63.5755	480.724	20.853	1.28961									1.05213	17.013	3.27051	45.6116
79.9609	1332.48	4.17987	69.6539	244.721	21.1599	1.30859									1.05584	17.073	3.38219	43.2984
76.2986	1193.31	3.98843	62.379	248.724	21.6599	1.33951									1.06118	17.1593	3.54172	59.7466
42.1168	1148.45	2.20161	60.0338	484.724	22.133	1.36877									1.07606	17.3999	3.28646	56.7792
48.2207	1285.48	2.52069	67.197	252.724	22.3999	1.38528									1.09666	17.733	3.25456	55.1679
51.5779	1289.75	2.69618	67.4204	256.724	23.2999	1.44093									1.06838	17.2756	3.34709	52.1208
36.9285	959.836	1.9304	50.1744	488.723	23.413	1.44793									1.12553	18.1999	2.85571	54.1309
137.032	1106.94	7.16321	57.8641	260.721	24.3199	1.50401									1.135	18.353	3.49386	57.0505
225.844	959.531	11.8057	50.1585	492.723	24.693	1.52709									1.13027	18.2765	3.17479	55.5907
246.902	1056.89	12.9065	55.2477	264.724	25.1599	1.55596									1.16511	18.8399	3.55768	57.9758
401.636	873.466	20.9951	45.6595	496.723	25.973	1.60625									1.21045	19.573	3.36623	59.4435
356.467	1011.11	18.6339	52.8546	268.721	26.1399	1.61657									1.21583	19.6599	3.04716	58.7415
317.097	1014.16	16.5759	53.0142	272.724	27.1199	1.67717									1.21314	19.6165	3.2067	59.0925
452.909	877.434	23.6753	45.8669	500.723	27.253	1.68541									1.26901	20.5199	3.68531	62.4747
551.791	820.057	28.8443	42.8676	532.723	27.313	1.68912									1.28961	20.853	5.29663	63.5755
447.11	848.44	23.3722	44.3513	520.722	27.353	1.69159									1.27931	20.6865	4.49097	63.0251
550.266	831.96	28.7645	43.4898	528.725	27.373	1.69283									1.30859	21.1599	4.17987	69.6539
585.668	891.473	30.6152	46.6008	524.722	27.393	1.69406									1.33951	21.6599	3.98843	62.379
716.291	675.395	37.4433	35.3056	516.723	27.753	1.71633									1.32405	21.4099	4.08415	66.0164
566.136	811.207	29.5941	42.405	276.721	27.7799	1.71799									1.36877	22.133	2.20161	60.0338
606.116	764.817	31.6841	39.98	512.722	27.953	1.7287									1.38528	22.3999	2.52069	67.197
672.648	670.512	35.162	35.0503	536.725	28.093	1.73735									1.37702	22.2664	2.36115	63.6154
603.369	839.59	31.5405	43.8886	508.724	28.213	1.74477									1.44093	23.2999	2.69618	67.4204
687.298	666.545	35.9277	34.8429	504.724	28.273	1.74848									1.44793	23.413	1.9304	50.1744
721.785	723.921	37.7305	37.8422	280.724	28.8599	1.78478									1.44443	23.3565	2.31329	58.7974
847.22	699.2	44.2875	36.5499	284.724	29.2399	1.80828
1019.04	509.675	53.2694	26.6427	540.725	29.373	1.81651
854.85	670.512	44.6863	35.0503	288.724	29.7399	1.8392
1059.94	490.142	55.4072	25.6217	292.721	30.4999	1.8862
1028.81	497.162	53.7799	25.9886	544.725	30.653	1.89567
1189.65	412.012	62.1875	21.5375	296.721	31.4799	1.94681
1144.17	483.733	59.8104	25.2866	300.724	32.2599	1.99505
1379.17	301.532	72.0948	15.7623	304.721	33.2599	2.05689
1364.52	379.662	71.329	19.8464	308.722	34.5399	2.13605
1199.72	405.909	62.714	21.2184	312.724	35.5999	2.2016
1406.64	305.194	73.5306	15.9537	316.724	36.8799	2.28076
1330.65	372.948	69.5582	19.4954	320.722	38.1599	2.35992
1337.97	348.837	69.941	18.2351	324.722	39.4399	2.43908
1285.48	303.058	67.197	15.842	548.725	40.0119	2.47445
1288.84	360.74	67.3725	18.8573	328.724	40.7199	2.51824
1351.4	359.824	70.643	18.8094	332.722	41.6599	2.57637
1271.75	359.214	66.4791	18.7775	336.722	42.6999	2.64069
1333.09	404.688	69.6858	21.1546	340.722	43.9799	2.71985
1417.02	453.519	74.0731	23.7072	344.722	45.2599	2.799
1116.4	444.058	58.3587	23.2126	348.722	45.9399	2.84106
1315.69	411.402	68.7764	21.5056	352.722	47.1399	2.91527
1229.93	422.389	64.2934	22.0799	356.724	48.1199	2.97588
1146.62	457.792	59.9381	23.9306	552.725	48.7817	3.0168
1300.74	357.688	67.9947	18.6977	360.724	48.7999	3.01793
1216.2	431.85	63.5755	22.5745	364.722	49.7599	3.0773
1156.38	522.188	60.4486	27.2968	556.723	50.0617	3.09596
1253.13	408.35	65.5059	21.3461	560.723	50.7217	3.13678

## Sheet: R2.T2.A
R002.T2.LL.HRRC.fns
Mmax	1913
Hmax	1036.13
Hmax/Mmax	0.541628				23.56													times MT
M-wave	H-reflex	M%Mmax	H%Mmax	Marker Time:	Stim.intensity									times MT	M%Mmax	H%Mmax			H%Mmax
0	0	0	0	52.55	7.4065	0.314368								0.314368	0	0		0.329138	0
0	0	0	0	55.5465	8.1025	0.343909								0.343909	0	0		0.373451	0
0	0	0	0	58.5485	8.7985	0.373451								0.329138	0	0		0.417763	0
0	0	0	0	61.5485	9.5177	0.403977								0.373451	0	0		0.479801	0
0	0	0	0	64.5485	10.1673	0.431549								0.403977	0	0		0.531991	0
0	0	0	0	67.5485	10.9097	0.46306								0.431549	0	0		0.575318	0
0	0	0	0	70.5485	11.6985	0.496541								0.417763	0	0		0.636371	0
0	0	0	0	73.5485	12.5337	0.531991								0.46306	0	0		0.668867	0
0	0	0	0	76.5465	13.3921	0.568425								0.496541	0	0		0.729919	0
53.1038	0	2.77594	0	79.5485	13.3921	0.568425								0.479801	0	0		0.768323	0
52.4934	0	2.74404	0	82.5465	13.8793	0.589104								0.531991	0	0		0.825437	0
45.7792	0	2.39306	0	85.5465	14.9929	0.636371								0.568425	0	0		0.924402	14.0951
42.7272	0	2.23352	0	88.5485	15.7585	0.668867								0.568425	2.77594	0		0.980531	16.9628
43.948	0	2.29733	0	91.5485	16.8721	0.716133								0.589104	2.74404	0		1.01549	27.9764
0	0	0	0	94.5505	17.5217	0.743705								0.575318	1.83999	0		1.06735	35.0822
44.8636	0	2.34519	0	97.5465	18.1017	0.768323								0.636371	2.39306	0		1.11396	40.5384
43.3376	0	2.26543	0	100.549	18.1017	0.768323								0.668867	2.23352	0		1.15532	39.1504
43.948	0	2.29733	0	103.549	18.1017	0.768323								0.716133	2.29733	0		1.22622	50.2622
0	0	0	0	106.549	18.1017	0.768323								0.743705	0	0		1.27171	46.1493
0	0	0	0	109.549	18.1017	0.768323								0.729919	1.14867	0		1.30795	41.7668
45.7792	0	2.39306	0	112.55	18.1017	0.768323								0.768323	2.34519	0		1.35522	46.4572
0	0	0	0	115.547	18.8905	0.801804								0.768323	2.26543	0		1.4207	45.7233
0	0	0	0	118.547	20.0041	0.84907								0.768323	2.29733	0
0	155.954	0	8.15234	121.55	21.1177	0.896337								0.768323	0	0
0	185.558	0	9.69985	124.549	21.5121	0.913077								0.768323	0	0
0	353.72	0	18.4903	127.552	22.0457	0.935726								0.768323	2.39306	0
0	188.61	0	9.85939	130.547	22.7881	0.967237								0.768323	1.55017	0
0	280.168	0	14.6455	133.55	23.1129	0.981023								0.801804	0	0
0	272.844	0	14.2626	136.55	23.2521	0.986931								0.84907	0	0
0	556.369	0	29.0836	139.547	23.2521	0.986931								0.825437	0	0
0	548.74	0	28.6848	142.55	23.6001	1.0017								0.896337	0	8.15234
0	473.967	0	24.7761	145.55	23.7161	1.00663								0.913077	0	9.69985
0	409.266	0	21.3939	148.547	23.8089	1.01056								0.935726	0	18.4903
0	424.831	0	22.2076	151.549	23.6465	1.00367								0.924402	0	14.0951
0	592.077	0	30.9502	154.551	23.6233	1.00269								0.967237	0	9.85939
0	486.48	0	25.4302	157.55	23.5769	1.00072								0.981023	0	14.6455
96.4414	407.435	5.04137	21.2982	160.547	23.6697	1.00466								0.986931	0	14.2626
119.026	627.174	6.22195	32.7849	163.549	23.7857	1.00958								0.986931	0	29.0836
136.422	553.317	7.13131	28.9241	166.549	23.7857	1.00958								0.980531	0	16.9628
136.117	566.746	7.11535	29.626	169.547	23.9017	1.0145								1.0017	0	28.6848
131.539	546.908	6.87605	28.589	172.549	24.0641	1.0214								1.00663	0	24.7761
149.545	811.817	7.81732	42.4369	175.551	24.2033	1.0273								1.01056	0	21.3939
151.376	550.266	7.91304	28.7645	178.553	24.3425	1.03321								1.00367	0	22.2076
150.766	529.512	7.88113	27.6797	181.547	24.4353	1.03715								1.00269	0	30.9502
145.578	499.298	7.60992	26.1003	184.549	24.7137	1.04897								1.00072	0	25.4302
144.357	726.973	7.5461	38.0017	187.549	24.8297	1.05389								1.00466	5.04137	21.2982
162.363	679.668	8.48737	35.5289	190.547	25.1545	1.06768								1.00958	6.22195	32.7849
172.435	606.727	9.01384	31.716	193.549	25.4561	1.08048								1.00958	7.13131	28.9241
158.701	775.499	8.29593	40.5384	196.549	26.2449	1.11396								1.0145	7.11535	29.626
166.941	748.947	8.72668	39.1504	199.549	27.2193	1.15532								1.0214	6.87605	28.589
157.786	918.025	8.24807	47.9887	202.549	28.3329	1.20258								1.0273	7.81732	42.4369
303.974	1005.01	15.8899	52.5356	205.549	29.4465	1.24985								1.03321	7.91304	28.7645
301.227	895.746	15.7463	46.8241	208.549	30.4673	1.29318								1.03715	7.88113	27.6797
305.805	1024.23	15.9856	53.5406	211.549	30.4209	1.29121								1.04897	7.60992	26.1003
295.123	957.7	15.4272	50.0627	214.549	30.2353	1.28333								1.01549	4.2405	27.9764
295.733	855.765	15.4591	44.7342	217.549	29.9569	1.27152								1.05389	7.5461	38.0017
308.552	816.09	16.1292	42.6602	220.551	29.9569	1.27152								1.06768	8.48737	35.5289
327.168	967.466	17.1024	50.5733	223.547	29.9569	1.27152								1.08048	9.01384	31.716
347.616	865.531	18.1713	45.2447	226.553	29.8873	1.26856								1.06735	8.34911	35.0822
254.227	781.603	13.2894	40.8574	229.549	29.5393	1.25379								1.11396	8.29593	40.5384
222.792	810.902	11.6462	42.389	232.551	29.4929	1.25182								1.15532	8.72668	39.1504
333.883	853.324	17.4534	44.6066	235.549	29.7017	1.26068								1.20258	8.24807	47.9887
321.98	798.999	16.8312	41.7668	238.551	30.8153	1.30795								1.24985	15.8899	52.5356
342.123	888.726	17.8841	46.4572	241.549	31.9289	1.35522								1.22622	12.069	50.2622
374.168	854.544	19.5592	44.6704	244.547	33.0425	1.40248								1.29318	15.7463	46.8241
345.48	894.83	18.0596	46.7763	247.549	33.9009	1.43892								1.29121	15.9856	53.5406
397.058	882.622	20.7558	46.1381	250.551	34.9913	1.4852								1.28333	15.4272	50.0627
370.811	863.09	19.3838	45.1171	253.551	36.1049	1.53247								1.27152	15.4591	44.7342
368.37	895.44	19.2561	46.8082	256.55	37.2185	1.57973								1.27152	16.1292	42.6602
346.09	744.064	18.0915	38.8951	259.55	38.0769	1.61617								1.27152	17.1024	50.5733
371.116	770.005	19.3997	40.2512	262.549	39.1905	1.66343								1.26856	18.1713	45.2447
392.785	753.83	20.5324	39.4057	265.548	40.3041	1.7107								1.25379	13.2894	40.8574
354.331	1036.13	18.5223	54.1628	268.548	41.4177	1.75797								1.25182	11.6462	42.389
372.337	772.447	19.4635	40.3788	271.548	42.5313	1.80523								1.26068	17.4534	44.6066
330.831	754.746	17.2938	39.4535	274.549	43.6449	1.8525								1.27171	15.641	46.1493
406.519	676.616	21.2503	35.3694	277.548	44.7585	1.89977								1.30795	16.8312	41.7668
385.766	799.304	20.1655	41.7828	280.548	45.5937	1.93522								1.35522	17.8841	46.4572
351.584	772.142	18.3787	40.3629	283.548	46.7073	1.98248								1.40248	19.5592	44.6704
325.337	670.207	17.0067	35.0343	286.55	47.3105	2.00809								1.43892	18.0596	46.7763
376.915	692.486	19.7028	36.199	289.55	48.3545	2.0524								1.4207	18.8094	45.7233
369.896	809.986	19.3359	42.3411	292.547	49.4681	2.09966								1.4852	20.7558	46.1381
338.766	730.635	17.7086	38.1932	295.547	50.2569	2.13315								1.53247	19.3838	45.1171
351.279	855.765	18.3627	44.7342	298.55	50.7673	2.15481								1.57973	19.2561	46.8082
386.376	831.35	20.1974	43.4579	301.55	51.8809	2.20208								1.61617	18.0915	38.8951
393.396	901.544	20.5643	47.1272	304.55	52.3681	2.22275								1.66343	19.3997	40.2512
416.896	764.512	21.7928	39.964	307.55	52.8321	2.24245								1.7107	20.5324	39.4057
444.973	851.492	23.2605	44.5108	310.55	54.2963	2.3046								1.75797	18.5223	54.1628
411.707	734.908	21.5216	38.4165	313.55	77.1481	3.27454								1.80523	19.4635	40.3788
372.337	780.687	19.4635	40.8096	316.55	80.0046	3.39578								1.8525	17.2938	39.4535
345.785	732.772	18.0755	38.3049	319.55	82.8611	3.51702								1.89977	21.2503	35.3694
403.467	860.343	21.0908	44.9735	322.55	82.8611	3.51702								1.93522	20.1655	41.7828
409.876	845.083	21.4258	44.1758	325.552	94.287	4.00199								1.98248	18.3787	40.3629
439.48	705.609	22.9733	36.885	328.547	74.2917	3.1533								2.00809	17.0067	35.0343
379.967	796.557	19.8624	41.6392	331.552	74.0597	3.14345								2.0524	19.7028	36.199
391.259	830.739	20.4527	43.426	334.548	74.0597	3.14345								2.09966	19.3359	42.3411
372.032	779.772	19.4476	40.7617	337.548	74.0597	3.14345								2.13315	17.7086	38.1932
														2.15481	18.3627	44.7342
														2.20208	20.1974	43.4579
														2.22275	20.5643	47.1272
														2.24245	21.7928	39.964
														2.3046	23.2605	44.5108
														3.27454	21.5216	38.4165
														3.39578	19.4635	40.8096
														3.51702	18.0755	38.3049
														3.51702	21.0908	44.9735
														4.00199	21.4258	44.1758
														3.1533	22.9733	36.885
														3.14345	19.8624	41.6392
														3.14345	20.4527	43.426
														3.14345	19.4476	40.7617

## Sheet: R2.T2.B
R002.T2.LL.HRRC.SECOND.fns
Mmax	1913.26
Hmax	580.175					S50MW	S50H							S50MW											S50H
Hmax/Mmax	0.303238					24.69	16.17							24.69						times MT					16.17
M-wave	H-reflex	M%Mmax	H%Mmax	Marker Time:	Stim.intensity	times MT	times HT							times MT	Stim.intensity	M%Mmax	H%Mmax		Stim.intensity		M%Mmax	H%Mmax			times HT	M%Mmax	H%Mmax		times HT	M%Mmax	H%Mmax
0	13.4286	0	0.701866	198.043	6.0841	0.24642	0.376259							0.336626	8.3113	1.94608	0		8.3113	0.336626	1.94608	0			0.376259	0	0.701866		0.376259	0	0.701866
37.8441	0	1.97799	0	201.055	7.1977	0.291523	0.445127												8.9609	0.362936	1.5473	0			0.445127	1.97799	0		0.445127	1.97799	0
37.2337	0	1.94608	0	204.045	8.3113	0.336626	0.513995							0.362936	8.9609	1.5473	0		10.0745	0.40804	1.6111	0			0.513995	1.94608	0		0.534082	1.74669	0
29.6039	0	1.5473	0	207.043	8.9609	0.362936	0.554168												11.4366	0.463208	2.24461	0.556024			0.554168	1.5473	0		0.657471	1.97799	0
30.8246	0	1.6111	0	210.043	10.0745	0.40804	0.623036							0.40804	10.0745	1.6111	0		12.9078	0.522793	2.59212	2.15345			0.534082	1.74669	0		0.735422	2.46983	0.909236
44.8636	0	2.34487	0	213.046	11.1881	0.453143	0.691905							0.453143	11.1881	2.34487	0		14.3722	0.582106	4.05168	4.91306			0.623036	1.6111	0		0.854385	3.08662	3.82836
43.6428	25.6363	2.28107	1.33993	123.043	11.449	0.46371	0.70804							0.46371	11.449	2.28107	1.33993		15.4858	0.627209	6.44441	9.02855			0.691905	2.34487	0		0.957687	6.44441	9.02855
40.8961	16.7857	2.1375	0.877333	195.043	11.449	0.46371	0.70804							0.46371	11.449	2.1375	0.877333		16.8807	0.683706	9.49115	13.7422			0.657471	1.97799	0		1.06111	9.99096	16.2386
37.2337	0	1.94608	0	246.043	11.449	0.46371	0.70804							0.46371	11.449	1.94608	0		17.713	0.717416	10.9906	21.2315			0.70804	2.28107	1.33993		1.16429	12.7453	23.353
46.9999	32.0454	2.45653	1.67491	126.045	12.145	0.4919	0.751082							0.4919	12.145	2.45653	1.67491		19.2326	0.778963	12.2747	26.8384			0.70804	2.1375	0.877333		1.21451	12.7984	27.3834
56.1558	0	2.93508	0	216.045	12.3017	0.498246	0.760773							0.498246	12.3017	2.93508	0		20.4506	0.828295	13.8459	28.4734			0.70804	1.94608	0		1.35583	17.435	23.7039
58.5973	29.9091	3.06269	1.56325	219.043	12.5569	0.508582	0.776555							0.463208	11.4366	2.24461	0.556024		21.4714	0.86964	17.7062	23.5444			0.751082	2.45653	1.67491		1.43797	39.8867	19.4449
40.5909	52.4934	2.12155	2.74366	129.045	13.2586	0.537003	0.819951							0.508582	12.5569	3.06269	1.56325		22.8286	0.924609	35.6117	20.0471			0.760773	2.93508	0		1.55455	39.0333	18.6792
77.5194	93.9999	4.05168	4.91306	132.043	14.3722	0.582106	0.888819							0.537003	13.2586	2.12155	2.74366		24.0698	0.974881	34.2638	21.4548			0.776555	3.06269	1.56325		1.65139	51.1804	12.6735
123.299	172.74	6.44441	9.02855	135.043	15.4858	0.627209	0.957687							0.522793	12.9078	2.59212	2.15345		26.181	1.06039	47.1314	14.6754			0.735422	2.46983	0.909236		1.74824	60.5998	16.8767
183.117	222.182	9.5709	11.6127	138.043	16.5994	0.672313	1.02656							0.582106	14.3722	4.05168	4.91306		28.8258	1.16751	65.6883	14.3643			0.819951	2.12155	2.74366		1.85154	73.5045	11.501
180.065	303.668	9.41139	15.8717	243.043	17.162	0.695099	1.06135							0.627209	15.4858	6.44441	9.02855		31.053	1.25772	79.8931	12.4342			0.888819	4.05168	4.91306		1.95484	83.554	13.7183
210.279	406.214	10.9906	21.2315	141.045	17.713	0.717416	1.09542							0.672313	16.5994	9.5709	11.6127		34.069	1.37987	84.9896	13.0483			0.854385	3.08662	3.82836		2.26383	83.2888	12.7054
243.85	446.805	12.7453	23.353	144.047	18.8266	0.762519	1.16429							0.695099	17.162	9.41139	15.8717		36.5651	1.48097	82.1024	13.0005			0.957687	6.44441	9.02855		3.53449	81.1677	14.4808
225.844	580.175	11.8041	30.3238	147.045	19.6386	0.795407	1.21451							0.683706	16.8807	9.49115	13.7422		45.7268	1.85204	82.0865	10.8789							5.33636	82.246	14.6116
264.909	544.772	13.8459	28.4734	150.045	20.4506	0.828295	1.26472							0.717416	17.713	10.9906	21.2315		57.1528	2.31481	81.1677	14.4808			1.02656	9.5709	11.6127		6.06174	87.7918	11.3894
338.766	450.467	17.7062	23.5444	153.043	21.4714	0.86964	1.32785							0.762519	18.8266	12.7453	23.353		89.3902	3.6205	82.0865	14.8303			1.06135	9.41139	15.8717
328.389	456.571	17.1638	23.8635	156.043	22.3762	0.906286	1.38381							0.795407	19.6386	11.8041	30.3238		99.9613	4.04866	89.8814	10.6078			1.09542	10.9906	21.2315
1793.93	138.253	93.763	7.22603	84.0565	22.875	0.926488	1.41466							0.778963	19.2326	12.2747	26.8384								1.06111	9.99096	16.2386
156.26	480.986	8.16717	25.1396	222.043	22.875	0.926488	1.41466							0.828295	20.4506	13.8459	28.4734								1.16429	12.7453	23.353
446.805	458.402	23.353	23.9592	159.045	23.1882	0.939174	1.43403							0.86964	21.4714	17.7062	23.5444								1.21451	11.8041	30.3238
655.558	410.486	34.2638	21.4548	162.047	24.0698	0.974881	1.48855							0.906286	22.3762	17.1638	23.8635								1.26472	13.8459	28.4734
746.811	357.383	39.0333	18.6792	165.047	25.137	1.0181	1.55455							0.926488	22.875	93.763	7.22603								1.21451	12.7984	27.3834
883.233	251.785	46.1637	13.16	168.047	26.2506	1.06321	1.62341							0.926488	22.875	8.16717	25.1396								1.32785	17.7062	23.5444
1075.2	233.169	56.1972	12.187	171.043	27.1554	1.09985	1.67937							0.939174	23.1882	23.353	23.9592								1.38381	17.1638	23.8635
1159.43	322.896	60.5998	16.8767	174.045	28.269	1.14496	1.74824							0.924609	22.8286	35.6117	20.0471								1.35583	17.435	23.7039
1354.15	226.759	70.7768	11.852	177.047	29.3826	1.19006	1.81711							0.974881	24.0698	34.2638	21.4548								1.41466	93.763	7.22603
1458.52	213.331	76.2323	11.1501	180.049	30.4962	1.23516	1.88597							1.0181	25.137	39.0333	18.6792								1.41466	8.16717	25.1396
1598.61	262.467	83.554	13.7183	183.043	31.6098	1.28027	1.95484							1.06321	26.2506	46.1637	13.16								1.43403	23.353	23.9592
1642.25	242.324	85.8351	12.6655	186.043	32.7234	1.32537	2.02371							1.09985	27.1554	56.1972	12.187								1.48855	34.2638	21.4548
1707.26	213.941	89.2327	11.182	189.043	33.837	1.37047	2.09258							1.06039	26.181	47.1314	14.6754								1.43797	39.8867	19.4449
1544.89	285.357	80.7465	14.9147	225.043	34.3009	1.38926	2.12127							1.14496	28.269	60.5998	16.8767								1.55455	39.0333	18.6792
1679.18	252.091	87.7652	13.1759	192.043	34.7882	1.409	2.1514							1.19006	29.3826	70.7768	11.852								1.62341	46.1637	13.16
1541.23	267.35	80.5551	13.9735	228.043	37.1574	1.50496	2.29792							1.16751	28.8258	65.6883	14.3643								1.67937	56.1972	12.187
1483.55	222.792	77.5403	11.6446	231.043	37.1574	1.50496	2.29792							1.23516	30.4962	76.2323	11.1501								1.65139	51.1804	12.6735
1579.38	252.701	82.5491	13.2078	240.043	37.1574	1.50496	2.29792							1.28027	31.6098	83.554	13.7183								1.74824	60.5998	16.8767
1570.53	208.143	82.0865	10.8789	93.0445	45.7268	1.85204	2.82788							1.25772	31.053	79.8931	12.4342								1.81711	70.7768	11.852
1488.43	288.104	77.7955	15.0582	234.043	54.2963	2.19912	3.35784							1.32537	32.7234	85.8351	12.6655								1.88597	76.2323	11.1501
1498.81	274.675	78.3379	14.3564	237.046	54.2963	2.19912	3.35784							1.37047	33.837	89.2327	11.182								1.85154	73.5045	11.501
1587.01	245.987	82.9478	12.8569	96.051	57.1528	2.31482	3.5345							1.38926	34.3009	80.7465	14.9147								1.95484	83.554	13.7183
1628.52	282.915	85.1172	14.787	99.043	57.1528	2.31482	3.5345							1.37987	34.069	84.9896	13.0483								2.02371	85.8351	12.6655
1561.98	293.597	81.6398	15.3453	120.043	62.8657	2.5462	3.8878							1.409	34.7882	87.7652	13.1759								2.09258	89.2327	11.182
1624.86	269.487	84.9258	14.0852	102.044	82.8611	3.35606	5.12437							1.50496	37.1574	80.5551	13.9735								2.12127	80.7465	14.9147
1499.42	257.279	78.3698	13.4471	105.043	82.8611	3.35606	5.12437							1.50496	37.1574	77.5403	11.6446								2.1514	87.7652	13.1759
1496.67	290.24	78.2262	15.1699	117.045	82.8611	3.35606	5.12437							1.50496	37.1574	82.5491	13.2078								2.29792	80.5551	13.9735
1638.89	306.415	85.6596	16.0153	111.088	91.4306	3.70314	5.65434							1.48097	36.5651	82.1024	13.0005								2.29792	77.5403	11.6446
1608.07	274.37	84.0485	14.3404	114.043	91.4306	3.70314	5.65434							1.85204	45.7268	82.0865	10.8789								2.29792	82.5491	13.2078
1533.3	316.181	80.1404	16.5258	54.0445	97.1435	3.93453	6.00764																		2.82788	82.0865	10.8789
1592.5	272.233	83.235	14.2287	63.0425	97.1435	3.93453	6.00764							2.19912	54.2963	77.7955	15.0582								2.26383	83.2888	12.7054
1913.26	65.3116	100	3.41362	75.0425	99.768	4.04083	6.16994							2.19912	54.2963	78.3379	14.3564								3.35784	77.7955	15.0582
1623.02	233.474	84.8301	12.2029	51.0425	99.884	4.04552	6.17712							2.31482	57.1528	82.9478	12.8569								3.35784	78.3379	14.3564
1696.27	294.207	88.6585	15.3773	57.0425	100	4.05022	6.18429							2.31482	57.1528	85.1172	14.787								3.5345	82.9478	12.8569
1682.23	263.078	87.9247	13.7502	60.0445	100	4.05022	6.18429							2.5462	62.8657	81.6398	15.3453								3.5345	85.1172	14.787
1608.68	293.597	84.0804	15.3453	66.0425	100	4.05022	6.18429							2.31481	57.1528	81.1677	14.4808								3.8878	81.6398	15.3453
1723.74	126.656	90.0941	6.61988	72.0425	100	4.05022	6.18429							3.35606	82.8611	84.9258	14.0852								3.53449	81.1677	14.4808
1905.94	78.7402	99.6172	4.11549	78.0445	100	4.05022	6.18429							3.35606	82.8611	78.3698	13.4471								5.12437	84.9258	14.0852
1771.96	150.156	92.6145	7.84814	81.0425	100	4.05022	6.18429							3.35606	82.8611	78.2262	15.1699								5.12437	78.3698	13.4471
1551.91	321.37	81.1134	16.7969	108.043	100	4.05022	6.18429							3.70314	91.4306	85.6596	16.0153								5.12437	78.2262	15.1699
														3.70314	91.4306	84.0485	14.3404								5.65434	85.6596	16.0153
														3.93453	97.1435	80.1404	16.5258								5.65434	84.0485	14.3404
														3.93453	97.1435	83.235	14.2287								5.33636	82.246	14.6116
														3.6205	89.3902	82.0865	14.8303								6.00764	80.1404	16.5258
														4.04083	99.768	100	3.41362								6.00764	83.235	14.2287
														4.04552	99.884	84.8301	12.2029								6.16994	100	3.41362
														4.05022	100	88.6585	15.3773								6.06174	87.7918	11.3894
														4.05022	100	87.9247	13.7502
														4.05022	100	84.0804	15.3453
														4.05022	100	90.0941	6.61988
														4.05022	100	99.6172	4.11549
														4.05022	100	92.6145	7.84814
														4.05022	100	81.1134	16.7969
														4.04866	99.9613	89.8814	10.6078

[truncated: 20 more sheets: R3.T1, R3.T2, R3.T2.2ND, R4.T1, R4.T2, R6.T1, R6.T2, R7.T1, R7.T2.SEATED, R7.T2.SUPINE, R8.T1, R8.T2, R9.T1, R9.T2, R10.T1, R10.T2, R11.T1, R11.T2, R12.T1, R12.T2]
