# Supplementary material for: Repeated transspinal stimulation decreases soleus H-reflex excitability and restores spinal inhibition in human spinal cord injury
Source: PLoS One. 2019 Sep 26;14(9):e0223135. doi: 10.1371/journal.pone.0223135 (PMC6762874; doi:10.1371/journal.pone.0223135)
Supplement: S1 Data — (ZIP) [file pone.0223135.s001.zip › DATA ANALYSIS/SOL HRRC.RightLeg S50H.Controls.xlsx]

## Sheet: HRRC.S50HT1
	pre H-reflex (% Mmax pre)-STIM INTENSITIES NORMALIZED TO S50 OF HREFLEX PRE														post H-reflexes (%Mmax post)-STIM INTENSITIES NORMALIZED TO S50 OF HREFLEX PRE
	ND01	ND02	ND03	ND04	ND05	ND06	ND07	ND08	ND09	ND10						ND01	ND02	ND03	ND04	ND05	ND06	ND07	ND08	ND09	ND10	MEAN	SD	SEM
											MEAN	SD	SEM
0.3	0	0	0	0	0	0	0	0	0		0	0	0		0.3	0	0	0	0	0	0	0	0	0	0	0	0	0
0.4	0	0	0	0	0	0	0	0	0		0	0	0		0.4	0	0	0	0	0	0	0	0	0	3.02721	0.302721	0.957288	0.302721
0.5	0	0	0	0	0	0	0	0	0		0	0	0		0.5	0	0	0	0	0.277526	0	0	0	0	25.7164	2.59939	8.12296	2.56871
0.6	0	0	0	0	0	0	0	0	0		0	0	0		0.6	0	0	0	0	0.616385	0	3.06607	0.222655	0	49.8878	5.37929	15.6676	4.95452
0.7	0	3.99792	0.142917	0	0	0	0	0	0.348675	0.637361	0.512687	1.24289	0.393038		0.7	0	0	0	3.48389	7.46715	2.27335	8.01791	10.3455	0	53.5893	8.51771	16.2982	5.15394
0.8	0	10.8272	3.18621	0	2.43744	0	4.00568	1.60416	4.35346	0.768776	2.71829	3.29297	1.04133		0.8	0	0	0	10.382	19.9903	5.30973	13.6775	15.1058	0	37.1173	10.1583	12.003	3.79568
0.9	19.3432	12.0332	9.44454	7.51407	16.2804	3.52301	10.6037	19.3757	9.73384	12.3832	12.0235	5.08141	1.60688		0.9	0	0	0.863176	21.6559	42.0128	11.0783	16.9493	32.5494	0	24.4881	14.9597	15.1511	4.79121
1	48.1042	31.1905	26.4022	25.8018	35.9517	11.055	16.5814	36.0161	18.1453	31.7564	28.1005	10.9436	3.46068		1	0	1.9508	25.9394	26.6431	46.798	14.617	20.6236	38.0879	9.97505		20.515	15.724	5.24135
1.1	61.9613	39.6595	34.5153	36.0291	48.296	15.2161	21.1435	40.5356	25.4572	44.1159	36.6929	13.688	4.32852		1.1	9.79206	5.07827	30.6329	27.6638	46.3964	15.6941	19.0171	40.5418	30.1342		24.9945	13.7618	4.58725
1.2	55.6821	34.8694	37.8914	31.8559	49.9778	14.6296	19.9773	48.1411	26.1878	47.021	36.6233	13.6605	4.31982		1.2	33.7376	16.9069	44.5475	23.9535	33.0722	9.90167	13.3428	34.3689	49.8453		28.8529	13.809	4.60301
1.3	49.8762	35.1712	34.264	30.5848	48.1871	18.4309	18.4659	49.3326	24.3433	40.7254	34.9382	12.0872	3.82232		1.3	51.027	24.8234	44.0575	14.2242	17.2741	5.98492	13.6277	13.4243	62.9491		27.488	20.0803	6.69344
1.4	42.698	30.1984	40.6468	24.8571	45.5253	15.8503	24.9621	49.9024	11.4258	30.2089	31.6275	12.8339	4.05843		1.4	63.8824	27.0393	40.7283	5.63498	7.40939		8.38082	10.6318	71.5426		29.4062	26.5689	9.39354
1.5	33.9882	17.4776	32.0203	18.0009	37.2323	9.57915	27.9356	42.4308	7.08101	18.6495	24.4395	11.9898	3.79152		1.5	59.0841	25.2493	47.839	0.461706	3.69218		5.37749	0	74.8877		27.0739	29.7705	10.5255
1.6	23.2611	13.0516	29.2916	20.4405	26.1222	4.96037	20.2131	31.5847	3.34147	19.2785	19.1545	9.51165	3.00785		1.6	47.5835	28.9221	53.9723	0	2.68327	0	0	0	66.4421		22.1781	27.4058	9.13526
1.7	17.5083	8.24952	24.2131	11.7215	13.2527	3.15845	22.9261	18.8923	0	16.9426	13.6865	8.02951	2.53915		1.7	40.0112	20.1061	41.1331	0	2.69937		0	0	61.8097	0.602241	18.4846	23.5851	7.86168
1.8	12.6238	8.91547	24.3043	10.4662	5.49708	1.31977	15.9659	6.59007	0	13.0101	9.86926	7.18504	2.27211		1.8	32.9569	19.44	30.0749	0	2.7262	0	0	0	40.4524		13.9612	16.801	5.60032
1.9	7.76609	8.18157	21.4838	5.10651	1.97217	0	14.0852	6.87188	0	14.4293	7.98966	6.94619	2.19658		1.9	24.8571	17.1697	21.556	0	2.73156		0	0	22.6547		11.1211	11.393	4.02802
2	0	0	16.3632	0.429808	1.0849	0	8.80682	0.208896	0	1.91208	2.88057	5.45077	1.72369		2	10.0951	17.3078	5.27827	0	2.84292	0.0616444	0	0	5.89155	0	4.14773	5.77438	1.82602
2.5	0	0	0	0.429808	0	0	7.08097	0			0.938847	2.48634	0.879055		2.5	2.31191	19.3917	0.493243	0			0				4.43936	8.41257	3.76221
3	0	0	0	0.429808	0	0	6.52699	0			0.8696	2.29087	0.809946		3	0		0	0					0		0	0	0
3.5	0	0	0	0.429808	0	0		0			0.0614011	0.162452	0.0614011		3.5	0		0	0							0	0	0
4	0	0	0		0	0	0	0			0	0	0		4	0		0	0							0	0	0
5	0	0	0		0	0					0	0	0		5	0		0	0							0	0	0

## Sheet: ND1.T1
ND001.T0.RL.HRRC.fns
Mmax	2465.97
Hmax	1773.79				S50Hmax
Hmax/Mmax	0.719307				10.09
M-wave	H-reflex	M%Mmax	H%Mmax	Marker Time:	Stim.intensity	timesHT			timesHT	M%Mmax	H%Mmax		timesHT	M%Mmax	H%Mmax
0	0	0	0	258.231	5.973	0.591972			0.701338	0	0		0.731722	0	0
0	0	0	0	261.231	6.033	0.597919			0.709267	0	0		0.837215	1.04373	0
0	0	0	0	594.23	6.1165	0.606194			0.712884	0	0		0.970548	2.90759	19.3432
0	0	0	0	264.229	6.193	0.613776			0.728741	0	0		1.04457	5.2554	48.1042
0	0	0	0	267.229	6.273	0.621705			0.746581	0	0		1.15415	8.71651	61.9613
0	0	0	0	270.231	6.273	0.621705			0.760803	0	0		1.23643	15.7893	55.6821
0	0	0	0	273.231	6.313	0.625669			0.762438	0	0		1.34801	29.6205	49.8762
0	0	0	0	276.231	6.473	0.641526			0.731722	0	0		1.42069	39.9876	42.698
0	0	0	0	279.229	6.653	0.659366			0.802081	0	0		1.54813	55.6389	33.9882
0	0	0	0	282.231	6.733	0.667294			0.853617	0	0		1.63278	67.7228	23.2611
0	0	0	0	285.231	6.933	0.687116			0.855946	3.13119	0		1.75088	72.4959	17.5083
0	0	0	0	597.231	7.0765	0.701338			0.837215	1.04373	0		1.84965	79.7525	12.6238
0	0	0	0	600.23	7.1565	0.709267			0.903171	0	0		1.95372	83.026	7.76609
0	0	0	0	288.231	7.193	0.712884			0.95109	1.93069	3.39109		2.26194	86.0903	0
0	0	0	0	291.229	7.353	0.728741			0.95109	4.30693	25.198		2.75429	86.9871	0
0	0	0	0	294.237	7.533	0.746581			0.962983	3.18069	5.76733		3.145	93.79	0
0	0	0	0	603.233	7.6765	0.760803			0.964618	2.19059	14.047
0	0	0	0	297.231	7.693	0.762438			0.964618	1.37376	5.80446
0	0	0	0	300.229	8.093	0.802081			0.972894	4.43069	36.0025
0	0	0	0	303.231	8.613	0.853617			0.976511	2.35149	24.604
77.2142	0	3.13119	0	606.23	8.6365	0.855946			0.980476	3.47772	10.0495
0	0	0	0	306.252	9.113	0.903171			0.980823	5.44554	55.099
47.6103	83.6233	1.93069	3.39109	609.233	9.5965	0.95109			0.986422	2.27723	17.4876
106.208	621.376	4.30693	25.198	627.231	9.5965	0.95109			0.986422	2.07921	17.8465
78.435	142.221	3.18069	5.76733	630.241	9.7165	0.962983			0.990387	2.4505	26.0025
54.0194	346.396	2.19059	14.047	324.233	9.733	0.964618			0.990387	3.60149	17.8342
33.8766	143.136	1.37376	5.80446	327.231	9.733	0.964618			0.996333	4.51733	31.0149
109.26	887.811	4.43069	36.0025	624.231	9.8165	0.972894			0.970548	2.90759	19.3432
57.9869	606.727	2.35149	24.604	321.231	9.853	0.976511			1.00228	3.98515	17.5124
85.7596	247.818	3.47772	10.0495	330.231	9.893	0.980476			1.01219	4.91337	43.5149
134.286	1358.73	5.44554	55.099	633.233	9.8965	0.980823			1.0221	5.49505	35.1609
56.1558	431.24	2.27723	17.4876	309.231	9.953	0.986422			1.03003	4.67822	44.4802
51.2727	440.09	2.07921	17.8465	318.229	9.953	0.986422			1.03994	4.2203	44.245
60.4285	641.213	2.4505	26.0025	315.231	9.993	0.990387			1.04623	5.11139	57.9579
88.8116	439.785	3.60149	17.8342	333.233	9.993	0.990387			1.04623	6.44802	62.4381
111.396	764.817	4.51733	31.0149	312.231	10.053	0.996333			1.05976	6.15099	46.8441
98.2726	431.85	3.98515	17.5124	336.232	10.113	1.00228			1.06804	6.73267	65.8911
121.162	1073.06	4.91337	43.5149	339.238	10.213	1.01219			1.07993	5.44554	63.5644
135.506	867.057	5.49505	35.1609	342.241	10.313	1.0221			1.08355	4.62871	47.5371
115.363	1096.87	4.67822	44.4802	345.229	10.393	1.03003			1.04457	5.2554	48.1042
104.071	1091.07	4.2203	44.245	348.229	10.493	1.03994			1.10173	5.37129	64.4431
126.045	1429.23	5.11139	57.9579	612.23	10.5565	1.04623			1.10733	7.40099	59.4678
159.006	1539.71	6.44802	62.4381	642.231	10.5565	1.04623			1.1113	6.43564	59.7896
151.682	1155.16	6.15099	46.8441	354.231	10.693	1.05976			1.12121	7.78465	58.7995
166.026	1624.85	6.73267	65.8911	621.23	10.7765	1.06804			1.13112	8.00743	63.4653
134.286	1567.48	5.44554	63.5644	645.233	10.8965	1.07993			1.13345	6.21287	67.1906
114.143	1172.25	4.62871	47.5371	357.232	10.933	1.08355			1.13543	6.78218	71.9307
132.454	1589.15	5.37129	64.4431	615.231	11.1165	1.10173			1.14103	7.74752	68.6262
182.506	1466.46	7.40099	59.4678	360.266	11.173	1.10733			1.15292	7.36386	59.6782
158.701	1474.39	6.43564	59.7896	363.229	11.213	1.1113			1.1668	7.68564	59.1708
191.967	1449.98	7.78465	58.7995	366.231	11.313	1.12121			1.18067	10.8787	59.8886
197.461	1565.04	8.00743	63.4653	369.231	11.413	1.13112			1.18067	10.0371	61.5965
153.208	1656.9	6.21287	67.1906	648.231	11.4365	1.13345			1.18464	9.38119	61.349
167.247	1773.79	6.78218	71.9307	618.233	11.4565	1.13543			1.18662	9.54208	58.4158
191.052	1692.3	7.74752	68.6262	372.229	11.513	1.14103			1.1886	11.6708	60.1114
181.591	1471.65	7.36386	59.6782	375.232	11.633	1.15292			1.19851	12.4134	59.0718
189.526	1459.13	7.68564	59.1708	378.23	11.773	1.1668			1.19851	13.4653	60.3465
268.266	1476.84	10.8787	59.8886	381.232	11.913	1.18067			1.15415	8.71651	61.9613
247.513	1518.95	10.0371	61.5965	396.232	11.913	1.18067			1.20248	11.646	62.6733
231.337	1512.85	9.38119	61.349	399.23	11.953	1.18464			1.20842	13.9851	55.297
235.305	1440.52	9.54208	58.4158	393.232	11.973	1.18662			1.20842	9.19554	55.8045
287.798	1482.33	11.6708	60.1114	384.236	11.993	1.1886			1.2223	13.4777	54.8144
306.11	1456.69	12.4134	59.0718	387.232	12.093	1.19851			1.22859	13.2426	59.9134
332.052	1488.13	13.4653	60.3465	402.23	12.093	1.19851			1.23419	16.2005	55.3342
287.188	1545.5	11.646	62.6733	390.23	12.133	1.20248			1.256	21.3614	52.6733
344.87	1363.61	13.9851	55.297	405.232	12.193	1.20842			1.2778	24.2574	50.8045
226.759	1376.12	9.19554	55.8045	408.23	12.193	1.20842			1.28969	18.7376	53.8243
332.357	1351.71	13.4777	54.8144	411.23	12.333	1.2223			1.23643	15.7893	55.6821
326.558	1477.45	13.2426	59.9134	651.233	12.3965	1.22859			1.32339	25.8911	47.8837
399.499	1364.52	16.2005	55.3342	414.23	12.453	1.23419			1.32374	28.453	52.1411
526.766	1298.91	21.3614	52.6733	420.232	12.673	1.256			1.3333	27.5743	53.5149
598.181	1252.82	24.2574	50.8045	423.232	12.893	1.2778			1.36734	34.0347	52.0545
462.064	1327.29	18.7376	53.8243	426.23	13.013	1.28969			1.36734	38.0941	44.1584
638.467	1180.8	25.8911	47.8837	432.23	13.353	1.32339			1.37294	23.6757	49.505
701.642	1285.78	28.453	52.1411	654.233	13.3565	1.32374			1.34801	29.6205	49.8762
679.973	1319.66	27.5743	53.5149	435.232	13.453	1.3333			1.40699	42.4381	41.8564
839.285	1283.65	34.0347	52.0545	657.233	13.7965	1.36734			1.43439	37.5371	43.5396
939.388	1088.93	38.0941	44.1584	660.231	13.7965	1.36734			1.42069	39.9876	42.698
583.837	1220.78	23.6757	49.505	438.232	13.853	1.37294			1.50213	50.5446	38.0446
1046.51	1032.17	42.4381	41.8564	663.233	14.1965	1.40699			1.50411	50.9777	36.9926
925.655	1073.67	37.5371	43.5396	441.232	14.473	1.43439			1.51799	53.3168	38.5891
1246.41	938.168	50.5446	38.0446	666.231	15.1565	1.50213			1.52359	39.901	39.4802
1257.1	912.226	50.9777	36.9926	678.232	15.1765	1.50411			1.57745	67.4381	26.8688
1314.78	951.596	53.3168	38.5891	675.231	15.3165	1.51799			1.57745	57.4381	37.203
983.947	973.57	39.901	39.4802	444.232	15.373	1.52359			1.58503	52.2896	31.5718
1663	662.577	67.4381	26.8688	681.233	15.9165	1.57745			1.59727	73.2054	23.1559
1416.41	917.414	57.4381	37.203	684.236	15.9165	1.57745			1.54813	55.6389	33.9882
1289.45	778.551	52.2896	31.5718	447.23	15.993	1.58503			1.61313	71.745	23.4282
1805.22	571.019	73.2054	23.1559	669.233	16.1165	1.59727			1.65243	63.7005	23.0941
1769.21	577.733	71.745	23.4282	672.233	16.2765	1.61313			1.63278	67.7228	23.2611
1570.84	569.493	63.7005	23.0941	450.23	16.673	1.65243			1.72577	66.9307	22.401
1650.49	552.402	66.9307	22.401	453.23	17.413	1.72577			1.73766	73.9728	16.0149
1824.15	394.922	73.9728	16.0149	456.23	17.533	1.73766			1.7892	76.5842	14.1089
1888.54	347.922	76.5842	14.1089	459.232	18.053	1.7892			1.75088	72.4959	17.5083
1903.8	355.857	77.203	14.4307	462.232	18.353	1.81893			1.81893	77.203	14.4307
2029.54	266.74	82.302	10.8168	465.23	18.973	1.88038			1.88038	82.302	10.8168
2037.48	223.708	82.6238	9.07178	468.232	19.333	1.91606			1.84965	79.7525	12.6238
2057.32	159.311	83.4282	6.4604	471.232	20.093	1.99138			1.91606	82.6238	9.07178
2117.44	0	85.8663	0	474.23	21.053	2.08652			1.99138	83.4282	6.4604
2126.9	0	86.25	0	477.232	21.613	2.14202			1.95372	83.026	7.76609
2140.63	0	86.8069	0	480.23	22.313	2.2114			2.08652	85.8663	0
2105.54	0	85.3837	0	483.232	22.313	2.2114			2.14202	86.25	0
2145.52	0	87.0049	0	486.232	22.313	2.2114			2.2114	86.8069	0
2105.84	0	85.396	0	489.23	22.453	2.22527			2.2114	85.3837	0
2088.75	0	84.703	0	492.23	23.173	2.29663			2.2114	87.0049	0
2143.38	0	86.9183	0	495.232	23.433	2.3224			2.22527	85.396	0
2140.94	0	86.8193	0	498.232	24.393	2.41754			2.29663	84.703	0
2114.69	0	85.7549	0	501.233	25.173	2.49485			2.3224	86.9183	0
2118.35	0	85.9035	0	504.233	25.353	2.51269			2.41754	86.8193	0
2111.95	0	85.6436	0	507.232	25.673	2.5444			2.49485	85.7549	0
2151.93	0	87.2648	0	510.23	26.633	2.63954			2.26194	86.0903	0
2114.08	0	85.7302	0	513.23	27.593	2.73469			2.51269	85.9035	0
2153.15	0	87.3144	0	516.233	28.273	2.80208			2.5444	85.6436	0
2179.09	0	88.3663	0	519.233	28.953	2.86947			2.63954	87.2648	0
2142.16	0	86.8688	0	522.255	28.953	2.86947			2.73469	85.7302	0
2179.09	0	88.3663	0	525.233	28.953	2.86947			2.80208	87.3144	0
2155.89	0	87.4257	0	528.23	29.733	2.94678			2.86947	88.3663	0
2144.3	0	86.9554	0	531.233	30.493	3.0221			2.86947	86.8688	0
2144.91	0	86.9802	0	534.23	30.593	3.03201			2.86947	88.3663	0
2122.32	0	86.0644	0	537.233	31.133	3.08553			2.94678	87.4257	0
2151.01	0	87.2277	0	540.23	31.133	3.08553			2.75429	86.9871	0
2164.13	0	87.7599	0	543.233	31.133	3.08553			3.0221	86.9554	0
2266.68	0	91.9183	0	546.233	31.133	3.08553			3.03201	86.9802	0
2372.28	0	96.2005	0	549.23	31.133	3.08553			3.08553	86.0644	0
2274.92	0	92.2525	0	552.23	31.133	3.08553			3.08553	87.2277	0
2379.3	0	96.4852	0	555.233	31.133	3.08553			3.08553	87.7599	0
2394.86	0	97.1163	0	558.23	31.873	3.15887			3.08553	91.9183	0
2400.05	0	97.3267	0	561.23	32.193	3.19058			3.08553	96.2005	0
2400.05	0	97.3267	0	564.23	32.333	3.20446			3.08553	92.2525	0
2382.65	0	96.6213	0	567.233	32.413	3.21239			3.08553	96.4852	0
2407.37	0	97.6238	0	570.23	32.753	3.24609			3.15887	97.1163	0
2418.36	0	98.0693	0	573.23	32.873	3.25798			3.19058	97.3267	0
2465.97	0	100	0	576.232	32.873	3.25798			3.20446	97.3267	0
2429.04	0	98.5025	0	579.23	33.133	3.28375			3.21239	96.6213	0
									3.24609	97.6238	0
									3.25798	98.0693	0
									3.25798	100	0
									3.28375	98.5025	0
									3.145	93.79	0

## Sheet: ND1.T2
ND001.T2.RL.HRRC.fns
Mmax	2189.16
Hmax	1461.88				S50Hmax
Hmax/Mmax	0.667782				10.09
M-wave	H-reflex	M%Mmax	H%Mmax	Marker Time:	Stim.intensity	timesHT			timesHT	M%Mmax	H%Mmax		timesHT	M%Mmax	H%Mmax
0	0	0	0	134.744	7.6199	0.755193			0.755193	0	0		0.755193	0	0
0	0	0	0	137.744	8.1299	0.805738			0.805738	0	0		0.809336	0	0
0	0	0	0	326.747	8.2025	0.812934			0.812934	0	0		0.859257	0	0
0	0	0	0	140.744	8.5799	0.850337			0.809336	0	0		0.93995	0	0
0	0	0	0	143.744	8.7599	0.868176			0.850337	0	0		1.05095	0	0
0	0	0	0	146.744	9.1499	0.906829			0.868176	0	0		1.16246	0	9.79206
0	0	0	0	329.745	9.6425	0.955649			0.859257	0	0		1.23576	0	33.7376
0	0	0	0	149.745	9.6599	0.957374			0.906829	0	0		1.34877	0	51.027
0	0	0	0	152.744	10.2299	1.01387			0.955649	0	0		1.45238	0	63.8824
0	0	0	0	332.743	10.7225	1.06269			0.957374	0	0		1.55014	14.7107	59.0841
0	0	0	0	155.748	10.8599	1.0763			0.93995	0	0		1.64915	32.153	47.5835
0	86.0648	0	3.93141	335.748	11.3525	1.12512			1.01387	0	0		1.7438	46.2777	40.0112
0	93.3895	0	4.266	158.745	11.5199	1.14171			1.06269	0	0		1.85232	55.5416	32.9569
0	39.9805	0	1.82629	161.746	11.5199	1.14171			1.0763	0	0		1.9772	63.8784	24.8571
0	37.8441	0	1.7287	164.746	11.6099	1.15063			1.05095	0	0		2.28641	89.701	10.0951
0	136.727	0	6.24564	371.745	11.6225	1.15188			1.12512	0	3.93141		2.75767	98.5478	2.31191
0	220.656	0	10.0795	368.745	11.6825	1.15783			1.14171	0	4.266		3.03864	99.3726	0
0	124.214	0	5.67406	338.743	11.8025	1.16972			1.14171	0	1.82629
0	197.461	0	9.01994	377.745	11.8025	1.16972			1.15063	0	1.7287
0	426.357	0	19.4758	167.744	11.8499	1.17442			1.15188	0	6.24564
0	330.22	0	15.0843	380.745	11.8625	1.17567			1.15783	0	10.0795
0	148.935	0	6.80329	383.751	11.8625	1.17567			1.16972	0	5.67406
0	388.207	0	17.7332	386.743	11.9325	1.18261			1.16972	0	9.01994
0	556.675	0	25.4287	170.746	12.0599	1.19523			1.17442	0	19.4758
0	506.623	0	23.1423	389.745	12.1325	1.20243			1.17567	0	15.0843
0	302.448	0	13.8157	173.744	12.1499	1.20415			1.17567	0	6.80329
0	417.506	0	19.0715	176.748	12.2399	1.21307			1.18261	0	17.7332
0	551.792	0	25.2056	413.76	12.3125	1.22027			1.19523	0	25.4287
0	703.168	0	32.1205	410.759	12.3525	1.22423			1.16246	0	9.79206
0	708.661	0	32.3714	407.76	12.3725	1.22621			1.20243	0	23.1423
0	804.187	0	36.735	404.759	12.4525	1.23414			1.20415	0	13.8157
0	881.401	0	40.2621	419.76	12.5125	1.24009			1.21307	0	19.0715
0	954.038	0	43.5801	398.76	12.5325	1.24207			1.22027	0	25.2056
0	860.343	0	39.3002	401.759	12.5525	1.24405			1.22423	0	32.1205
0	916.499	0	41.8653	422.759	12.5525	1.24405			1.22621	0	32.3714
0	1055.06	0	48.1946	341.745	12.8525	1.27379			1.23414	0	36.735
0	939.694	0	42.9249	179.746	13.0799	1.29632			1.24009	0	40.2621
0	975.401	0	44.556	182.744	13.1999	1.30822			1.24207	0	43.5801
0	974.181	0	44.5002	185.746	13.3199	1.32011			1.24405	0	39.3002
0	904.291	0	41.3077	188.746	13.4699	1.33498			1.24405	0	41.8653
0	1128.61	0	51.5544	344.749	13.7225	1.36001			1.27379	0	48.1946
0	1438.38	0	65.7047	362.747	13.9325	1.38082			1.29632	0	42.9249
0	1281.51	0	58.539	191.744	14.0099	1.38849			1.23576	0	33.7376
0	1326.99	0	60.6162	194.746	14.2499	1.41228			1.30822	0	44.556
0	1435.02	0	65.5514	197.748	14.4299	1.43012			1.32011	0	44.5002
0	1461.88	0	66.7782	200.746	14.5799	1.44499			1.33498	0	41.3077
0	1435.63	0	65.5793	347.75	14.6525	1.45218			1.36001	0	51.5544
0	1410	0	64.4082	203.744	14.6999	1.45688			1.38082	0	65.7047
0	1394.74	0	63.7111	206.746	14.8799	1.47472			1.38849	0	58.539
0	1325.15	0	60.5326	209.744	15.0899	1.49553			1.34877	0	51.027
0	1425.87	0	65.1331	212.744	15.2699	1.51337			1.41228	0	60.6162
343.649	1315.39	15.6978	60.0864	359.747	15.3125	1.51759			1.43012	0	65.5514
280.474	1264.73	12.8119	57.7722	215.746	15.3899	1.52526			1.44499	0	66.7782
200.818	1427.09	9.17329	65.1889	350.743	15.5525	1.54138			1.45218	0	65.5793
260.941	1265.34	11.9197	57.8001	218.742	15.5699	1.5431			1.45688	0	64.4082
354.636	1211.01	16.1996	55.3186	221.744	15.7199	1.55797			1.47472	0	63.7111
446.805	1327.9	20.4099	60.658	353.745	15.8525	1.57111			1.49553	0	60.5326
584.752	1174.39	26.7113	53.6456	356.747	15.8525	1.57111			1.45238	0	63.8824
283.831	1306.84	12.9653	59.6961	224.744	15.8699	1.57283			1.51337	0	65.1331
464.506	1215.89	21.2185	55.5416	227.746	16.0199	1.5877			1.51759	15.6978	60.0864
671.428	1068.49	30.6706	48.808	230.746	16.1999	1.60554			1.52526	12.8119	57.7722
457.486	1229.32	20.8978	56.155	233.746	16.3499	1.62041			1.54138	9.17329	65.1889
783.739	968.687	35.8009	44.2493	236.744	16.5599	1.64122			1.5431	11.9197	57.8001
708.661	1014.47	32.3714	46.3404	239.748	16.7099	1.65609			1.55797	16.1996	55.3186
762.07	976.012	34.8111	44.5839	242.744	16.9199	1.6769			1.57111	20.4099	60.658
839.895	993.103	38.3661	45.3646	245.744	17.0999	1.69474			1.57111	26.7113	53.6456
942.135	921.382	43.0364	42.0884	248.742	17.3399	1.71852			1.57283	12.9653	59.6961
1084.05	830.434	49.519	37.9339	251.744	17.8499	1.76907			1.5877	21.2185	55.5416
1194.53	727.583	54.5657	33.2357	254.746	18.2399	1.80772			1.55014	14.7107	59.0841
1237.26	715.376	56.5175	32.6781	257.744	19.1399	1.89692			1.60554	30.6706	48.808
1398.4	544.162	63.8784	24.8571	260.745	19.9499	1.9772			1.62041	20.8978	56.155
1695.66	256.363	77.4571	11.7106	263.747	20.8799	2.06937			1.64122	35.8009	44.2493
1784.47	327.779	81.514	14.9728	266.746	21.5699	2.13775			1.65609	32.3714	46.3404
1935.24	228.896	88.4009	10.4559	269.745	22.2899	2.20911			1.6769	34.8111	44.5839
2022.52	184.948	92.3881	8.44835	272.745	23.2199	2.30128			1.69474	38.3661	45.3646
1999.94	216.383	91.3565	9.88429	275.745	23.7599	2.3548			1.64915	32.153	47.5835
2112.25	175.792	96.4868	8.03011	278.745	23.9099	2.36966			1.71852	43.0364	42.0884
2013.98	236.831	91.9978	10.8183	281.743	24.0899	2.3875			1.76907	49.519	37.9339
2145.52	141	98.0064	6.44082	284.747	24.8399	2.46183			1.7438	46.2777	40.0112
2124.46	128.487	97.0445	5.86923	287.745	25.6499	2.54211			1.80772	54.5657	33.2357
2136.06	104.682	97.5742	4.78182	290.747	26.3999	2.61644			1.89692	56.5175	32.6781
2176.04	70.4999	99.4005	3.22041	293.745	27.8099	2.75618			1.85232	55.5416	32.9569
2189.16	0	100	0	296.745	28.4999	2.82457			1.9772	63.8784	24.8571
2154.06	0	98.3968	0	299.747	28.5899	2.83349
2164.44	0	98.8708	0	302.743	29.9999	2.97323			2.06937	77.4571	11.7106
2175.43	0	99.3726	0	305.747	30.6599	3.03864			2.13775	81.514	14.9728
									2.20911	88.4009	10.4559
									2.30128	92.3881	8.44835
									2.3548	91.3565	9.88429
									2.36966	96.4868	8.03011
									2.3875	91.9978	10.8183
									2.46183	98.0064	6.44082
									2.28641	89.701	10.0951
									2.54211	97.0445	5.86923
									2.61644	97.5742	4.78182
									2.75618	99.4005	3.22041
									2.82457	100	0
									2.83349	98.3968	0
									2.97323	98.8708	0
									2.75767	98.5478	2.31191
									3.03864	99.3726	0

## Sheet: ND2.T1
ND002.T1.RL.HRRC.fns
Mmax	2245.62
Hmax	1175.3				S50Hmax
Hmax/Mmax	0.523376				17.13
M-wave	H-reflex	M%Mmax	H%Mmax	Marker Time:	Stim.intensity	timesHT				timesHT	M%Mmax	H%Mmax		timesHT	M%Mmax	H%Mmax
0	0	0	0	177.951	9.2496	0.539965				0.61352	0	0		0.650599	0	0
0	0	0	0	180.95	9.5496	0.557478				0.668716	0	0		0.771484	0	3.99792
0	0	0	0	183.948	10.5096	0.61352				0.669562	0	0		0.844116	0	10.8272
0	0	0	0	375.949	11.4551	0.668716				0.650599	0	0		0.934775	0	12.0332
0	0	0	0	186.952	11.4696	0.669562				0.723006	0	0		1.0479	0	31.1905
0	0	0	0	378.951	12.3851	0.723006				0.725604	0	0		1.15186	1.52409	39.6595
0	0	0	0	189.956	12.4296	0.725604				0.790987	0	8.76597		1.26136	7.18004	34.8694
0	196.85	0	8.76597	201.951	13.5496	0.790987				0.793322	0	3.09867		1.35356	18.8285	35.1712
0	69.5843	0	3.09867	198.952	13.5896	0.793322				0.796824	0	3.1938		1.44311	27.8642	30.1984
0	71.7207	0	3.1938	204.954	13.6496	0.796824				0.799159	0	8.92906		1.56222	51.7994	17.4776
0	200.513	0	8.92906	195.951	13.6896	0.799159				0.771484	0	3.99792		1.6501	63.7537	13.0516
0	104.682	0	4.66159	207.948	13.7496	0.802662				0.802662	0	4.66159		1.74224	72.9274	8.24952
0	37.8441	0	1.68524	381.949	13.8251	0.807069				0.807069	0	1.68524		1.84187	91.8683	8.91547
0	169.078	0	7.52922	210.951	13.8696	0.809667				0.809667	0	7.52922		1.96787	98.9807	8.18157
0	280.474	0	12.4898	213.948	14.0696	0.821343				0.821343	0	12.4898
0	65.6168	0	2.92199	216.951	14.4696	0.844694				0.844694	0	2.92199
0	339.376	0	15.1128	219.95	14.7096	0.858704				0.858704	0	15.1128
0	408.35	0	18.1843	222.951	14.9296	0.871547				0.871547	0	18.1843
0	423.305	0	18.8502	225.948	15.2496	0.890228				0.890228	0	18.8502
0	359.519	0	16.0098	384.949	15.2651	0.891133				0.891133	0	16.0098
0	552.402	0	24.5991	228.949	15.5696	0.908908				0.844116	0	10.8272
0	51.5779	0	2.29682	231.951	15.5696	0.908908				0.908908	0	24.5991
0	162.363	0	7.23023	234.951	16.0496	0.936929				0.908908	0	2.29682
0	321.675	0	14.3245	387.949	16.3451	0.95418				0.936929	0	7.23023
0	263.078	0	11.7151	237.949	16.5296	0.96495				0.95418	0	14.3245
0	513.642	0	22.8731	240.951	17.2896	1.00932				0.96495	0	11.7151
0	700.726	0	31.2041	390.951	17.3351	1.01197				0.934775	0	12.0332
0	743.454	0	33.1068	393.949	17.5451	1.02423				1.00932	0	22.8731
0	718.428	0	31.9924	243.949	17.9496	1.04785				1.01197	0	31.2041
0	953.122	0	42.4436	396.949	18.3551	1.07152				1.02423	0	33.1068
0	583.837	0	25.9989	246.947	18.3896	1.07353				1.04785	0	31.9924
0	689.739	0	30.7149	249.951	18.7896	1.09688				1.07152	0	42.4436
0	1002.87	0	44.6589	399.951	19.1651	1.1188				1.07353	0	25.9989
0	734.603	0	32.7127	252.951	19.3696	1.13074				1.09688	0	30.7149
0	940.304	0	41.8728	402.949	19.6451	1.14682				1.0479	0	31.1905
0	778.551	0	34.6697	255.951	19.7496	1.15292				1.1188	0	44.6589
0	996.155	0	44.3599	405.951	19.8251	1.15733				1.13074	0	32.7127
0	782.518	0	34.8464	258.949	20.1496	1.17628				1.14682	0	41.8728
239.578	999.207	10.6687	44.4958	408.949	20.2151	1.1801				1.15292	0	34.6697
271.928	1004.7	12.1093	44.7404	411.951	20.6651	1.20637				1.15733	0	44.3599
0	659.22	0	29.3558	267.949	21.3296	1.24516				1.17628	0	34.8464
0	769.7	0	34.2756	270.95	21.3296	1.24516				1.1801	10.6687	44.4958
0	739.486	0	32.9301	273.95	21.3296	1.24516				1.15186	1.52409	39.6595
0	748.337	0	33.3243	276.949	21.3296	1.24516				1.20637	12.1093	44.7404
0	652.811	0	29.0704	279.95	21.3296	1.24516				1.24516	0	29.3558
337.545	1080.08	15.0313	48.0973	438.949	21.4451	1.2519				1.24516	0	34.2756
313.435	1175.3	13.9576	52.3376	414.949	21.5651	1.25891				1.24516	0	32.9301
178.844	700.116	7.96412	31.177	282.949	21.7496	1.26968				1.24516	0	33.3243
175.487	738.876	7.81462	32.903	285.949	22.0696	1.28836				1.24516	0	29.0704
266.74	613.441	11.8782	27.3172	288.949	22.2496	1.29887				1.2519	15.0313	48.0973
249.344	659.525	11.1036	29.3694	291.95	22.2496	1.29887				1.25891	13.9576	52.3376
302.753	637.856	13.4819	28.4045	294.949	22.2496	1.29887				1.26968	7.96412	31.177
346.09	1136.54	15.4118	50.6116	441.951	22.4051	1.30795				1.28836	7.81462	32.903
446.805	619.545	19.8967	27.589	417.949	22.6151	1.3202				1.29887	11.8782	27.3172
334.798	743.148	14.9089	33.0932	297.95	22.6896	1.32455				1.29887	11.1036	29.3694
402.857	962.888	17.9397	42.8785	429.949	23.0051	1.34297				1.29887	13.4819	28.4045
402.857	646.402	17.9397	28.785	420.949	23.1551	1.35173				1.26136	7.18004	34.8694
350.058	493.805	15.5885	21.9897	300.95	23.3896	1.36542				1.30795	15.4118	50.6116
472.746	994.934	21.0519	44.3055	444.949	23.4851	1.37099				1.3202	19.8967	27.589
442.227	676.006	19.6929	30.1033	303.95	23.6096	1.37826				1.32455	14.9089	33.0932
497.467	884.453	22.1528	39.3857	423.951	23.7251	1.385				1.34297	17.9397	42.8785
532.259	740.402	23.7021	32.9709	447.951	23.7851	1.38851				1.35173	17.9397	28.785
557.285	766.954	24.8165	34.1533	426.955	24.0251	1.40252				1.36542	15.5885	21.9897
523.408	877.434	23.308	39.0731	306.949	24.1296	1.40862				1.37099	21.0519	44.3055
549.35	761.765	24.4632	33.9223	465.949	24.6251	1.43754				1.37826	19.6929	30.1033
681.499	526.766	30.3479	23.4575	450.949	24.6851	1.44104				1.385	22.1528	39.3857
558.201	862.174	24.8573	38.3936	309.947	24.7096	1.44248				1.38851	23.7021	32.9709
650.064	539.889	28.9481	24.0419	468.952	24.8351	1.4498				1.35356	18.8285	35.1712
765.733	492.279	34.0989	21.9217	312.949	25.3496	1.47984				1.40252	24.8165	34.1533
720.259	597.876	32.0739	26.6241	462.949	25.4051	1.48308				1.40862	23.308	39.0731
1052.62	477.934	46.8742	21.283	471.952	26.2751	1.53386				1.43754	24.4632	33.9223
1149.67	378.441	51.196	16.8524	456.949	26.4851	1.54612				1.44104	30.3479	23.4575
1105.11	414.454	49.2117	18.4561	318.949	26.8096	1.56507				1.44248	24.8573	38.3936
1188.12	434.597	52.9084	19.3531	459.951	26.8451	1.56714				1.4498	28.9481	24.0419
1320.58	256.974	58.8067	11.4433	321.949	27.3896	1.59893				1.47984	34.0989	21.9217
1310.81	367.149	58.3718	16.3496	369.951	27.9396	1.63103				1.48308	32.0739	26.6241
1338.28	308.552	59.595	13.7401	324.951	28.0496	1.63745				1.44311	27.8642	30.1984
1645.91	203.565	73.2944	9.06496	327.949	28.8096	1.68182				1.53386	46.8742	21.283
1661.17	261.246	73.9739	11.6336	366.951	29.1696	1.70284				1.54612	51.196	16.8524
1518.65	173.35	67.6271	7.71949	330.947	29.6896	1.73319				1.56507	49.2117	18.4561
1483.24	200.818	66.0506	8.94265	363.951	29.9496	1.74837				1.56714	52.9084	19.3531
1887.63	105.597	84.0582	4.70236	333.947	30.5696	1.78457				1.59893	58.8067	11.4433
1964.54	274.675	87.483	12.2316	360.949	30.9996	1.80967				1.56222	51.7994	17.4776
1999.02	214.246	89.0188	9.54064	357.949	31.1096	1.81609				1.63103	58.3718	16.3496
1997.5	182.506	88.9508	8.12721	336.951	31.3096	1.82776				1.63745	59.595	13.7401
2086.31	233.474	92.9057	10.3968	354.951	31.3296	1.82893				1.68182	73.2944	9.06496
2085.09	138.863	92.8513	6.18375	339.95	32.2696	1.88381				1.6501	63.7537	13.0516
2245.62	157.48	100	7.01278	351.949	32.2896	1.88497				1.70284	73.9739	11.6336
2222.73	183.727	98.9807	8.18157	345.949	33.7096	1.96787				1.73319	67.6271	7.71949
										1.74837	66.0506	8.94265
										1.78457	84.0582	4.70236
										1.74224	72.9274	8.24952
										1.80967	87.483	12.2316
										1.81609	89.0188	9.54064
										1.82776	88.9508	8.12721
										1.82893	92.9057	10.3968
										1.88381	92.8513	6.18375
										1.88497	100	7.01278
										1.84187	91.8683	8.91547
										1.96787	98.9807	8.18157

## Sheet: ND2.T2
ND002.T2.RL.HRRC.fns
Mmax	2245
Hmax	747.726				S50Hmax
Hmax/Mmax	0.333063				17.13
M-wave	H-reflex	M%Mmax	H%Mmax	Marker Time:	Stim.intensity	timesHT				timesHT	M%Mmax	H%Mmax		timesHT	M%Mmax	H%Mmax
0	0	0	0	99.403	8.2365	0.480823				0.701769	0	0		0.743615	0	0
0	0	0	0	102.403	8.3361	0.486637				0.763351	0	0		0.818056	0	0
0	0	0	0	105.403	9.0333	0.527338				0.765727	0	0		0.868228	0	0
0	0	0	0	449.78	9.1254	0.532715				0.743615	0	0		0.949629	0	0
0	0	0	0	108.403	9.2657	0.540905				0.818056	0	0		1.06687	1.25612	1.9508
0	0	0	0	452.779	9.889	0.577291								1.12772	1.98176	5.07827
0	0	0	0	111.403	10.1953	0.595172				0.856381	0	0		1.26095	2.20229	16.9069
0	0	0	0	114.405	10.6933	0.624244				0.880076	0	0		1.34199	2.36996	24.8234
0	0	0	0	117.405	11.0917	0.647501				0.868228	0	0		1.45935	2.26347	27.0393
0	0	0	0	455.781	11.4826	0.670321				0.94941	0	0		1.55763	2.00291	25.2493
0	0	0	0	120.403	12.0213	0.701769				0.949848	0	0		1.65704	2.33824	28.9221
0	0	0	0	458.779	13.0762	0.763351				0.949629	0	0		1.7434	2.72908	20.1061
0	0	0	0	123.405	13.1169	0.765727				1.01768	0	0		1.86173	4.30263	19.44
0	0	0	0	126.405	14.0133	0.818056				1.04244	0	0		1.92085	5.49214	17.1697
0	0	0	0	461.781	14.6698	0.856381				1.04869	0.720504	0		2.28193	3.04201	17.3078
0	0	0	0	129.405	15.0757	0.880076				1.06614	2.13432	0		2.7303	2.82462	19.3917
0	0	0	0	464.781	16.2634	0.94941				1.07001	1.86243	3.54814
0	0	0	0	132.403	16.2709	0.949848				1.07389	2.02557	1.00599
0	0	0	0	135.403	17.4329	1.01768				1.07583	1.82165	1.59055
0	0	0	0	467.78	17.857	1.04244				1.08164	0	0.80207
16.1753	0	0.720504	0	165.406	17.9641	1.04869				1.09521	2.10713	5.45136
47.9155	0	2.13432	0	168.406	18.2629	1.06614				1.09715	1.88962	7.10987
41.8116	79.6557	1.86243	3.54814	162.404	18.3293	1.07001				1.06687	1.25612	1.9508
45.474	22.5844	2.02557	1.00599	171.406	18.3957	1.07389				1.10684	2.37902	9.27138
40.8961	35.7077	1.82165	1.59055	159.404	18.4289	1.07583				1.10684	1.68571	2.09354
0	18.0065	0	0.80207	174.404	18.5285	1.08164				1.11071	2.02557	4.98915
47.3051	122.383	2.10713	5.45136	156.406	18.7609	1.09521				1.11653	1.74008	1.74008
42.422	159.617	1.88962	7.10987	177.406	18.7941	1.09715				1.12428	2.10713	2.20229
53.409	208.143	2.37902	9.27138	153.403	18.9601	1.10684				1.12816	2.07994	2.93639
37.8441	46.9999	1.68571	2.09354	180.404	18.9601	1.10684				1.13203	1.83524	6.49813
45.474	112.006	2.02557	4.98915	138.406	19.0265	1.11071				1.13397	1.88962	6.19905
39.0649	39.0649	1.74008	1.74008	150.404	19.1261	1.11653				1.19018	2.09354	9.77438
47.3051	49.4415	2.10713	2.20229	147.403	19.2589	1.12428				1.12772	1.98176	5.07827
46.6947	65.922	2.07994	2.93639	144.406	19.3253	1.12816				1.2285	1.97119	10.8347
41.2012	145.883	1.83524	6.49813	141.405	19.3917	1.13203				1.25801	2.4198	17.9174
42.422	139.169	1.88962	6.19905	183.406	19.4249	1.13397				1.29633	2.21589	21.9686
46.9999	219.435	2.09354	9.77438	186.404	20.3877	1.19018				1.26095	2.20229	16.9069
44.2532	243.24	1.97119	10.8347	473.781	21.0442	1.2285				1.30452	2.47418	24.8098
54.3246	402.246	2.4198	17.9174	189.406	21.5497	1.25801				1.33941	2.29745	22.7706
49.7467	493.194	2.21589	21.9686	476.782	22.2062	1.29633				1.38205	2.33824	26.8897
55.5454	556.98	2.47418	24.8098	192.406	22.3465	1.30452				1.34199	2.36996	24.8234
51.5779	511.201	2.29745	22.7706	195.404	22.9441	1.33941				1.43632	2.22948	25.5575
52.4934	603.675	2.33824	26.8897	198.404	23.6745	1.38205				1.48239	2.29745	28.5211
50.0519	573.765	2.22948	25.5575	201.406	24.6041	1.43632				1.45935	2.26347	27.0393
51.5779	640.298	2.29745	28.5211	482.781	25.3934	1.48239				1.50221	2.07994	25.6255
46.6947	575.291	2.07994	25.6255	204.404	25.7329	1.50221				1.57542	2.05276	26.1692
46.0844	587.499	2.05276	26.1692	485.782	26.987	1.57542				1.59524	1.87603	23.9533
42.1168	537.753	1.87603	23.9533	207.404	27.3265	1.59524				1.55763	2.00291	25.2493
49.4415	563.084	2.20229	25.0817	210.404	28.1897	1.64563				1.64563	2.20229	25.0817
55.5454	735.519	2.47418	32.7625	488.781	28.5806	1.66845				1.66845	2.47418	32.7625
50.9675	747.726	2.27027	33.3063	491.78	29.2114	1.70528				1.65704	2.33824	28.9221
53.409	277.117	2.37902	12.3437	213.404	29.3185	1.71153				1.70528	2.27027	33.3063
74.7726	443.447	3.33063	19.7527	216.404	30.2813	1.76773				1.71153	2.37902	12.3437
65.922	337.24	2.93639	15.0218	219.404	30.6465	1.78905				1.76773	3.33063	19.7527
75.383	431.24	3.35782	19.2089	222.406	31.2773	1.82588				1.78905	2.93639	15.0218
117.805	441.616	5.24744	19.6711	225.404	32.5057	1.89759				1.7434	2.72908	20.1061
123.299	385.461	5.49214	17.1697	228.406	32.9041	1.92085				1.82588	3.35782	19.2089
122.688	357.383	5.46495	15.919	231.404	34.3649	2.00612				1.89759	5.24744	19.6711
49.7467	269.792	2.21589	12.0175	234.406	35.6265	2.07977				1.86173	4.30263	19.44
67.448	326.863	3.00436	14.5596	237.406	36.6889	2.14179				1.92085	5.49214	17.1697
59.8181	434.902	2.6645	19.372	315.439	37.3861	2.18249
68.6687	367.149	3.05874	16.3541	240.404	38.2825	2.23482				2.00612	5.46495	15.919
65.6168	403.162	2.9228	17.9582	312.404	38.9797	2.27552				2.07977	2.21589	12.0175
63.1752	412.928	2.81404	18.3932	309.404	39.4113	2.30072				2.14179	3.00436	14.5596
71.1103	428.188	3.1675	19.073	243.404	39.8761	2.32785				2.18249	2.6645	19.372
78.7402	336.324	3.50736	14.981	306.407	40.2745	2.35111				2.23482	3.05874	16.3541
64.0908	483.123	2.85483	21.5199	303.404	41.4365	2.41894				2.27552	2.9228	17.9582
55.5454	468.473	2.47418	20.8674	246.406	41.4697	2.42088				2.30072	2.81404	18.3932
62.5649	377.22	2.78685	16.8027	249.404	41.9345	2.44802				2.32785	3.1675	19.073
58.5973	385.766	2.61013	17.1833	300.406	42.4325	2.47709				2.35111	3.50736	14.981
61.0389	685.467	2.71888	30.533	497.78	42.8761	2.50298				2.41894	2.85483	21.5199
69.5843	632.363	3.09952	28.1676	500.782	42.8761	2.50298				2.42088	2.47418	20.8674
63.1752	493.194	2.81404	21.9686	252.404	42.9637	2.5081				2.44802	2.78685	16.8027
57.9869	454.129	2.58294	20.2285	297.406	43.0965	2.51585				2.47709	2.61013	17.1833
61.6493	379.662	2.74607	16.9114	294.404	44.4245	2.59337				2.28193	3.04201	17.3078
58.5973	426.662	2.61013	19.005	255.406	44.5573	2.60113				2.50298	2.71888	30.533
77.5194	319.844	3.45298	14.2469	291.406	45.3541	2.64764				2.50298	3.09952	28.1676
65.0064	502.35	2.89561	22.3764	288.406	45.9517	2.68253				2.5081	2.81404	21.9686
64.7012	359.824	2.88201	16.0278	258.404	46.1509	2.69416				2.51585	2.58294	20.2285
60.4285	380.883	2.69169	16.9658	285.406	46.2505	2.69997				2.59337	2.74607	16.9114
75.6882	521.882	3.37141	23.2464	261.406	47.7445	2.78719				2.60113	2.61013	19.005
58.9025	411.402	2.62372	18.3253	282.406	47.8441	2.793				2.64764	3.45298	14.2469
59.2077	506.623	2.63731	22.5667	264.406	49.3381	2.88022				2.68253	2.89561	22.3764
64.0908	316.181	2.85483	14.0838	279.404	49.4377	2.88603				2.69416	2.88201	16.0278
63.4804	396.142	2.82764	17.6455	267.406	50.6661	2.95774				2.69997	2.69169	16.9658
61.9545	444.363	2.75966	19.7935	270.404	50.6661	2.95774				2.78719	3.37141	23.2464
59.8181	274.98	2.6645	12.2486	273.404	50.6661	2.95774				2.793	2.62372	18.3253
58.5973	330.22	2.61013	14.7091	276.404	50.9981	2.97712				2.88022	2.63731	22.5667
										2.88603	2.85483	14.0838
										2.95774	2.82764	17.6455
										2.95774	2.75966	19.7935
										2.95774	2.6645	12.2486
										2.97712	2.61013	14.7091
										2.7303	2.82462	19.3917

## Sheet: ND3.T1
ND003.T1.RL.HRRC.fns
Mmax	3630.29
Hmax	1685.59				S50Hmax
Hmax/Mmax	0.464313				11.82
M-wave	H-reflex	M%Mmax	H%Mmax	Marker Time:	Stim_Intensity	timesHT			timesHT	M%Mmax	H%Mmax		timesHT	M%Mmax	H%Mmax
149.545	0	0	0	292.958	9.1696	0.77577			0.77577	0	0		0.77577	0	0.142917
151.987	0	0	0	295.957	9.1696	0.77577			0.77577	0	0		0.837318	1.11602	3.18621
145.883	0	0	0	298.958	9.1696	0.77577			0.77577	0	0		0.946219	4.64	9.44454
149.85	20.7532	0	0.571669	301.959	9.1696	0.77577			0.77577	0	0.571669		1.04038	5.08923	26.4022
144.662	0	0	0	304.958	9.4696	0.801151			0.77577	0	0.142917		1.15557	5.3367	34.5153
154.123	23.1948	0	0.638924	307.957	9.7696	0.826531			0.801151	0	0		1.24909	5.52858	37.8914
155.039	270.097	0	7.4401	310.958	10.0696	0.851912			0.826531	0	0.638924		1.34722	6.14494	34.264
162.058	169.383	4.46406	4.66583	313.96	10.2796	0.869679			0.851912	0	7.4401		1.44224	8.42581	40.6468
166.026	47.3051	4.57335	1.30307	631.96	10.7476	0.909272			0.869679	4.46406	4.66583		1.5508	17.3472	32.0203
164.5	176.097	4.53132	4.85078	316.958	10.7596	0.910288			0.837318	1.11602	3.18621		1.64272	30.2787	29.2916
176.402	0	4.85918	0	634.96	10.7776	0.91181			0.909272	4.57335	1.30307		1.74307	42.4272	24.2131
165.415	343.649	4.55654	9.46616	628.962	10.8376	0.916887			0.910288	4.53132	4.85078		1.86593	58.2409	24.3043
127.876	0	3.52249	0	637.96	10.9576	0.927039			0.91181	4.85918	0		1.94074	62.169	21.4838
171.214	665.629	4.71627	18.3354	625.96	11.0776	0.937191			0.916887	4.55654	9.46616		2.24988	76.7045	16.3632
149.24	0	4.11097	0	640.962	11.1376	0.942267			0.927039	3.52249	0		2.75115	96.4649	0
176.708	616.188	4.86759	16.9735	622.961	11.1676	0.944805			0.937191	4.71627	18.3354
163.889	277.422	4.5145	7.64187	643.96	11.2276	0.949882			0.942267	4.11097	0
183.117	546.603	5.04414	15.0567	646.96	11.4076	0.96511			0.944805	4.86759	16.9735
180.675	584.447	4.97688	16.0992	649.962	11.4376	0.967648			0.949882	4.5145	7.64187
181.285	192.578	4.99369	5.30475	652.96	11.5876	0.980338			0.96511	5.04414	15.0567
175.487	709.272	4.83396	19.5376	319.958	11.6896	0.988968			0.967648	4.97688	16.0992
176.402	640.908	4.85918	17.6545	655.96	11.7676	0.995567			0.980338	4.99369	5.30475
185.558	1160.65	5.11139	31.9714	619.961	11.8876	1.00572			0.988968	4.83396	19.5376
179.149	1047.73	4.93485	28.8609	322.96	11.9596	1.01181			0.995567	4.85918	17.6545
186.169	1121.89	5.12821	30.9037	658.962	12.2776	1.03871			0.946219	4.64	9.44454
181.896	853.018	5.01051	23.4973	661.962	12.2776	1.03871			1.00572	5.11139	31.9714
187.084	514.558	5.15343	14.174	664.966	12.2776	1.03871			1.01181	4.93485	28.8609
181.285	821.583	4.99369	22.6314	667.96	12.2776	1.03871			1.03871	5.12821	30.9037
190.746	689.129	5.25431	18.9828	670.96	12.2776	1.03871			1.03871	5.01051	23.4973
189.831	650.674	5.22909	17.9235	673.962	12.2776	1.03871			1.03871	5.15343	14.174
178.844	1241.23	4.92644	34.1908	325.96	12.2896	1.03973			1.03871	4.99369	22.6314
183.422	1156.38	5.05254	31.8537	616.962	12.6976	1.07425			1.03871	5.25431	18.9828
188.305	1286.39	5.18705	35.4351	328.958	12.7696	1.08034			1.03871	5.22909	17.9235
194.104	1244.28	5.34678	34.2749	331.958	13.2196	1.11841			1.03973	4.92644	34.1908
188	1023.62	5.17865	28.1967	334.958	13.3696	1.1311			1.07425	5.05254	31.8537
194.714	1398.1	5.3636	38.512	613.961	13.5976	1.15039			1.08034	5.18705	35.4351
197.461	1233.6	5.43926	33.9807	610.959	14.0176	1.18592			1.04038	5.08923	26.4022
194.409	1365.44	5.35519	37.6124	340.96	14.0896	1.19201			1.11841	5.34678	34.2749
192.883	1405.12	5.31316	38.7053	343.96	14.2696	1.20724			1.1311	5.17865	28.1967
204.785	1606.54	5.64103	44.2539	607.961	14.2876	1.20876			1.15039	5.3636	38.512
201.123	1357.5	5.54014	37.3939	676.962	14.2876	1.20876			1.18592	5.43926	33.9807
200.818	1474.09	5.53174	40.6053	514.961	14.3113	1.21077			1.19201	5.35519	37.6124
195.324	1476.53	5.38041	40.6726	346.96	14.4496	1.22247			1.15557	5.3367	34.5153
198.987	1510.1	5.48129	41.5973	604.962	14.6176	1.23668			1.20724	5.31316	38.7053
194.409	1474.7	5.35519	40.6221	349.958	14.6296	1.2377			1.20876	5.64103	44.2539
205.701	1219.56	5.66625	33.5939	601.961	14.6476	1.23922			1.20876	5.54014	37.3939
197.461	1146.92	5.43926	31.5931	352.959	14.8996	1.26054			1.21077	5.53174	40.6053
203.565	1342.24	5.6074	36.9735	598.959	14.9176	1.26206			1.22247	5.38041	40.6726
201.428	1043.15	5.54855	28.7348	592.962	15.0976	1.27729			1.23668	5.48129	41.5973
199.902	1279.68	5.50652	35.2501	595.961	15.0976	1.27729			1.2377	5.35519	40.6221
198.987	1352.32	5.48129	37.2509	355.96	15.1096	1.27831			1.23922	5.66625	33.5939
213.941	1324.85	5.89323	36.4943	583.961	15.1576	1.28237			1.26054	5.43926	31.5931
193.798	1511.63	5.33838	41.6393	358.961	15.1996	1.28592			1.26206	5.6074	36.9735
208.143	1484.16	5.7335	40.8827	580.959	15.2476	1.28998			1.27729	5.54855	28.7348
200.818	1361.78	5.53174	37.5116	577.961	15.3676	1.30014			1.27729	5.50652	35.2501
198.071	1461.58	5.45607	40.2606	361.96	15.4096	1.30369			1.27831	5.48129	37.2509
224.013	1322.1	6.17066	36.4187	574.959	15.4876	1.31029			1.28237	5.89323	36.4943
219.13	1100.53	6.03615	30.3153	571.961	15.6376	1.32298			1.28592	5.33838	41.6393
202.954	1412.13	5.59058	38.8987	364.96	15.7096	1.32907			1.28998	5.7335	40.8827
218.824	1450.59	6.02774	39.958	565.961	15.7576	1.33313			1.24909	5.52858	37.8914
223.402	1302.26	6.15385	35.8722	568.959	15.7576	1.33313			1.30014	5.53174	37.5116
218.519	996.155	6.01934	27.4401	559.961	15.8776	1.34328			1.30369	5.45607	40.2606
212.11	1125.56	5.84279	31.0046	367.958	15.8896	1.3443			1.31029	6.17066	36.4187
248.123	1235.43	6.8348	34.0311	556.961	15.9976	1.35343			1.32298	6.03615	30.3153
243.545	1034.61	6.7087	28.4994	553.959	16.0576	1.35851			1.32907	5.59058	38.8987
227.065	978.758	6.25473	26.9609	550.959	16.0876	1.36105			1.33313	6.02774	39.958
214.857	1280.6	5.91845	35.2753	370.96	16.0996	1.36206			1.33313	6.15385	35.8722
215.467	1507.66	5.93527	41.5301	373.958	16.2796	1.37729			1.34328	6.01934	27.4401
226.759	1304.71	6.24632	35.9395	544.959	16.2976	1.37882			1.3443	5.84279	31.0046
254.227	1208.57	7.00294	33.2913	376.96	16.4896	1.39506			1.35343	6.8348	34.0311
244.461	1062.99	6.73392	29.2812	541.961	16.5076	1.39658			1.35851	6.7087	28.4994
269.487	1309.28	7.42329	36.0656	379.96	16.6696	1.41029			1.36105	6.25473	26.9609
253.617	1544.59	6.98613	42.5473	535.959	16.7476	1.41689			1.36206	5.91845	35.2753
266.435	1685.59	7.33922	46.4313	538.961	16.7476	1.41689			1.37729	5.93527	41.5301
292.987	1262.59	8.07062	34.7793	532.959	16.8076	1.42196			1.37882	6.24632	35.9395
279.558	1475.92	7.70071	40.6557	382.96	16.8496	1.42552			1.39506	7.00294	33.2913
271.623	1367.58	7.48214	37.6713	529.961	16.8976	1.42958			1.39658	6.73392	29.2812
296.954	1642.86	8.17991	45.2543	385.96	16.9096	1.43059			1.34722	6.14494	34.264
297.87	1091.99	8.20513	30.0799	526.961	17.0476	1.44227			1.41029	7.42329	36.0656
270.097	1545.5	7.4401	42.5725	388.958	17.0596	1.44328			1.41689	6.98613	42.5473
436.428	1625.47	12.0219	44.7751	517.959	17.1676	1.45242			1.41689	7.33922	46.4313
325.032	1591.89	8.95334	43.8504	520.961	17.1676	1.45242			1.42196	8.07062	34.7793
365.013	1374.9	10.0546	37.8731	523.961	17.1676	1.45242			1.42552	7.70071	40.6557
297.565	1501.56	8.19672	41.3619	679.962	17.1676	1.45242			1.42958	7.48214	37.6713
284.746	1570.84	7.84363	43.2703	391.962	17.2396	1.45851			1.43059	8.17991	45.2543
275.591	1620.58	7.59143	44.6406	394.959	17.4796	1.47882			1.44227	8.20513	30.0799
411.097	1398.4	11.3241	38.5204	397.961	17.6296	1.49151			1.44328	7.4401	42.5725
382.103	1507.97	10.5254	41.5385	400.961	17.7496	1.50166			1.45242	12.0219	44.7751
494.11	1127.08	13.6108	31.0467	403.961	17.7496	1.50166			1.45242	8.95334	43.8504
571.019	1443.26	15.7293	39.7562	406.961	17.9296	1.51689			1.45242	10.0546	37.8731
652.811	1095.95	17.9823	30.1892	409.96	18.0796	1.52958			1.45242	8.19672	41.3619
571.629	1241.53	15.7461	34.1992	412.961	18.2296	1.54227			1.45851	7.84363	43.2703
657.999	1175.3	18.1253	32.3749	415.959	18.3496	1.55242			1.47882	7.59143	44.6406
682.72	1108.47	18.8062	30.5338	418.959	18.5296	1.56765			1.49151	11.3241	38.5204
779.772	978.758	21.4796	26.9609	421.961	18.7096	1.58288			1.44224	8.42581	40.6468
573.155	1112.74	15.7881	30.6515	424.961	18.7696	1.58795			1.50166	10.5254	41.5385
702.558	990.356	19.3527	27.2804	427.961	18.7696	1.58795			1.50166	13.6108	31.0467
859.427	1005.31	23.6738	27.6923	430.959	18.7696	1.58795			1.51689	15.7293	39.7562
904.596	1219.56	24.918	33.5939	715.96	18.9676	1.6047			1.52958	17.9823	30.1892
937.252	1035.83	25.8176	28.533	718.96	18.9676	1.6047			1.54227	15.7461	34.1992
1065.13	1164.62	29.3401	32.0807	712.962	19.0876	1.61486			1.55242	18.1253	32.3749
655.863	1489.96	18.0664	41.0425	436.959	19.1596	1.62095			1.56765	18.8062	30.5338
1012.94	1221.39	27.9025	33.6444	709.96	19.2076	1.62501			1.58288	21.4796	26.9609
1043.76	1026.06	28.7516	28.264	706.962	19.2676	1.63008			1.58795	15.7881	30.6515
1115.18	986.694	30.7188	27.1795	721.96	19.2676	1.63008			1.58795	19.3527	27.2804
1006.84	1110.6	27.7343	30.5927	745.962	19.2676	1.63008			1.58795	23.6738	27.6923
1042.54	943.051	28.718	25.9773	748.96	19.2676	1.63008			1.5508	17.3472	32.0203
1058.11	1023.01	29.1467	28.1799	439.961	19.4596	1.64633			1.6047	24.918	33.5939
1131.97	1025.15	31.1812	28.2388	724.971	19.5076	1.65039			1.6047	25.8176	28.533
1308.67	994.934	36.0488	27.4065	703.96	19.6276	1.66054			1.61486	29.3401	32.0807
1339.5	1148.45	36.8979	31.6351	727.962	19.6276	1.66054			1.62095	18.0664	41.0425
1462.8	874.687	40.2942	24.0942	742.962	19.6876	1.66562			1.62501	27.9025	33.6444
1176.83	1049.26	32.417	28.9029	442.959	19.7296	1.66917			1.63008	28.7516	28.264
1067.57	862.785	29.4073	23.7663	445.961	19.9396	1.68694			1.63008	30.7188	27.1795
1356.89	901.239	37.3771	24.8256	682.962	20.0476	1.69607			1.63008	27.7343	30.5927
1599.52	934.505	44.0605	25.7419	739.962	20.1076	1.70115			1.63008	28.718	25.9773
1200.33	885.674	33.0643	24.3968	448.959	20.1796	1.70724			1.64633	29.1467	28.1799
1413.66	856.681	38.9407	23.5982	451.961	20.3896	1.72501			1.65039	31.1812	28.2388
1529.02	772.752	42.1185	21.2863	454.961	20.5996	1.74277			1.66054	36.0488	27.4065
1643.47	800.525	45.2711	22.0513	457.961	20.8696	1.76562			1.66054	36.8979	31.6351
1661.48	965.94	45.7671	26.6078	736.991	20.9476	1.77222			1.66562	40.2942	24.0942
1734.11	936.947	47.768	25.8092	700.96	21.1276	1.78745			1.66917	32.417	28.9029
1634.01	807.239	45.0105	22.2362	460.961	21.4096	1.8113			1.68694	29.4073	23.7663
2190.69	907.343	60.3447	24.9937	697.96	21.9676	1.85851			1.69607	37.3771	24.8256
2066.17	820.363	56.9147	22.5977	685.96	22.0276	1.86359			1.64272	30.2787	29.2916
2183.06	848.44	60.1345	23.3712	733.96	22.0276	1.86359			1.70115	44.0605	25.7419
2306.05	802.356	63.5225	22.1017	688.96	22.2076	1.87882			1.70724	33.0643	24.3968
2222.12	1018.13	61.2106	28.0454	691.962	22.2076	1.87882			1.72501	38.9407	23.5982
2201.37	887.2	60.6389	24.4388	694.96	22.2076	1.87882			1.74277	42.1185	21.2863
2111.03	967.466	58.1505	26.6499	730.962	22.3876	1.89404			1.76562	45.2711	22.0513
2140.94	781.603	58.9744	21.5301	463.961	22.4896	1.90267			1.77222	45.7671	26.6078
2372.89	778.246	65.3636	21.4376	466.961	23.3896	1.97882			1.78745	47.768	25.8092
2611.85	816.09	71.9462	22.48	469.961	24.2296	2.04988			1.74307	42.4272	24.2131
2595.98	726.057	71.509	20	472.961	25.4296	2.1514			1.8113	45.0105	22.2362
2750.72	670.817	75.7713	18.4784	475.959	26.3296	2.22755			1.85851	60.3447	24.9937
2841.36	444.973	78.2682	12.2573	478.961	27.7696	2.34937			1.86359	56.9147	22.5977
3123.05	312.214	86.0277	8.60025	481.961	29.2096	2.4712			1.86359	60.1345	23.3712
3361.72	0	92.6019	0	484.961	30.6496	2.59303			1.87882	63.5225	22.1017
3471.28	0	95.62	0	487.959	31.6096	2.67425			1.87882	61.2106	28.0454
3624.79	0	99.8487	0	490.961	32.1196	2.71739			1.87882	60.6389	24.4388
3297.32	0	90.8281	0	493.961	32.8396	2.77831			1.89404	58.1505	26.6499
3607.4	0	99.3695	0	496.961	32.8696	2.78085			1.86593	58.2409	24.3043
3489.29	0	96.116	0	499.959	32.8996	2.78338			1.90267	58.9744	21.5301
3492.34	0	96.2001	0	502.959	32.8996	2.78338			1.97882	65.3636	21.4376
3630.29	0	100	0	505.961	33.0196	2.79354			1.94074	62.169	21.4838
3467.01	0	95.5023	0	508.961	33.1396	2.80369			2.04988	71.9462	22.48
3578.1	0	98.5624	0	511.959	33.1396	2.80369			2.1514	71.509	20
									2.22755	75.7713	18.4784
									2.34937	78.2682	12.2573
									2.4712	86.0277	8.60025
									2.24988	76.7045	16.3632
									2.59303	92.6019	0
									2.67425	95.62	0
									2.71739	99.8487	0
									2.77831	90.8281	0
									2.78085	99.3695	0
									2.78338	96.116	0
									2.78338	96.2001	0
									2.79354	100	0
									2.80369	95.5023	0
									2.80369	98.5624	0
									2.75115	96.4649	0

## Sheet: ND3.T2
ND003.T2.RL.HRRC.fns
Mmax	3630
Hmax	2174.82				S50Hmax
Hmax/Mmax	0.599123				11.82
M-wave	H-reflex	M%Mmax	H%Mmax	Marker Time:	Stim_Intensity	timesHT			timesHT	M%Mmax	H%Mmax		timesHT	M%Mmax	H%Mmax
0	0	0	0	367.104	6.9075	0.584391			0.801007	0	0		0.813435	0	0
0	0	0	0	94.1055	7.2053	0.609585			0.825863	0	0		0.86456	1.42368	0
0	0	0	0	97.1035	8.1349	0.688232			0.813435	0	0		0.924453	3.05194	0.863176
0	0	0	0	370.104	8.5011	0.719213			0.851565	0	0		0.978261	6.29936	11.2157
0	0	0	0	100.103	8.6329	0.730364			0.854036	2.23641	0		1.05484	7.76999	25.9394
0	0	0	0	103.103	8.6329	0.730364			0.88808	2.03463	0		1.14062	8.82584	30.6329
0	0	0	0	229.106	9.4679	0.801007			0.86456	1.42368	0		1.2531	8.59253	44.5475
0	0	0	0	106.103	9.7617	0.825863			0.910127	0	0		1.34734	8.7476	44.0575
0	0	0	0	232.108	10.0655	0.851565			0.918976	4.94364	1.24432		1.4522	7.64247	40.7283
81.1817	0	2.23641	0	373.106	10.0947	0.854036			0.944255	4.21219	1.34521		1.57598	8.06565	47.839
73.857	0	2.03463	0	226.104	10.4971	0.88808			0.924453	3.05194	0.863176		1.65548	17.5858	53.9723
0	0	0	0	109.106	10.7577	0.910127			0.974729	6.5579	8.39915		1.74246	29.5954	41.1331
179.454	45.1688	4.94364	1.24432	223.104	10.8623	0.918976			0.974729	5.76759	2.85016		1.84975	35.8971	30.0749
152.902	48.8311	4.21219	1.34521	235.106	11.1611	0.944255			0.974729	5.96937	2.7829		1.93823	43.1551	21.556
238.052	304.889	6.5579	8.39915	112.106	11.5213	0.974729			0.988858	6.90261	30.8305		2.25596	61.0389	5.27827
209.363	103.461	5.76759	2.85016	115.106	11.5213	0.974729			0.978261	6.29936	11.2157		2.69961	85.8071	0.493243
216.688	101.019	5.96937	2.7829	118.106	11.5213	0.974729			1.00043	7.40706	11.0055		3.1567	99	0
250.565	1119.15	6.90261	30.8305	376.104	11.6883	0.988858			1.02248	7.10439	10.0723
268.876	399.499	7.40706	11.0055	238.112	11.8251	1.00043			1.02852	8.40756	5.50695
257.889	365.623	7.10439	10.0723	121.103	12.0857	1.02248			1.03652	6.97827	11.8967
305.194	199.902	8.40756	5.50695	241.108	12.1571	1.02852			1.03975	7.1212	26.9799
253.311	431.85	6.97827	11.8967	124.103	12.2517	1.03652			1.0538	8.39074	20.3715
258.5	979.369	7.1212	26.9799	244.106	12.2899	1.03975			1.0538	7.58362	42.6179
304.584	739.486	8.39074	20.3715	220.106	12.4559	1.0538			1.06503	8.15533	39.7846
275.285	1547.03	7.58362	42.6179	247.104	12.4559	1.0538			1.08189	7.76858	43.6016
296.039	1444.18	8.15533	39.7846	250.104	12.5887	1.06503			1.08989	8.80271	19.5055
282	1582.74	7.76858	43.6016	253.106	12.7879	1.08189			1.09031	7.82744	34.925
319.539	708.051	8.80271	19.5055	127.106	12.8825	1.08989			1.09559	7.69292	45.0057
284.136	1267.78	7.82744	34.925	256.118	12.8875	1.09031			1.05484	7.76999	25.9394
279.253	1633.71	7.69292	45.0057	379.106	12.9499	1.09559			1.10436	8.16374	33.7059
296.344	1223.52	8.16374	33.7059	259.104	13.0535	1.10436			1.1236	8.84475	20.1613
321.065	731.856	8.84475	20.1613	130.103	13.2809	1.1236			1.12683	8.33189	43.2149
302.448	1568.7	8.33189	43.2149	262.106	13.3191	1.12683			1.12921	9.1222	20.5733
331.136	746.811	9.1222	20.5733	133.103	13.3473	1.12921			1.14334	7.8947	51.2104
286.578	1858.94	7.8947	51.2104	382.111	13.5143	1.14334			1.14607	9.08016	19.5476
329.61	709.577	9.08016	19.5476	136.107	13.5465	1.14607			1.16292	9.30717	28.0981
337.85	1019.96	9.30717	28.0981	139.106	13.7457	1.16292			1.18862	9.86207	28.5521
357.993	1036.44	9.86207	28.5521	217.104	14.0495	1.18862			1.14062	8.82584	30.6329
304.584	1613.87	8.39074	44.4592	265.108	14.3151	1.21109			1.21109	8.39074	44.4592
297.259	2174.82	8.18896	59.9123	385.106	14.3443	1.21356			1.21356	8.18896	59.9123
361.655	995.239	9.96296	27.4171	142.111	14.6753	1.24157			1.24157	9.96296	27.4171
330.22	1706.65	9.09698	47.0151	268.104	15.0123	1.27008			1.27008	9.09698	47.0151
283.526	1986.82	7.81062	54.7332	352.104	15.1783	1.28412			1.28412	7.81062	54.7332
294.207	1225.05	8.10489	33.7479	349.106	15.3443	1.29816			1.29816	8.10489	33.7479
312.824	1699.32	8.61775	46.8133	271.11	15.3775	1.30097			1.2531	8.59253	44.5475
266.13	2135.75	7.33139	58.8361	388.108	15.6059	1.3203			1.30097	8.61775	46.8133
386.071	916.194	10.6356	25.2395	214.104	15.6431	1.32344			1.3203	7.33139	58.8361
365.013	903.375	10.0554	24.8864	145.107	15.7045	1.32864			1.32344	10.6356	25.2395
303.974	1734.11	8.37393	47.7718	274.106	15.7759	1.33468			1.32864	10.0554	24.8864
289.629	1909.91	7.97877	52.6145	277.104	16.0747	1.35996			1.33468	8.37393	47.7718
289.629	1871.76	7.97877	51.5636	280.104	16.2739	1.37681			1.35996	7.97877	52.6145
352.805	1219.25	9.71914	33.5882	148.105	16.4017	1.38762			1.37681	7.97877	51.5636
291.766	2003.91	8.03763	55.204	283.106	16.4731	1.39366			1.38762	9.71914	33.5882
370.811	1084.05	10.2152	29.8637	346.108	16.7387	1.41613			1.39366	8.03763	55.204
354.331	1268.39	9.76118	34.9418	211.106	17.1703	1.45265			1.34734	8.7476	44.0575
207.837	1545.5	5.72555	42.5759	337.104	17.1703	1.45265			1.41613	10.2152	29.8637
224.013	1701.76	6.17115	46.8806	340.106	17.1703	1.45265			1.45265	9.76118	34.9418
351.584	949.765	9.68551	26.1643	343.106	17.1703	1.45265			1.45265	5.72555	42.5759
215.467	2089.97	5.93574	57.575	391.108	17.1995	1.45512			1.45265	6.17115	46.8806
212.415	1930.66	5.85166	53.1862	286.11	17.3363	1.46669			1.45265	9.68551	26.1643
282.915	1257.4	7.79381	34.6391	151.103	17.3645	1.46908			1.45512	5.93574	57.575
224.318	1110.3	6.17956	30.5867	154.129	18.4933	1.56458			1.46669	5.85166	53.1862
183.727	1978.88	5.06135	54.5146	292.106	18.5979	1.57343			1.46908	7.79381	34.6391
470.305	2120.49	12.956	58.4157	394.104	18.7931	1.58994			1.4522	7.64247	40.7283
519.136	2070.44	14.3013	57.0369	448.107	19.3575	1.63769			1.56458	6.17956	30.5867
470.61	2042.67	12.9645	56.2718	451.107	19.3575	1.63769			1.57343	5.06135	54.5146
571.019	1921.81	15.7305	52.9424	454.105	19.3575	1.63769			1.58994	12.956	58.4157
506.623	2160.78	13.9565	59.5255	445.107	19.5567	1.65454			1.57598	8.06565	47.839
765.122	1968.5	21.0778	54.2288	397.104	19.8223	1.67701			1.63769	14.3013	57.0369
997.68	1590.98	27.4843	43.8286	460.108	19.9551	1.68825			1.63769	12.9645	56.2718
992.187	1700.54	27.333	46.8469	400.118	20.1875	1.70791			1.63769	15.7305	52.9424
1054.75	1694.13	29.0565	46.6704	463.111	20.2207	1.71072			1.65454	13.9565	59.5255
1018.74	1552.83	28.0644	42.7777	442.109	20.2539	1.71353			1.67701	21.0778	54.2288
964.414	1648.36	26.5679	45.4092	403.111	20.3867	1.72476			1.68825	27.4843	43.8286
931.759	1636.76	25.6683	45.0897	466.105	20.4531	1.73038			1.65548	17.5858	53.9723
1142.65	1691.08	31.4779	46.5863	406.107	20.5527	1.73881			1.70791	27.333	46.8469
1026.98	1319.05	28.2914	36.3375	469.107	20.8183	1.76128			1.71072	29.0565	46.6704
1306.54	1028.51	35.9928	28.3335	409.107	20.8515	1.76409			1.71353	28.0644	42.7777
1178.05	1257.4	32.4532	34.6391	412.104	21.1171	1.78656			1.72476	26.5679	45.4092
1127.08	1402.67	31.0491	38.6411	472.109	21.1171	1.78656			1.73038	25.6683	45.0897
1183.24	1306.23	32.5961	35.9844	415.107	21.2831	1.8006			1.73881	31.4779	46.5863
1315.08	1088.93	36.2282	29.9982	475.105	21.3827	1.80903			1.76128	28.2914	36.3375
1272.36	808.46	35.0511	22.2716	478.107	21.6483	1.8315			1.76409	35.9928	28.3335
1372.46	1267.47	37.8088	34.9166	439.107	21.8475	1.84835			1.78656	32.4532	34.6391
1130.13	1388.94	31.1332	38.2628	481.106	21.9139	1.85397			1.78656	31.0491	38.6411
1356.28	1121.59	37.3632	30.8978	418.108	22.1795	1.87644			1.74246	29.5954	41.1331
1402.67	854.85	38.6411	23.5496	484.107	22.2127	1.87925			1.8006	32.5961	35.9844
1392.3	897.272	38.3553	24.7182	421.107	22.4451	1.89891			1.80903	36.2282	29.9982
1439.6	845.999	39.6585	23.3058	487.111	22.5447	1.90734			1.8315	35.0511	22.2716
1592.2	694.317	43.8622	19.1272	424.104	22.6111	1.91295			1.84835	37.8088	34.9166
1496.37	930.538	41.2223	25.6346	427.105	22.7439	1.92419			1.85397	31.1332	38.2628
1497.89	852.408	41.2643	23.4823	430.107	22.7439	1.92419			1.87644	37.3632	30.8978
1497.59	914.362	41.2559	25.189	490.107	22.8103	1.92981			1.87925	38.6411	23.5496
1447.84	908.259	39.8855	25.0209	436.111	23.0095	1.94666			1.89891	38.3553	24.7182
1791.19	508.454	49.344	14.007	493.109	23.1423	1.95789			1.84975	35.8971	30.0749
1729.23	666.85	47.6372	18.3705	433.105	23.2419	1.96632			1.90734	39.6585	23.3058
1606.85	721.174	44.2658	19.8671	496.108	23.3415	1.97475			1.91295	43.8622	19.1272
1753.65	370.201	48.3098	10.1984	307.104	24.2751	2.05373			1.92419	41.2223	25.6346
2063.11	237.136	56.8351	6.53267	310.104	25.5367	2.16047			1.92419	41.2643	23.4823
2309.41	152.597	63.62	4.20378	313.104	26.8979	2.27563			1.92981	41.2559	25.189
2463.22	105.902	67.8574	2.91742	316.104	27.8275	2.35427			1.94666	39.8855	25.0209
2489.17	92.1687	68.5721	2.53908	319.104	28.7903	2.43573			1.95789	49.344	14.007
1367.88	0	99	0	178.106	29.8477	2.52519			1.96632	47.6372	18.3705
2621.01	64.396	72.2041	1.774	322.108	30.1515	2.55089			1.97475	44.2658	19.8671
2749.19	69.2791	75.7353	1.90852	325.106	31.2471	2.64358			1.93823	43.1551	21.556
1520.78	0	99	0	181.106	31.4413	2.66001			2.05373	48.3098	10.1984
2839.53	0	78.2239	0	334.104	31.4513	2.66085			2.16047	56.8351	6.53267
2724.47	27.4675	75.0543	0.75668	328.106	32.1435	2.71942			2.27563	63.62	4.20378
1477.75	0	99	0	184.103	32.9353	2.7864			2.35427	67.8574	2.91742
2724.17	0	75.0459	0	331.106	33.7371	2.85424			2.43573	68.5721	2.53908
1553.44	0	99	0	187.103	34.2301	2.89595			2.25596	61.0389	5.27827
1555.27	0	99	0	190.103	35.8237	3.03077			2.52519	99	0
1544.89	0	99	0	193.103	37.4173	3.16559			2.55089	72.2041	1.774
1494.54	0	99	0	196.104	37.5833	3.17964			2.64358	75.7353	1.90852
1533.3	0	99	0	199.103	37.6829	3.18806			2.66001	99	0
1546.42	0	99	0	202.103	37.6829	3.18806			2.66085	78.2239	0
1520.17	0	99	0	205.104	37.6829	3.18806			2.71942	75.0543	0.75668
									2.7864	99	0
									2.85424	75.0459	0
									2.89595	99	0
									2.69961	85.8071	0.493243
									3.03077	99	0
									3.16559	99	0
									3.17964	99	0
									3.18806	99	0
									3.18806	99	0
									3.18806	99	0
									3.1567	99	0

## Sheet: ND4.T1
ND004.T1.RL.HRRC.fns
Mmax	2812.98
Hmax	1359.03				S50Hmax
Hmax/Mmax	0.483129				10.29
M-wave	H-reflex	M%Mmax	H%Mmax	Marker Time:	Stim_Intensity	timesHT				timesHT	M%Mmax	H%Mmax		timesHT	M%Mmax	H%Mmax
0	0	0	0	370.032	6.0637	0.589281				0.913946	0	0		0.961945	0	7.51407
0	0	0	0	373.028	6.2493	0.607318				0.931983	0	0		1.04251	0.688944	25.8018
0	0	0	0	376.028	6.6437	0.645646				0.952274	0	0		1.1484	5.87827	36.0291
0	0	0	0	379.03	6.8525	0.665938				0.977075	0	2.02886		1.23736	9.21541	31.8559
0	0	0	0	706.057	6.8743	0.668056				0.983839	0	12.6831		1.34767	13.8538	30.5848
0	0	0	0	709.049	6.8743	0.668056				0.986152	0	15.9379		1.45489	24.9531	24.8571
0	0	0	0	712.047	6.8743	0.668056				0.988348	0	21.9486		1.55625	36.2451	18.0009
0	0	0	0	382.03	7.1077	0.690739				0.961945	0	7.51407		1.62499	40.3982	20.4405
0	0	0	0	385.028	7.3397	0.713285				1.00188	0	37.0728		1.75903	62.6058	11.7215
0	0	0	0	388.03	7.5717	0.735831				1.00864	0	39.5248		1.85057	74.6121	10.4662
0	0	0	0	715.047	7.6851	0.746851				1.01016	0	27.0804		1.94092	80.6879	5.10651
0	0	0	0	718.046	7.7715	0.755248				1.01134	0	21.1674		3.6152	98.8658	0.429808
0	0	0	0	721.049	7.7715	0.755248				1.0154	0	16.3502
0	0	0	0	724.047	7.7715	0.755248				1.01554	0	22.9467
0	0	0	0	391.032	7.8037	0.758377				1.02442	0	28.2087
0	0	0	0	394.03	8.0125	0.778669				1.03119	0	20.7226
0	0	0	0	787.049	8.0739	0.784636				1.03569	0	17.9017
0	0	0	0	397.028	8.2677	0.803469				1.04246	0	18.8456
0	0	0	0	784.048	8.4195	0.818222				1.04697	0	41.0546
0	0	0	0	400.03	8.4301	0.819252				1.05332	0	19.4857
0	0	0	0	586.048	8.6017	0.835928				1.05332	0	21.0264
0	0	0	0	727.049	8.6355	0.839213				1.05373	0	21.9377
0	0	0	0	403.028	8.7085	0.846307				1.05373	0	27.395
0	0	0	0	679.047	8.8009	0.855287				1.06244	3.36335	28.7621
0	0	0	0	406.03	8.9173	0.866599				1.07012	1.23684	19.9848
0	0	0	0	730.049	9.0243	0.876997				1.07851	2.09396	25.0732
0	0	0	0	409.03	9.0797	0.882381				1.0818	4.03602	25.3336
0	0	0	0	412.03	9.2189	0.895909				1.0995	3.04871	36.1614
0	0	0	0	415.03	9.4045	0.913946				1.04251	0.688944	25.8018
0	0	0	0	418.029	9.5901	0.931983				1.1135	5.11012	46.6638
0	0	0	0	421.03	9.7989	0.952274				1.12052	4.94738	29.6083
0	57.0714	0	2.02886	424.029	10.0541	0.977075				1.12469	4.32896	24.5308
0	356.772	0	12.6831	427.028	10.1237	0.983839				1.13665	5.6743	32.7655
0	448.331	0	15.9379	790.046	10.1475	0.986152				1.14149	5.32711	29.9989
0	617.408	0	21.9486	430.029	10.1701	0.988348				1.14955	5.84789	33.8396
0	1042.85	0	37.0728	433.032	10.3093	1.00188				1.16246	7.49702	45.6331
0	1111.82	0	39.5248	436.031	10.3789	1.00864				1.16502	6.24932	38.6351
0	761.765	0	27.0804	682.045	10.3945	1.01016				1.17859	7.20408	48.3129
0	595.434	0	21.1674	733.049	10.4067	1.01134				1.1915	6.59651	30.3027
0	459.928	0	16.3502	439.029	10.4485	1.0154				1.1484	5.87827	36.0291
0	645.486	0	22.9467	781.047	10.4499	1.01554				1.20026	7.26918	26.8526
0	793.505	0	28.2087	442.029	10.5413	1.02442				1.20061	8.08289	36.6822
0	582.921	0	20.7226	445.028	10.6109	1.03119				1.20118	7.8876	47.4883
0	503.571	0	17.9017	448.031	10.6573	1.03569				1.20866	8.01779	39.3078
0	530.123	0	18.8456	451.038	10.7269	1.04246				1.21408	9.16784	21.8726
0	1154.86	0	41.0546	454.031	10.7733	1.04697				1.21706	9.35228	35.5322
0	548.129	0	19.4857	736.047	10.8387	1.05332				1.22699	8.90745	18.5527
0	591.467	0	21.0264	793.046	10.8387	1.05332				1.24312	8.62537	36.7256
0	617.103	0	21.9377	457.03	10.8429	1.05373				1.25925	10.817	41.2282
0	770.616	0	27.395	460.029	10.8429	1.05373				1.26324	9.13529	23.3048
94.6103	809.07	3.36335	28.7621	463.03	10.9325	1.06244				1.27538	10.8495	31.4636
34.7922	562.168	1.23684	19.9848	739.052	11.0115	1.07012				1.2844	10.9472	25.3011
58.9025	705.304	2.09396	25.0732	742.049	11.0979	1.07851				1.29152	10.741	29.8145
113.532	712.629	4.03602	25.3336	466.029	11.1317	1.0818				1.23736	9.21541	31.8559
85.7596	1017.21	3.04871	36.1614	745.049	11.3139	1.0995				1.3141	12.1949	48.1393
143.747	1312.64	5.11012	46.6638	589.046	11.4579	1.1135				1.31989	12.184	33.0693
139.169	832.876	4.94738	29.6083	472.029	11.5301	1.12052				1.32322	12.0755	23.0227
121.773	690.045	4.32896	24.5308	748.057	11.5731	1.12469				1.32701	14.6685	29.3913
159.617	921.687	5.6743	32.7655	475.031	11.6961	1.13665				1.33603	13.6487	24.7911
149.85	843.863	5.32711	29.9989	751.047	11.7459	1.14149				1.34314	13.2798	28.0352
164.5	951.901	5.84789	33.8396	478.031	11.8289	1.14955				1.35548	14.1803	35.6407
210.889	1283.65	7.49702	45.6331	481.029	11.9617	1.16246				1.35871	13.7897	32.7655
175.792	1086.8	6.24932	38.6351	685.049	11.9881	1.16502				1.3754	15.9596	24.4657
202.649	1359.03	7.20408	48.3129	484.031	12.1277	1.17859				1.37659	15.8077	28.8055
185.558	852.408	6.59651	30.3027	487.029	12.2605	1.1915				1.39476	14.6035	28.3064
204.48	755.356	7.26918	26.8526	754.049	12.3507	1.20026				1.34767	13.8538	30.5848
227.37	1031.86	8.08289	36.6822	592.046	12.3543	1.20061				1.41017	20.8962	28.2738
221.876	1335.84	7.8876	47.4883	490.031	12.3601	1.20118				1.41089	16.5238	23.2071
225.539	1105.72	8.01779	39.3078	796.05	12.4371	1.20866				1.41857	17.229	33.9156
257.889	615.272	9.16784	21.8726	493.031	12.4929	1.21408				1.42324	19.5183	32.6787
263.078	999.512	9.35228	35.5322	778.047	12.5235	1.21706				1.42703	19.6159	22.708
250.565	521.882	8.90745	18.5527	496.031	12.6257	1.22699				1.43993	22.1547	20.983
242.63	1033.08	8.62537	36.7256	499.031	12.7917	1.24312				1.47799	29.5324	20.6466
304.279	1159.74	10.817	41.2282	502.031	12.9577	1.25925				1.48155	34.4038	21.2976
256.974	655.558	9.13529	23.3048	757.049	12.9987	1.26324				1.48155	29.4456	19.898
305.194	885.064	10.8495	31.4636	505.031	13.1237	1.27538				1.48155	28.3172	21.6339
307.941	711.713	10.9472	25.3011	688.049	13.2165	1.2844				1.48454	36.8667	22.5127
302.142	838.674	10.741	29.8145	508.031	13.2897	1.29152				1.48574	26.2341	31.9301
343.039	1354.15	12.1949	48.1393	514.029	13.5221	1.3141				1.49089	23.6519	23.4567
342.733	930.233	12.184	33.0693	691.047	13.5817	1.31989				1.45489	24.9531	24.8571
339.681	647.623	12.0755	23.0227	649.048	13.6159	1.32322				1.51035	32.6787	16.0139
412.623	826.772	14.6685	29.3913	517.031	13.6549	1.32701				1.52648	28.046	22.1222
383.935	697.369	13.6487	24.7911	700.049	13.7477	1.33603				1.54452	39.7092	18.238
373.558	788.622	13.2798	28.0352	520.031	13.8209	1.34314				1.54907	36.2916	23.5326
398.889	1002.56	14.1803	35.6407	595.053	13.9479	1.35548				1.5781	38.1686	16.0139
387.902	921.687	13.7897	32.7655	646.049	13.9811	1.35871				1.58778	40.5012	10.1551
448.941	688.213	15.9596	24.4657	526.029	14.1529	1.3754				1.59746	38.3205	19.9306
444.668	810.291	15.8077	28.8055	760.046	14.1651	1.37659				1.55625	36.2451	18.0009
410.792	796.252	14.6035	28.3064	529.029	14.3521	1.39476				1.60714	44.8411	15.8403
587.804	795.337	20.8962	28.2738	799.049	14.5107	1.41017				1.60749	43.1268	20.4188
464.811	652.811	16.5238	23.2071	532.029	14.5181	1.41089				1.61037	47.1303	15.6993
484.649	954.038	17.229	33.9156	775.049	14.5971	1.41857				1.62009	44.2226	17.9343
549.045	919.246	19.5183	32.6787	652.045	14.6451	1.42324				1.63618	46.6963	25.7351
551.792	638.772	19.6159	22.708	535.031	14.6841	1.42703				1.66864	16.3719	27.0153
623.207	590.246	22.1547	20.983	538.031	14.8169	1.43993				1.62499	40.3982	20.4405
830.739	580.785	29.5324	20.6466	694.049	15.2085	1.47799				1.71362	57.0576	13.2473
967.771	599.097	34.4038	21.2976	763.049	15.2451	1.48155				1.72085	56.4609	17.522
828.298	559.727	29.4456	19.898	766.049	15.2451	1.48155				1.74265	63.372	13.4968
796.557	608.558	28.3172	21.6339	769.049	15.2451	1.48155				1.74265	57.9364	10.0575
1037.05	633.278	36.8667	22.5127	643.051	15.2759	1.48454				1.76524	72.3229	10.6651
737.96	898.187	26.2341	31.9301	802.051	15.2883	1.48574				1.79222	59.9219	12.5095
665.324	659.83	23.6519	23.4567	697.045	15.3413	1.49089				1.7975	70.1204	4.01432
919.246	450.467	32.6787	16.0139	598.046	15.5415	1.51035				1.7975	63.6541	12.26
788.928	622.291	28.046	22.1222	655.051	15.7075	1.52648				1.75903	62.6058	11.7215
1117.01	513.032	39.7092	18.238	772.047	15.8931	1.54452				1.80396	71.8672	15.2978
1020.88	661.967	36.2916	23.5326	658.047	15.9399	1.54907				1.81686	68.8185	12.5963
1073.67	450.467	38.1686	16.0139	805.047	16.2387	1.5781				1.85235	81.5775	11.2076
1139.29	285.662	40.5012	10.1551	601.046	16.3383	1.58778				1.86203	71.8997	13.0628
1077.95	560.642	38.3205	19.9306	661.062	16.4379	1.59746				1.88038	71.8347	8.24563
1261.37	445.584	44.8411	15.8403	604.048	16.5375	1.60714				1.88784	81.6752	2.38689
1213.15	574.376	43.1268	20.4188	808.05	16.5411	1.60749				1.85057	74.6121	10.4662
1325.76	441.616	47.1303	15.6993	640.048	16.5707	1.61037				1.90075	82.8035	4.30726
1243.97	504.486	44.2226	17.9343	811.049	16.6707	1.62009				1.90557	73.6574	7.46447
1313.56	723.921	46.6963	25.7351	607.054	16.8363	1.63618				1.93076	79.2557	5.94554
460.538	759.934	16.3719	27.0153	676.051	17.1703	1.66864				1.93915	77.7802	5.81534
1605.02	372.642	57.0576	13.2473	610.047	17.6331	1.71362				1.97173	84.1489	4.82803
1588.23	492.889	56.4609	17.522	814.048	17.7075	1.72085				1.99754	86.4815	2.2784
1782.64	379.662	63.372	13.4968	664.049	17.9319	1.74265				1.94092	80.6879	5.10651
1629.74	282.915	57.9364	10.0575	667.049	17.9319	1.74265				3.01161	98.9584	0
2034.43	300.006	72.3229	10.6651	637.045	18.1643	1.76524				3.12131	99.0018	0
1685.59	351.889	59.9219	12.5095	817.046	18.4419	1.79222				3.23101	98.5136	1.1175
1972.47	112.922	70.1204	4.01432	613.045	18.4963	1.7975				3.38588	99.349	1.70337
1790.58	344.87	63.6541	12.26	634.051	18.4963	1.7975				3.53752	99.1212	0
2021.61	430.324	71.8672	15.2978	631.047	18.5627	1.80396				3.61496	98.0254	1.30194
1935.85	354.331	68.8185	12.5963	670.047	18.6955	1.81686				3.76983	98.7957	1.46468
2294.76	315.266	81.5775	11.2076	616.049	19.0607	1.85235				3.87952	99.0995	0
2022.52	367.454	71.8997	13.0628	628.048	19.1603	1.86203				3.8892	100	0
2020.69	231.948	71.8347	8.24563	820.048	19.3491	1.88038				3.8892	97.0272	0
2297.5	67.1428	81.6752	2.38689	619.046	19.4259	1.88784				3.8892	98.991	0
2329.24	121.162	82.8035	4.30726	673.049	19.5587	1.90075				3.8892	98.6981	0
2071.96	209.974	73.6574	7.46447	823.052	19.6083	1.90557				3.8892	99.6745	0
2229.45	167.247	79.2557	5.94554	826.049	19.8675	1.93076				3.6152	98.8658	0.429808
2187.94	163.584	77.7802	5.81534	829.048	19.9539	1.93915
2367.09	135.812	84.1489	4.82803	622.049	20.2891	1.97173
2432.7	64.0908	86.4815	2.2784	625.048	20.5547	1.99754
2783.68	0	98.9584	0	580.046	30.9895	3.01161
2784.9	0	99.0018	0	577.046	32.1183	3.12131
2771.17	31.435	98.5136	1.1175	574.048	33.2471	3.23101
2794.67	47.9155	99.349	1.70337	571.044	34.8407	3.38588
2788.26	0	99.1212	0	568.048	36.4011	3.53752
2757.43	36.6233	98.0254	1.30194	565.046	37.1979	3.61496
2779.1	41.2012	98.7957	1.46468	562.044	38.7915	3.76983
2787.65	0	99.0995	0	559.048	39.9203	3.87952
2812.98	0	100	0	544.046	40.0199	3.8892
2729.35	0	97.0272	0	547.048	40.0199	3.8892
2784.59	0	98.991	0	550.051	40.0199	3.8892
2776.35	0	98.6981	0	553.046	40.0199	3.8892
2803.82	0	99.6745	0	556.048	40.0199	3.8892

## Sheet: ND4.T2
ND004.T2.RL.HRRC.fns
Mmax	2809.31
Hmax	990.356				S50Hmax
Hmax/Mmax	0.352526				10.29
M-wave	H-reflex	M%Mmax	H%Mmax	Marker Time:	Stim_Intensity	timesHT			timesHT	M%Mmax	H%Mmax		timesHT	M%Mmax	H%Mmax
0	0	0	0	361.153	4.3847	0.426113			0.734995	0	0.695274		0.756327	0	3.48389
0	0	0	0	121.15	4.6167	0.448659			0.744014	0	0		0.826307	0	10.382
0	0	0	0	124.15	5.2199	0.507279			0.746268	0	1.78164		0.878646	0	20.5292
0	0	0	0	127.148	5.2199	0.507279			0.746268	0	3.70451		0.924894	0	21.6559
0	0	0	0	439.151	5.2431	0.509534			0.746268	0	5.07333		0.976239	0	26.0655
0	0	0	0	364.151	5.4983	0.534334			0.750777	0	2.87887		1.045	1.65852	26.6431
0	0	0	0	130.148	6.1479	0.597464			0.750777	0	4.96469		1.16204	10.0311	27.6638
0	0	0	0	442.149	6.3567	0.617755			0.753032	0	1.52091		1.25546	25.0534	23.9535
0	0	0	0	367.151	6.5887	0.640301			0.755287	0	2.73764		1.35753	45.666	14.2242
0	0	0	0	133.15	6.7975	0.660593			0.757541	0	3.18305		1.45594	79.6328	5.63498
0	19.5324	0	0.695274	136.15	7.5631	0.734995			0.768814	0	8.99511		1.54609	93.1912	0.461706
0	0	0	0	154.149	7.6559	0.744014			0.782342	0	1.92287		1.60678	98.9064	0
0	50.0519	0	1.78164	151.15	7.6791	0.746268			0.79587	0	7.8327
0	104.071	0	3.70451	157.15	7.6791	0.746268			0.756327	0	3.48389
0	142.526	0	5.07333	370.151	7.6791	0.746268			0.804888	0	10.2879
0	80.8765	0	2.87887	148.148	7.7255	0.750777			0.818416	0	10.6029
0	139.474	0	4.96469	160.149	7.7255	0.750777			0.829689	0	12.7757
0	42.7272	0	1.52091	145.148	7.7487	0.753032			0.829689	0	9.32102
0	76.909	0	2.73764	142.148	7.7719	0.755287			0.834198	0	5.09506
0	89.422	0	3.18305	139.15	7.7951	0.757541			0.840962	0	14.2097
0	252.701	0	8.99511	163.15	7.9111	0.768814			0.826307	0	10.382
0	54.0194	0	1.92287	166.156	8.0503	0.782342			0.85449	0	16.5128
0	220.045	0	7.8327	169.149	8.1895	0.79587			0.856744	0	11.7545
0	289.019	0	10.2879	172.15	8.2823	0.804888			0.868017	0	20.6953
0	297.87	0	10.6029	175.15	8.4215	0.818416			0.8838	0	22.7268
0	358.909	0	12.7757	178.15	8.5375	0.829689			0.888309	0	21.032
0	261.857	0	9.32102	376.149	8.5375	0.829689			0.899582	0	26.1162
0	143.136	0	5.09506	448.151	8.5839	0.834198			0.899582	0	24.8669
0	399.194	0	14.2097	181.15	8.6535	0.840962			0.878646	0	20.5292
0	463.896	0	16.5128	184.15	8.7927	0.85449			0.910855	0	8.73438
0	330.22	0	11.7545	379.151	8.8159	0.856744			0.91311	0	26.4313
0	581.395	0	20.6953	187.15	8.9319	0.868017			0.915364	0	17.1863
0	638.467	0	22.7268	190.149	9.0943	0.8838			0.926638	0	30.7876
0	590.856	0	21.032	382.149	9.1407	0.888309			0.933401	0	28.1152
0	733.687	0	26.1162	193.149	9.2567	0.899582			0.936978	0	14.4921
0	698.59	0	24.8669	385.149	9.2567	0.899582			0.937911	0	25.8447
0	245.376	0	8.73438	451.149	9.3727	0.910855			0.924894	0	21.6559
0	742.538	0	26.4313	196.149	9.3959	0.91311			0.953693	0	32.3846
0	482.818	0	17.1863	454.155	9.4191	0.915364			0.980748	0	21.0864
0	864.921	0	30.7876	199.15	9.5351	0.926638			0.994276	0	24.7257
0	789.843	0	28.1152	388.151	9.6047	0.933401			0.976239	0	26.0655
0	407.129	0	14.4921	457.151	9.6415	0.936978			1.01006	0	24.8886
0	726.057	0	25.8447	202.15	9.6511	0.937911			1.0281	0	34.8072
0	909.785	0	32.3846	205.15	9.8135	0.953693			1.03937	2.67246	25.4644
0	592.382	0	21.0864	211.149	10.0919	0.980748			1.05064	1.41228	27.9739
0	694.622	0	24.7257	214.149	10.2311	0.994276			1.06417	2.71592	26.7463
0	699.2	0	24.8886	217.149	10.3935	1.01006			1.0777	3.15046	19.9783
0	977.843	0	34.8072	220.15	10.5791	1.0281			1.045	1.65852	26.6431
75.0778	715.376	2.67246	25.4644	223.173	10.6951	1.03937			1.11828	9.22325	29.3862
39.6753	785.876	1.41228	27.9739	226.15	10.8111	1.05064			1.13181	6.14883	31.2439
76.2986	751.389	2.71592	26.7463	229.15	10.9503	1.06417			1.1467	6.62683	25.1059
88.5064	561.253	3.15046	19.9783	232.15	11.0895	1.0777			1.14759	9.5057	28.7127
259.11	825.551	9.22325	29.3862	241.15	11.5071	1.11828			1.16283	10.4291	22.0641
172.74	877.739	6.14883	31.2439	244.149	11.6463	1.13181			1.16337	12.428	35.2526
186.169	705.304	6.62683	25.1059	487.168	11.7995	1.1467			1.17014	4.46496	20.315
267.045	806.629	9.5057	28.7127	247.15	11.8087	1.14759			1.17896	10.8202	28.5714
292.987	619.85	10.4291	22.0641	490.171	11.9655	1.16283			1.17915	14.0684	24.541
349.142	990.356	12.428	35.2526	250.149	11.9711	1.16337			1.18864	11.6784	24.8452
125.435	570.714	4.46496	20.315	406.149	12.0407	1.17014			1.19494	14.9484	34.264
303.974	802.661	10.8202	28.5714	484.166	12.1315	1.17896			1.16204	10.0311	27.6638
395.227	689.434	14.0684	24.541	253.151	12.1335	1.17915			1.20621	13.786	29.5492
328.084	697.98	11.6784	24.8452	493.175	12.2311	1.18864			1.21768	14.6551	21.0538
419.948	962.583	14.9484	34.264	256.151	12.2959	1.19494			1.22425	23.8675	24.8235
387.292	830.129	13.786	29.5492	259.149	12.4119	1.20621			1.23381	11.5155	22.5095
411.707	591.467	14.6551	21.0538	496.208	12.5299	1.21768			1.24003	25.4644	32.9386
670.512	697.369	23.8675	24.8235	262.149	12.5975	1.22425			1.25356	29.1363	24.465
323.506	632.363	11.5155	22.5095	463.151	12.6959	1.23381			1.27159	33.8838	26.0945
715.376	925.349	25.4644	32.9386	265.149	12.7599	1.24003			1.27253	23.9544	26.5073
818.531	687.298	29.1363	24.465	268.149	12.8991	1.25356			1.27575	24.2477	22.7485
951.901	733.077	33.8838	26.0945	271.149	13.0847	1.27159			1.28287	34.6985	26.1814
672.954	744.674	23.9544	26.5073	499.207	13.0943	1.27253			1.28866	26.4747	12.352
681.194	639.077	24.2477	22.7485	502.175	13.1275	1.27575			1.29865	38.9571	18.2184
974.791	735.519	34.6985	26.1814	274.151	13.2007	1.28287			1.25546	25.0534	23.9535
743.759	347.006	26.4747	12.352	466.171	13.2603	1.28866			1.30802	39.6306	15.0027
1094.43	511.811	38.9571	18.2184	277.151	13.3631	1.29865			1.31443	41.9881	20.4454
1113.35	421.473	39.6306	15.0027	481.152	13.4595	1.30802			1.33021	35.9044	10.3205
1179.58	574.376	41.9881	20.4454	280.151	13.5255	1.31443			1.346	45.4753	16.6431
1008.67	289.935	35.9044	10.3205	283.149	13.6879	1.33021			1.36403	44.5953	21.032
1277.54	467.558	45.4753	16.6431	286.151	13.8503	1.346			1.379	46.8767	10.8745
1252.82	590.856	44.5953	21.032	289.149	14.0359	1.36403			1.39023	48.604	7.76752
1316.91	305.5	46.8767	10.8745	469.179	14.1899	1.379			1.39023	46.7463	16.3824
1365.44	218.214	48.604	7.76752	418.151	14.3055	1.39023			1.3956	61.1733	9.54916
1313.25	460.233	46.7463	16.3824	421.151	14.3055	1.39023			1.35753	45.666	14.2242
1718.55	268.266	61.1733	9.54916	292.151	14.3607	1.3956			1.40158	61.7599	15.5024
1735.03	435.512	61.7599	15.5024	472.154	14.4223	1.40158			1.41138	72.2542	8.4302
2029.85	236.831	72.2542	8.4302	295.151	14.5231	1.41138			1.42942	73.5361	5.49701
2065.86	154.428	73.5361	5.49701	298.149	14.7087	1.42942			1.44294	82.9441	6.59424
2330.16	185.253	82.9441	6.59424	301.151	14.8479	1.44294			1.46098	82.1184	1.86855
2306.96	52.4934	82.1184	1.86855	304.151	15.0335	1.46098			1.46289	75.698	7.77838
2126.59	218.519	75.698	7.77838	478.16	15.0531	1.46289			1.47257	82.3683	6.35524
2313.98	178.539	82.3683	6.35524	475.157	15.1527	1.47257			1.48804	86.8441	1.3145
2439.72	36.9285	86.8441	1.3145	307.151	15.3119	1.48804			1.49029	90.8311	3.00923
2551.73	84.5388	90.8311	3.00923	310.149	15.3351	1.49029			1.49931	87.9739	0
2471.46	0	87.9739	0	313.151	15.4279	1.49931			1.45594	79.6328	5.63498
2479.4	103.766	88.2564	3.69364	316.151	15.4975	1.50607			1.50607	88.2564	3.69364
2618.26	0	93.1994	0	319.149	15.6831	1.52411			1.52411	93.1994	0
2602.09	0	92.6236	0	322.149	15.7991	1.53538			1.53538	92.6236	0
2517.85	0	89.6252	0	325.151	15.8455	1.53989			1.53989	89.6252	0
2578.59	0	91.7871	0	328.151	15.8919	1.5444			1.5444	91.7871	0
2695.48	0	95.9479	0	331.151	16.0311	1.55793			1.55793	95.9479	0
2746.14	0	97.7512	0	334.149	16.1935	1.57371			1.57371	97.7512	0
2706.46	0	96.3389	0	337.151	16.3327	1.58724			1.58724	96.3389	0
2733.63	0	97.3058	0	340.149	16.4719	1.60077			1.54609	93.1912	0.461706
2809.31	0	100	0	343.149	16.5647	1.60979			1.60077	97.3058	0
2792.83	0	99.4134	0	346.149	16.5647	1.60979			1.60979	100	0
									1.60979	99.4134	0
									1.60678	98.9064	0

## Sheet: ND5.T1
ND005.T1.RL.HRRC.fns
Mmax	2522.43
Hmax	1393.52				S50Hmax
Hmax/Mmax	0.55245				10.99
M-wave	H-reflex	M%Mmax	H%Mmax	Marker Time:	Stim_Intensity	timesHT				timesHT	M%Mmax	H%Mmax		timesHT	M%Mmax	H%Mmax
0	0	0	0	75.8355	3.1867	0.289964				0.811738	0	0		0.862739	0.584062	2.43744
0	0	0	0	81.315	3.3055	0.300773				0.82495	0	0		0.954942	2.48289	16.2804
0	0	0	0	84.315	3.4771	0.316388				0.832857	0	0		1.05362	4.79756	35.9517
0	0	0	0	87.315	3.5959	0.327197				0.846069	0	0		1.14754	5.90038	48.296
0	0	0	0	90.317	3.7411	0.340409				0.85808	0	0		1.25804	7.15467	49.9778
0	0	0	0	93.315	3.8599	0.351219				0.877298	0	1.05263		1.35533	7.68703	48.1871
0	0	0	0	96.315	4.1107	0.37404				0.882102	1.23412	7.98548		1.45823	14.1157	45.5253
0	0	0	0	99.317	4.7047	0.428089				0.882602	1.5366	8.79613		1.543	26.5033	37.2323
0	0	0	0	102.317	5.1007	0.464122				0.889308	0.943739	2.45614		1.64359	42.2989	26.1222
0	0	0	0	105.315	5.1007	0.464122				0.89051	0.931639	0.955838		1.74248	66.9288	13.2527
0	0	0	0	108.315	5.3119	0.483339				0.894613	1.77858	5.56564		1.85018	90.0222	5.49708
0	0	0	0	111.317	5.7211	0.520573				0.862739	0.584062	2.43744		1.95147	95.5273	1.97217
0	0	0	0	333.318	5.9906	0.545096				0.906624	1.71809	5.29946		2.04236	98.9595	1.0849
0	0	0	0	114.317	6.1039	0.555405				0.910227	1.73019	5.57774		2.18281	99.4192	0
0	0	0	0	336.318	6.1358	0.558308				0.917434	2.09316	10.4779
0	0	0	0	117.315	6.4339	0.585432				0.919336	1.5245	11.3491
0	0	0	0	120.315	6.6583	0.605851				0.925842	1.94797	14.2892
0	0	0	0	339.316	6.7694	0.61596				0.936652	2.54083	17.1567
0	0	0	0	123.315	7.0411	0.640682				0.942657	2.20206	14.9183
0	0	0	0	126.317	7.3843	0.671911				0.94576	1.81488	17.0236
0	0	0	0	342.316	7.403	0.673612				0.949864	2.43194	15.85
0	0	0	0	345.318	7.8518	0.714449				0.958271	2.91591	19.5886
0	0	0	0	129.317	7.8595	0.71515				0.963076	2.57713	12.196
0	0	0	0	132.315	8.3215	0.757188				0.969782	2.25045	26.7151
0	0	0	0	348.316	8.459	0.7697				0.970282	3.00061	22.4561
0	0	0	0	135.315	8.7043	0.79202				0.975086	2.79492	18.657
0	0	0	0	351.316	8.921	0.811738				0.979891	2.96431	17.5681
0	0	0	0	354.319	9.0662	0.82495				0.984695	3.1458	17.8342
0	0	0	0	138.315	9.1531	0.832857				0.991902	3.54507	22.0932
0	0	0	0	141.317	9.2983	0.846069				0.997907	3.48457	25.7229
0	0	0	0	144.317	9.4303	0.85808				0.998608	2.49244	14.5554
0	26.5519	0	1.05263	147.317	9.6415	0.877298				0.954942	2.48289	16.2804
31.1298	201.428	1.23412	7.98548	150.317	9.6943	0.882102				1.00271	3.0853	17.0599
38.7597	221.876	1.5366	8.79613	357.318	9.6998	0.882602				1.00992	3.25469	20.5445
23.8052	61.9545	0.943739	2.45614	153.315	9.7735	0.889308				1.02743	3.78705	32.2565
23.5	24.1104	0.931639	0.955838	156.315	9.7867	0.89051				1.03274	4.88808	34.3013
44.8636	140.389	1.77858	5.56564	360.318	9.8318	0.894613				1.03704	4.27102	33.6963
43.3376	133.675	1.71809	5.29946	363.318	9.9638	0.906624				1.04235	4.40411	40.6655
43.6428	140.695	1.73019	5.57774	366.318	10.0034	0.910227				1.04355	5.05747	30.7441
52.7986	264.298	2.09316	10.4779	369.316	10.0826	0.917434				1.04355	4.36782	32.5832
38.4545	286.272	1.5245	11.3491	159.317	10.1035	0.919336				1.04475	4.92438	29.7641
49.1363	360.435	1.94797	14.2892	372.318	10.175	0.925842				1.04475	4.6098	33.3938
64.0908	432.766	2.54083	17.1567	375.318	10.2938	0.936652				1.04715	5.32365	37.9189
55.5454	376.305	2.20206	14.9183	378.316	10.3598	0.942657				1.04955	5.37205	33.7326
45.7792	429.409	1.81488	17.0236	162.317	10.3939	0.94576				1.05316	5.20266	36.1041
61.3441	399.805	2.43194	15.85	381.318	10.439	0.949864				1.05556	5.10587	37.8947
73.5519	494.11	2.91591	19.5886	384.316	10.5314	0.958271				1.05746	4.34362	43.1337
65.0064	307.636	2.57713	12.196	387.316	10.5842	0.963076				1.05916	5.28736	38.2335
56.7662	673.869	2.25045	26.7151	165.315	10.6579	0.969782				1.06157	5.02117	38.1004
75.6882	566.441	3.00061	22.4561	390.318	10.6634	0.970282				1.06277	5.00907	47.4652
70.4999	470.61	2.79492	18.657	393.316	10.7162	0.975086				1.06707	4.6703	38.4513
74.7726	443.142	2.96431	17.5681	396.319	10.769	0.979891				1.06757	5.25106	37.3503
79.3505	449.857	3.1458	17.8342	399.316	10.8218	0.984695				1.06877	5.28736	38.6812
89.422	557.285	3.54507	22.0932	402.316	10.901	0.991902				1.07358	5.38415	42.2021
87.896	648.843	3.48457	25.7229	405.319	10.967	0.997907				1.07428	4.19843	44.3557
62.87	367.149	2.49244	14.5554	168.317	10.9747	0.998608				1.07478	5.74713	39.8427
77.8246	430.324	3.0853	17.0599	408.319	11.0198	1.00271				1.08078	5.58984	41.0405
82.0973	518.22	3.25469	20.5445	411.316	11.099	1.00992				1.08078	5.33575	33.1034
95.5258	813.648	3.78705	32.2565	171.317	11.2915	1.02743				1.08509	4.75499	38.0762
123.299	865.226	4.88808	34.3013	420.316	11.3498	1.03274				1.05362	4.79756	35.9517
107.734	849.966	4.27102	33.6963	174.317	11.3971	1.03704				1.11151	5.61404	47.7314
111.091	1025.76	4.40411	40.6655	423.316	11.4554	1.04235				1.14634	5.88022	44.8155
127.571	775.499	5.05747	30.7441	471.319	11.4686	1.04355				1.18478	6.2069	52.3412
110.175	821.889	4.36782	32.5832	474.319	11.4686	1.04355				1.14754	5.90038	48.296
124.214	750.778	4.92438	29.7641	465.319	11.4818	1.04475				1.22561	6.76346	55.245
116.279	842.337	4.6098	33.3938	468.316	11.4818	1.04475				1.25924	7.38052	50.1633
134.286	956.479	5.32365	37.9189	426.319	11.5082	1.04715				1.28927	7.32002	44.5251
135.506	850.882	5.37205	33.7326	462.319	11.5346	1.04955				1.25804	7.15467	49.9778
131.234	910.7	5.20266	36.1041	459.319	11.5742	1.05316				1.3193	7.30793	40.3751
128.792	955.869	5.10587	37.8947	429.316	11.6006	1.05556				1.35293	7.6225	52.4017
109.565	1088.02	4.34362	43.1337	177.317	11.6215	1.05746				1.39377	8.13067	51.7846
133.37	964.414	5.28736	38.2335	456.316	11.6402	1.05916				1.35533	7.68703	48.1871
126.656	961.057	5.02117	38.1004	432.316	11.6666	1.06157				1.4298	12.1355	48.8808
126.35	1197.28	5.00907	47.4652	453.319	11.6798	1.06277				1.45863	14.9788	45.3237
117.805	969.908	4.6703	38.4513	180.315	11.7271	1.06707				1.48625	15.2329	42.3714
132.454	942.135	5.25106	37.3503	450.325	11.7326	1.06757				1.45823	14.1157	45.5253
133.37	975.707	5.28736	38.6812	435.319	11.7458	1.06877				1.50547	18.1851	40.7018
135.812	1064.52	5.38415	42.2021	447.322	11.7986	1.07358				1.52228	23.1095	40.3025
105.902	1118.84	4.19843	44.3557	183.317	11.8063	1.07428				1.54871	27.32	38.6691
144.967	1005.01	5.74713	39.8427	438.316	11.8118	1.07478				1.59555	37.3987	29.2559
141	1035.22	5.58984	41.0405	441.317	11.8778	1.08078				1.543	26.5033	37.2323
134.591	835.012	5.33575	33.1034	444.319	11.8778	1.08078				1.62798	39.0926	30.2359
119.941	960.447	4.75499	38.0762	186.317	11.9251	1.08509				1.65921	45.5051	22.0085
141.61	1203.99	5.61404	47.7314	189.315	12.2155	1.11151				1.64359	42.2989	26.1222
148.324	1130.44	5.88022	44.8155	192.317	12.5983	1.14634				1.70845	57.5802	18.9837
156.565	1320.27	6.2069	52.3412	195.315	13.0207	1.18478				1.74328	62.7223	11.4217
170.604	1393.52	6.76346	55.245	198.316	13.4695	1.22561				1.77571	80.484	9.35269
186.169	1265.34	7.38052	50.1633	201.317	13.8391	1.25924				1.74248	66.9288	13.2527
184.643	1123.12	7.32002	44.5251	204.316	14.1691	1.28927				1.81535	86.2674	6.67877
184.337	1018.43	7.30793	40.3751	207.316	14.4991	1.3193				1.85138	91.3007	5.42045
192.272	1321.8	7.6225	52.4017	210.318	14.8687	1.35293				1.88381	92.4985	4.39201
205.091	1306.23	8.13067	51.7846	213.316	15.3175	1.39377				1.85018	90.0222	5.49708
306.11	1232.99	12.1355	48.8808	216.318	15.7135	1.4298				1.92345	93.7447	3.53297
377.831	1143.26	14.9788	45.3237	219.316	16.0303	1.45863				1.94747	94.023	2.38354
384.24	1068.79	15.2329	42.3714	222.318	16.3339	1.48625				1.9835	98.8143	0
458.707	1026.67	18.1851	40.7018	225.316	16.5451	1.50547				1.95147	95.5273	1.97217
582.921	1016.6	23.1095	40.3025	228.316	16.7299	1.52228				2.01954	99.2257	0.822747
689.129	975.401	27.32	38.6691	231.32	17.0203	1.54871				2.03875	98.9958	0.834846
943.356	737.96	37.3987	29.2559	234.318	17.5351	1.59555				2.06878	98.657	1.5971
986.083	762.681	39.0926	30.2359	237.316	17.8915	1.62798				2.04236	98.9595	1.0849
1147.84	555.149	45.5051	22.0085	240.316	18.2347	1.65921				2.10481	99.4555	0
1452.42	478.85	57.5802	18.9837	243.316	18.7759	1.70845				2.10722	99.3224	0
1582.13	288.104	62.7223	11.4217	246.317	19.1587	1.74328				2.13004	99.0321	0
2030.15	235.915	80.484	9.35269	249.318	19.5151	1.77571				2.14805	99.7096	0
2176.04	168.467	86.2674	6.67877	252.316	19.9507	1.81535				2.16006	99.2499	0
2303	136.727	91.3007	5.42045	255.318	20.3467	1.85138				2.16847	100	0
2333.21	110.786	92.4985	4.39201	258.316	20.7031	1.88381				2.16847	99.2136	0
2364.65	89.1168	93.7447	3.53297	261.316	21.1387	1.92345				2.17448	99.3829	0
2371.67	60.1233	94.023	2.38354	264.316	21.4027	1.94747				2.17928	98.9111	0
2492.52	0	98.8143	0	267.316	21.7987	1.9835				2.18168	99.758	0
2502.9	20.7532	99.2257	0.822747	270.318	22.1947	2.01954				2.20931	99.3829	0
2497.1	21.0584	98.9958	0.834846	273.318	22.4059	2.03875				2.22732	99.4797	0
2488.56	40.2857	98.657	1.5971	276.318	22.7359	2.06878				2.23333	99.4797	0
2508.7	0	99.4555	0	279.318	23.1319	2.10481				2.23934	99.4676	0
2505.34	0	99.3224	0	282.33	23.1583	2.10722				2.24654	99.3708	0
2498.02	0	99.0321	0	285.316	23.4091	2.13004				2.24654	99.4918	0
2515.11	0	99.7096	0	288.316	23.6071	2.14805				2.18281	99.4192	0
2503.51	0	99.2499	0	291.318	23.7391	2.16006
2522.43	0	100	0	294.318	23.8315	2.16847
2502.59	0	99.2136	0	297.316	23.8315	2.16847
2506.87	0	99.3829	0	300.325	23.8975	2.17448
2494.96	0	98.9111	0	303.318	23.9503	2.17928
2516.33	0	99.758	0	306.318	23.9767	2.18168
2506.87	0	99.3829	0	309.318	24.2803	2.20931
2509.31	0	99.4797	0	312.32	24.4783	2.22732
2509.31	0	99.4797	0	315.316	24.5443	2.23333
2509	0	99.4676	0	318.318	24.6103	2.23934
2506.56	0	99.3708	0	321.316	24.6895	2.24654
2509.61	0	99.4918	0	324.318	24.6895	2.24654

[truncated: 11 more sheets: ND5.T2, ND6.T1, ND6.T2, ND7.T1, ND7.T2, ND8.T1.2ND, ND8.T2, ND9.T1, ND9.T2, ND10.T1, ND10.T2]
