# Supplementary material for: Repeated transspinal stimulation decreases soleus H-reflex excitability and restores spinal inhibition in human spinal cord injury
Source: PLoS One. 2019 Sep 26;14(9):e0223135. doi: 10.1371/journal.pone.0223135 (PMC6762874; doi:10.1371/journal.pone.0223135)
Supplement: S1 Data — (ZIP) [file pone.0223135.s001.zip › DATA ANALYSIS/SOL HRRC.RightLeg S50M.Controls.xlsx]

## Sheet: SigmoidFunction
Sigmoid function based on non-normalized intensities and normalized SOL M-waves and H-reflexes amplitudes to the homonymous maximal M-wave
H-REFLEX
BEFORE						peak slope			AFTER					peak slope
	R2	Max	m	s50	slope	(m*Max)/4	S-th	S-max	R2	Max	m	S50	slope	(m*Max)/4	S-th	S-max
ND001	0.93	62.68	3.2	10.09	0.625	50.144	9.465	10.715	0.96	61.26	2.31	12.4	0.865801	35.3777	11.5342	13.2658
ND002	0.88	48.99	0.56	17.13	3.57143	6.8586	13.5586	20.7014	0.95	28.88	1.13	20.61	1.76991	8.1586	18.8401	22.3799
ND003	0.88	37.86	1.64	11.82	1.21951	15.5226	10.6005	13.0395	0.76	48.31	2.51	12.12	0.796813	30.3145	11.3232	12.9168
ND004	0.82	35.99	2.3	10.29	0.869565	20.6943	9.42043	11.1596	0.88	27.55	2.19	8.89	0.913242	15.0836	7.97676	9.80324
ND005	0.96	49.97	1.7	10.99	1.17647	21.2372	9.81353	12.1665	0.96	50.53	1.51	9.37	1.3245	19.0751	8.0455	10.6945
ND006	0.86	15.46	3.93	6.59	0.508906	15.1895	6.08109	7.09891	0.89	16.92	1.81	5.85	1.10497	7.6563	4.74503	6.95497
ND007	0.87	25	0.84	9.07	2.38095	5.25	6.68905	11.451	0.63	24.31	1.1	7.36	1.81818	6.68525	5.54182	9.17818
ND008	0.86	49.07	3.19	4.72	0.626959	39.1333	4.09304	5.34696	0.73	42.75	2.57	3.81	0.77821	27.4669	3.03179	4.58821
ND009	0.96	28.83	2.19	5.95	0.913242	15.7844	5.03676	6.86324	0.94	74.31	2.13	7.03	0.938967	39.5701	6.09103	7.96897
ND010	0.84	47.57	0.98	17.14	2.04082	11.6547	15.0992	19.1808	0.87	62.18	0.97	9.66	2.06186	15.0786	7.59814	11.7219
MEAN	0.886	40.142	2.053	10.379	1.39329	20.1469	8.98571	11.7723	0.857	43.7	1.823	9.71	1.23725	20.4467	8.47275	10.9472
SD	0.0483506	14.1681	1.1234	4.2366	0.982099	14.1319	3.57835	5.0022	0.113338	18.9421	0.607802	4.65545	0.478763	12.0126	4.52076	4.83401
SEM	0.0152898	4.48034	0.35525	1.33973	0.310567	4.46891	1.13157	1.58183	0.0358407	5.99002	0.192204	1.47218	0.151398	3.79872	1.42959	1.52865
	0.466336	0.640043	0.576101	0.740688	0.656931	0.959796	0.781653	0.712
M-WAVE
BEFORE						peak slope			AFTER					peak slope
	R2	Max	m	s50	slope	(m*Max)/4	S-th	S-max	R2	Max	m	S50	slope	(m*Max)/4	S-th	S-max
ND001	0.99	89.8	0.63	14.88	3.1746	14.1435	11.7054	18.0546	0.98	95.62	0.71	18.03	2.8169	16.9725	15.2131	20.8469
ND002	0.98	102.12	0.43	26.98	4.65116	10.9779	22.3288	31.6312	maximal m-waves were not recorded
ND003	0.98	93.93	0.47	21.19	4.25532	11.0368	16.9347	25.4453	0.97	101.57	0.33	22.73	6.06061	8.37952	16.6694	28.7906
ND004	0.98	98.71	0.54	17.11	3.7037	13.3259	13.4063	20.8137	0.99	107.98	1.06	14.13	1.88679	28.6147	12.2432	16.0168
ND005	0.99	101.69	0.78	18.26	2.5641	19.8296	15.6959	20.8241	0.99	99.98	0.93	14.2	2.15054	23.2454	12.0495	16.3505
ND006	0.99	98.24	1.5	10.38	1.33333	36.84	9.04667	11.7133	0.99	97.08	1.35	8.02	1.48148	32.7645	6.53852	9.50148
ND007	0.95	99.37	0.22	11.85	9.09091	5.46535	2.75909	20.9409	0.98	97.11	0.59	9.72	3.38983	14.3237	6.33017	13.1098
ND008	0.99	93.07	1.97	8.29	1.01523	45.837	7.27477	9.30523	0.97	97.5	4.29	5.74	0.4662	104.569	5.2738	6.2062
ND009	0.98	99.37	1.79	8.84	1.11732	44.4681	7.72268	9.95732	0.89	89.49	0.37	9.31	5.40541	8.27782	3.90459	14.7154
ND010	0.99	96.1	0.44	24.11	4.54545	10.571	19.5645	28.6555	0.98	95.53	0.65	13.81	3.07692	15.5236	10.7331	16.8869
MEAN	0.982	97.24	0.877	16.189	3.54511	21.2495	12.6439	19.7341	0.971111	97.9844	1.14222	12.8544	2.97052	28.0745	9.88392	15.825
SD	0.0122927	3.95601	0.631437	6.49805	2.39897	15.184	6.09714	7.66709	0.0314024	5.02913	1.22442	5.30376	1.8036	29.8886	4.55859	6.47957
SEM	0.0038873	1.251	0.199678	2.05486	0.758621	4.8016	1.92809	2.42455	0.0104675	1.67638	0.408139	1.76792	0.601199	9.96288	1.51953	2.15986
	0.323857	0.722834	0.554514	0.24042	0.566559	0.532116	0.283838	0.24934

## Sheet: H-M.RRC.S50M
	pre H-reflex (% Mmax pre)-STIM INTENSITIES NORMALIZED TO S50 OF MWAVE PRE															post H-reflexes (%Mmax post)-STIM INTENSITIES NORMALIZED TO S50 OF MWAVE POST																post H-reflexes (%Mmax post)-STIM INTENSITIES NORMALIZED TO PRE-MT															Mwaves pre (%Mmax pre)
	ND01	ND02	ND03	ND04	ND05	ND06	ND07	ND08	ND09	ND10							ND01	ND02	ND03	ND04	ND05	ND06	ND07	ND08	ND09	ND10						ND01	ND02	ND03	ND04	ND05	ND06	ND07	ND08	ND09	ND10						ND01	ND02	ND03
											MEAN	SD	SEM	T-TESTS	T-TESTS												MEAN	SD	SEM													MEAN	SD	SEM
0.3	0	0	0	0	0	0	0	0	0	0	0	0	0	#DIV/0!	0.130164	0.3	0	0	0	0	0	0	0	0	0	0	0	0	0		0.3	0	0	0	0	0.266538	0	0	0	0	1.70635	0.197289	0.536806	0.169753		0.3	0	0	0
0.35	0	0	0	0	0	0	0	0	0	0	0	0	0	#DIV/0!	0.159631	0.35	0	0	0	0	0	0	0	0	0	0	0	0	0		0.35	0	0	0	0	0.296232	0	0	0.222655	0	23.6761	2.4195	7.46961	2.3621		0.35	0	0	0
0.4	0	0	0.114334	0	0	0	0	0	0	0	0.0114334	0.0361555	0.0114334	0.303065	0.101035	0.4	0	0	0	0	0.266538	0	0	0	0	0	0.0266538	0.0842866	0.0266538		0.4	0	0	0	2.25095	2.79213	0	0	6.62956	0	38.447	5.01196	11.9433	3.77681		0.4	0	0	0
0.45	0	0	4.24828	0	0	0	0	1.60416	0	0	0.585245	1.38227	0.437113	0.141281	0.0555837	0.45	0	0	0.647382	0	0.304102	0	0	0	0	0	0.0951484	0.216294	0.0683983		0.45	0	0	0	6.41861	14.8202	0.0442478	2.20006	18.0011	0	52.8665	9.43507	16.6479	5.26454		0.45	0	0	1.48802
0.5	0	0	10.5591	2.5774	3.42628	0		12.7683	0.69735	0	3.33648	4.91429	1.6381	0.278411	0.0462272	0.5	0	0	15.7558	2.5774	1.06079	0	0	0.44531	0	0	1.98393	4.90862	1.55224		0.5	0	0	2.77029	18.0159	29.5401	6.41691	4.4564	30.0028	0	54.0608	14.5263	18.1919	5.75278		0.5	0	0	4.60558
0.55	0	0	24.3485	6.50889	17.2115	0.73384	0	29.2787	4.07562	1.46856	8.36256	11.0989	3.50978	0.282411	0.0721138	0.55	0	0	33.7487	6.50889	7.94032	0	2.20006	3.46043	0	1.67857	5.5537	10.3042	3.25847		0.55	0	0	22.1184	24.3278	41.8988	9.30187	7.91073	35.2785	0	40.6349	18.1471	16.9584	5.36271		0.55	1.56559	0	5.04063
0.6	9.5297	0	34.1047	14.9025	34.5675	6.75656		37.9344	8.14156	7.28859	17.025	14.4324	4.81079	0.155467	0.327796	0.6	4.01107	0	37.6877	14.9025	18.7238	0.0589971	3.06607	7.58883	2.33283	18.6607	10.7033	11.9452	3.77739		0.6	0	0	32.6863	26.6431	45.7139	11.9731	13.5051	40.3801	1.44711	31.1607	20.3509	17.1781	5.43219		0.6	2.07921	0	5.26902
0.65	25.1392	2.16755	38.9037	23.4959	40.9534	12.3887	4.00568	49.0353	15.7392	11.0068	22.2836	16.182	5.1172	0.297075	0.479596	0.65	24.8161	2.16755	42.3804	23.4959	27.9471	5.36677	5.73362	16.6156	9.26896	29.38	18.7172	13.0522	4.12748		0.65	0	2.16755	40.0851	28.6276	50.3721	14.9864	16.0969	39.5167	3.60945	23.4524	21.8914	17.589	5.56215		0.65	3.528	0	5.47037
0.7	56.9321	4.49125	35.6764	26.377		15.2138	10.8049	44.277	20.3649	30.2898	27.1586	16.7054	5.56845	0.459628	0.187214	0.7	44.2967	4.49125	44.5668	26.377	41.9806	8.42281	11.0636	21.4862	28.8673	32.5744	26.4127	14.9064	4.71382		0.7	0	4.49125	42.3804	26.3411	37.945	16.1324	16.9742	27.7855	11.9832		20.4481	14.365	4.78833		0.7	5.72332	1.52409	5.72806
0.75	63.5814	12.8422	36.5476	25.0407	48.5299	14.5787	10.9091	51.4163	26.1413	39.2174	32.8805	17.9838	5.68696	0.482424	0.0520141	0.75	59.1036	12.8422	42.2804	25.0407	43.1979	11.0783	13.2479	30.9133	44.2887	43.3631	32.5356	16.4956	5.21636		0.75	7.64863	12.8422	44.5668	20.2336	26.4291	11.9132	18.7876	15.8224	29.6813		20.8805	11.2903	3.76344		0.75	7.25248	5.13727	6.98781
0.8	58.8166	24.1097	39.9405	28.6276	52.0932	17.4282	18.5085	49.9024	26.8015	44.4904	36.0719	14.8759	4.70418	0.369804	0.0356261	0.8	63.9725	24.1097	47.839	28.6276	46.8176	13.4752	16.7755	34.2889	54.9276	54.38	38.5214	17.473	5.52546		0.8	30.0486	24.1097	42.2804	13.2727	15.5544	6.27704	21.601	10.6318	46.1531		23.3254	13.8853	4.62843		0.8	11.9335	12.8075	10.1247
0.85	51.4653		30.2009	25.6081	45.5253	18.7938	20.4451	42.4308	24.0586	45.2789	33.7563	12.4212	4.14039	0.148708	0.155915	0.85	57.1588		50.0571	25.6081	50.5871	14.8345	16.8935	39.7829	66.1843	54.9167	41.7803	18.5797	6.19323		0.85	45.0439		47.839	4.63102	7.40939	8.95772		0	54.9235		24.1149	23.8746	9.02377		0.85	23.7401	20.688	20.169
0.9	49.8082	26.568	28.8483	23.6882	39.8911	15.7425	19.2219	34.4353	24.4305	43.5541	30.6188	11.021	3.48514	0.163495	0.257478	0.9	47.3386	26.568	35.7886	23.6882	38.4179	16.1324	18.3879	40.3075	71.5426	52.8571	37.1029	17.1066	5.4096		0.9	54.2765	26.568	53.9723	0.461706	3.85675	0	17.0096	0	64.7081		24.5392	26.5443	8.8481		0.9	30.8447	29.1316	31.7539
0.95	42.698		23.9582	16.6888	27.1668	10.3498	20.6345	25.0741	10.8279	40.8634	24.2513	11.5608	3.8536	0.0913287	0.482529	0.95	40.0112		27.1312	16.6888	31.1447	12.7483	20.584	41.8425	79.8653	46.1905	35.134	20.3867	6.79556		0.95	64.4407		41.1331	0	2.694	0	13.691	0	76.0479		24.7509	31.4454	11.1176		0.95	39.9876	50.0476	42.155
1	38.2766	25.0681	23.9693	10.5719	15.2027	4.96037	19.8864	13.1151	7.5347	32.2294	19.0814	10.8397	3.42781	0.0878787	0.196	1	33.2357	25.0681	20.2212	10.5719	20.6075	9.64405	21.2092	35.0891	72.0559	36.5833	28.4286	17.9536	5.67742		1	61.0856	25.0681	30.8401		2.69937	0		0	79.8653		28.5083	31.6429	11.9599		1	48.685	58.9245	58.2538
1.05	28.4455	26.1375	24.09	3.82672	8.01573			6.59007	4.22594	18.9296	15.0326	10.4425	3.69197	0.122539	0.112543	1.05	32.6781	26.1375		3.82672	12.9977	5.73255	20.0222	18.0815	63.0739	31.7113	23.8068	17.9525	5.98416		1.05	55.689	26.1375	22.0951			0		0	69.9102		28.972	28.7187	11.7244		1.05	64.4233	73.6341	58.5624
1.1		17.9945	21.9588	0		3.15845	26.0795	4.58487		18.628	13.2006	10.3629	3.91682	0.379314	0.268754	1.1		17.9945	5.36823	0	6.64913	8.95772	14.8992	14.0922	56.7864		15.5934	17.6356	6.23513		1.1	45.1345	17.9945	15.0327		2.73156	0	8.11966	0	66.4421		19.4319	24.0656	8.50847		1.1			68.6549
1.15	20.5033			0	3.1458	1.31977	27.9356		1.62715		9.0886	11.9954	4.89712	0.0918523	0.195259	1.15	17.1802				4.09824				40.4524	24.4881	21.5547	15.1613	7.58064		1.15	40.0112		15.0327			0		0	61.8097	0.436508	19.5483	25.9024	10.5746		1.15	68.2013	85.4384
1.2		17.5866	19.2392	0		0				16.9426	10.7537	9.8524	4.40613	0.41687	0.484381	1.2		17.5866	2.72825		2.76555	0	13.6277		20.5339		9.54035	8.78213	3.58529		1.2	33.2357	17.5866	5.36823		2.82995	0	2.31877	0	32.1357	0.78869	10.4737	13.7028	4.56761		1.2		98.9807	73.6402
1.25	12.1071			0	0.464956	0	20.2131	0	0		4.68358	8.18345	3.09305	0.332411	0.192406	1.25						0		0	23.1138		7.70459	13.3447	7.70459		1.25	32.6781		5.36823			0	0	0	41.8413	0	11.4125	17.9613	6.78874		1.25	79.6782	98.9807
1.3			10.4288	0	0	0	20.7765	0	0	15.0503	5.78194	8.4472	2.98654	0.397196	0.32991	1.3	9.52739				2.69937	0		0	11.0113		4.64761	5.27506	2.35908		1.3	24.8571		2.72825			0	0	0	21.6692		8.20909	11.7519	4.7977		1.3		98.9807	82.148
1.35	6.4604	15.3164		0	0	0	16.0038	0			5.39722	7.39976	2.79685	0.412992	0.441877	1.35	6.44082		0.736502			0	8.38082	0	11.976		4.58903	5.08596	2.07634		1.35		15.3164	2.72825			0	0	0	18.2801		6.05412	8.44136	3.44617		1.35	83.4282	98.9807
1.4	0		0	0	0	0	12.7273	0		9.40272	2.76625	5.19859	1.83798	0.370974	0.281005	1.4	5.86923		0.252227		2.7262	0	5.37749	0	0		2.03216	2.64428	0.999443		1.4	13.3417		2.72825			0.145705	0	0	11.1776		4.56555	6.08835	2.48556		1.4	86.2624	98.9807	94.111
1.45																1.45															1.45	10.4559		0.736502				0	0			2.79809	5.11698	2.55849		1.45		98.9807
1.5	0		0	0	0	0	8.63636			3.0751	1.67307	3.27742	1.23875	0.263316	0.172294	1.5	2.77429		0		2.81304	0	0	0	0		0.79819	1.36322	0.515247		1.5			0				0	0	0		0	0	0		1.5	85.6724	98.9807	97.0534
1.55																1.55															1.55	9.16632		0.252227				0	0	0		1.88371	4.07257	1.82131		1.55		98.9807
1.6	0		0	0	0	0	8.15341			2.06978	1.46046	3.05045	1.15296	0.134293	0.455467	1.6	0		0			0	0	0	0		0	0	0		1.6	8.42976		0				0	0	0		1.68595	3.7699	1.68595		1.6	86.2871	98.9807	100
1.7	0		0	0	0	0	6.73295			0.901833	1.09068	2.51061	0.94892	0.212753	0.49309	1.7						0.0728524	0	0	0		0.0182131	0.0364262	0.0182131		1.7	5.32553		0				0	0	0		1.06511	2.38165	1.06511		1.7	86.2706	98.9807	100
1.8	0						6.98864				3.49432	4.94171	3.49432	0.211325	0.120209	1.8							0		0		0	0	0		1.8	3.22041		0				0	0	0		0.644082	1.44021	0.644082		1.8	85.7302	98.9807	100
1.9	0						7.10227				3.55114	5.02207	3.55114	0.211325	0.0586934	1.9							0		0		0	0	0		1.9	0		0				0	0	0		0	0	0		1.9	87.6683	98.9807	100
2	0						7.5				3.75	5.3033	3.75	0.144252	0.211325	2							0		0	0.436508	0.145503	0.252018	0.145503		2	0		0								0	0	0		2	90.2049	98.9807	100
2.1	0						7.35795				3.67898	5.20286	3.67898	0.152153		2.1							0		0	0.78869	0.262897	0.455351	0.262897		2.1											#DIV/0!	#DIV/0!	#DIV/0!		2.1	97.0978	98.9807	100
2.2	0						6.42045				3.21023	4.53995	3.21023	#DIV/0!	#DIV/0!	2.2							0				0	#DIV/0!	#DIV/0!		2.2											#DIV/0!	#DIV/0!	#DIV/0!		2.2	98.5489	98.9807	100
2.3							5.90909				5.90909	#DIV/0!	#DIV/0!	#DIV/0!	#DIV/0!	2.3							0				0	#DIV/0!	#DIV/0!		2.3											#DIV/0!	#DIV/0!	#DIV/0!		2.3
2.4							0				0	#DIV/0!	#DIV/0!	#DIV/0!	#DIV/0!	2.4										0	0	#DIV/0!	#DIV/0!		2.4											#DIV/0!	#DIV/0!	#DIV/0!		2.4
[truncated: 36 more columns]

## Sheet: ND01.T1
ND001.T0.RL.HRRC.fns
Mmax	2465.97
Hmax	1773.79
Hmax/Mmax	0.719307				14.88									14.88					times MT
M-wave	H-reflex	M%Mmax	H%Mmax	Marker Time:	Stim.intensity	times MT							times MT	Stim.intensity	M%Mmax	H%Mmax		Stim.intensity		M%Mmax	H%Mmax
0	0	0	0	258.231	5.973	0.401411							0.401411	5.973	0	0		6.25561	0.420404	0	0
0	0	0	0	261.231	6.033	0.405444							0.405444	6.033	0	0		7.07417	0.475414	0	0
0	0	0	0	594.23	6.1165	0.411055							0.411055	6.1165	0	0		7.74887	0.520758	0	0
0	0	0	0	264.229	6.193	0.416196							0.416196	6.193	0	0		8.62475	0.57962	1.56559	0
0	0	0	0	267.229	6.273	0.421573							0.421573	6.273	0	0		9.43533	0.634095	2.07921	9.5297
0	0	0	0	270.231	6.273	0.421573							0.421573	6.273	0	0		9.97616	0.670441	3.528	25.1392
0	0	0	0	273.231	6.313	0.424261							0.424261	6.313	0	0		10.7994	0.725765	5.72332	56.9321
0	0	0	0	276.231	6.473	0.435013							0.435013	6.473	0	0		11.4689	0.770758	7.25248	63.5814
0	0	0	0	279.229	6.653	0.44711							0.44711	6.653	0	0		12.1256	0.814891	11.9335	58.8166
0	0	0	0	282.231	6.733	0.452487							0.420404	6.25561	0	0		13.0577	0.877534	23.7401	51.4653
0	0	0	0	285.231	6.933	0.465927							0.452487	6.733	0	0		13.7248	0.922362	30.8447	49.8082
0	0	0	0	597.231	7.0765	0.475571							0.465927	6.933	0	0		14.3347	0.963357	39.9876	42.698
0	0	0	0	600.23	7.1565	0.480948							0.475571	7.0765	0	0		15.2556	1.02524	48.685	38.2766
0	0	0	0	288.231	7.193	0.483401							0.480948	7.1565	0	0		16.0438	1.07821	64.4233	28.4455
0	0	0	0	291.229	7.353	0.494153							0.483401	7.193	0	0		17.2063	1.15634	68.2013	20.5033
0	0	0	0	294.237	7.533	0.50625							0.494153	7.353	0	0		18.678	1.25524	79.6782	12.1071
0	0	0	0	603.233	7.6765	0.515894							0.475414	7.07417	0	0		20.093	1.35034	83.4282	6.4604
0	0	0	0	297.231	7.693	0.517003							0.50625	7.533	0	0		21.921	1.47319	86.2624	0
0	0	0	0	300.229	8.093	0.543884							0.515894	7.6765	0	0		23.0197	1.54702	85.6724	0
0	0	0	0	303.231	8.613	0.578831							0.517003	7.693	0	0		24.783	1.66552	86.2871	0
77.2142	0	3.13119	0	606.23	8.6365	0.58041							0.543884	8.093	0	0		25.8863	1.73967	86.2706	0
0	0	0	0	306.252	9.113	0.612433							0.520758	7.74887	0	0		27.593	1.85437	85.7302	0
47.6103	83.6233	1.93069	3.39109	609.233	9.5965	0.644926							0.578831	8.613	0	0		28.973	1.94711	87.6683	0
106.208	621.376	4.30693	25.198	627.231	9.5965	0.644926							0.58041	8.6365	3.13119	0		31.0019	2.08346	90.2049	0
78.435	142.221	3.18069	5.76733	630.241	9.7165	0.652991							0.57962	8.62475	1.56559	0		32.203	2.16418	97.0978	0
54.0194	346.396	2.19059	14.047	324.233	9.733	0.654099							0.612433	9.113	0	0		32.908	2.21156	98.5489	0
33.8766	143.136	1.37376	5.80446	327.231	9.733	0.654099							0.644926	9.5965	1.93069	3.39109
109.26	887.811	4.43069	36.0025	624.231	9.8165	0.659711							0.644926	9.5965	4.30693	25.198
57.9869	606.727	2.35149	24.604	321.231	9.853	0.662164							0.634095	9.43533	2.07921	9.5297
85.7596	247.818	3.47772	10.0495	330.231	9.893	0.664852							0.652991	9.7165	3.18069	5.76733
134.286	1358.73	5.44554	55.099	633.233	9.8965	0.665087							0.654099	9.733	2.19059	14.047
56.1558	431.24	2.27723	17.4876	309.231	9.953	0.668884							0.654099	9.733	1.37376	5.80446
51.2727	440.09	2.07921	17.8465	318.229	9.953	0.668884							0.659711	9.8165	4.43069	36.0025
60.4285	641.213	2.4505	26.0025	315.231	9.993	0.671573							0.662164	9.853	2.35149	24.604
88.8116	439.785	3.60149	17.8342	333.233	9.993	0.671573							0.664852	9.893	3.47772	10.0495
111.396	764.817	4.51733	31.0149	312.231	10.053	0.675605							0.665087	9.8965	5.44554	55.099
98.2726	431.85	3.98515	17.5124	336.232	10.113	0.679637							0.668884	9.953	2.27723	17.4876
121.162	1073.06	4.91337	43.5149	339.238	10.213	0.686358							0.668884	9.953	2.07921	17.8465
135.506	867.057	5.49505	35.1609	342.241	10.313	0.693078							0.671573	9.993	2.4505	26.0025
115.363	1096.87	4.67822	44.4802	345.229	10.393	0.698454							0.671573	9.993	3.60149	17.8342
104.071	1091.07	4.2203	44.245	348.229	10.493	0.705175							0.675605	10.053	4.51733	31.0149
126.045	1429.23	5.11139	57.9579	612.23	10.5565	0.709442							0.679637	10.113	3.98515	17.5124
159.006	1539.71	6.44802	62.4381	642.231	10.5565	0.709442							0.686358	10.213	4.91337	43.5149
151.682	1155.16	6.15099	46.8441	354.231	10.693	0.718616							0.693078	10.313	5.49505	35.1609
166.026	1624.85	6.73267	65.8911	621.23	10.7765	0.724227							0.698454	10.393	4.67822	44.4802
134.286	1567.48	5.44554	63.5644	645.233	10.8965	0.732292							0.670441	9.97616	3.528	25.1392
114.143	1172.25	4.62871	47.5371	357.232	10.933	0.734745							0.705175	10.493	4.2203	44.245
132.454	1589.15	5.37129	64.4431	615.231	11.1165	0.747077							0.709442	10.5565	5.11139	57.9579
182.506	1466.46	7.40099	59.4678	360.266	11.173	0.750874							0.709442	10.5565	6.44802	62.4381
158.701	1474.39	6.43564	59.7896	363.229	11.213	0.753562							0.718616	10.693	6.15099	46.8441
191.967	1449.98	7.78465	58.7995	366.231	11.313	0.760282							0.724227	10.7765	6.73267	65.8911
197.461	1565.04	8.00743	63.4653	369.231	11.413	0.767003							0.732292	10.8965	5.44554	63.5644
153.208	1656.9	6.21287	67.1906	648.231	11.4365	0.768582							0.734745	10.933	4.62871	47.5371
167.247	1773.79	6.78218	71.9307	618.233	11.4565	0.769926							0.747077	11.1165	5.37129	64.4431
191.052	1692.3	7.74752	68.6262	372.229	11.513	0.773723							0.750874	11.173	7.40099	59.4678
181.591	1471.65	7.36386	59.6782	375.232	11.633	0.781788							0.725765	10.7994	5.72332	56.9321
189.526	1459.13	7.68564	59.1708	378.23	11.773	0.791196							0.753562	11.213	6.43564	59.7896
268.266	1476.84	10.8787	59.8886	381.232	11.913	0.800605							0.760282	11.313	7.78465	58.7995
247.513	1518.95	10.0371	61.5965	396.232	11.913	0.800605							0.767003	11.413	8.00743	63.4653
231.337	1512.85	9.38119	61.349	399.23	11.953	0.803293							0.768582	11.4365	6.21287	67.1906
235.305	1440.52	9.54208	58.4158	393.232	11.973	0.804637							0.769926	11.4565	6.78218	71.9307
287.798	1482.33	11.6708	60.1114	384.236	11.993	0.805981							0.773723	11.513	7.74752	68.6262
306.11	1456.69	12.4134	59.0718	387.232	12.093	0.812702							0.781788	11.633	7.36386	59.6782
332.052	1488.13	13.4653	60.3465	402.23	12.093	0.812702							0.791196	11.773	7.68564	59.1708
287.188	1545.5	11.646	62.6733	390.23	12.133	0.81539							0.770758	11.4689	7.25248	63.5814
344.87	1363.61	13.9851	55.297	405.232	12.193	0.819422							0.800605	11.913	10.8787	59.8886
226.759	1376.12	9.19554	55.8045	408.23	12.193	0.819422							0.800605	11.913	10.0371	61.5965
332.357	1351.71	13.4777	54.8144	411.23	12.333	0.828831							0.803293	11.953	9.38119	61.349
326.558	1477.45	13.2426	59.9134	651.233	12.3965	0.833098							0.804637	11.973	9.54208	58.4158
399.499	1364.52	16.2005	55.3342	414.23	12.453	0.836895							0.805981	11.993	11.6708	60.1114
526.766	1298.91	21.3614	52.6733	420.232	12.673	0.85168							0.812702	12.093	12.4134	59.0718
598.181	1252.82	24.2574	50.8045	423.232	12.893	0.866465							0.812702	12.093	13.4653	60.3465
462.064	1327.29	18.7376	53.8243	426.23	13.013	0.87453							0.81539	12.133	11.646	62.6733
638.467	1180.8	25.8911	47.8837	432.23	13.353	0.897379							0.819422	12.193	13.9851	55.297
701.642	1285.78	28.453	52.1411	654.233	13.3565	0.897614							0.819422	12.193	9.19554	55.8045
679.973	1319.66	27.5743	53.5149	435.232	13.453	0.904099							0.828831	12.333	13.4777	54.8144
839.285	1283.65	34.0347	52.0545	657.233	13.7965	0.927184							0.833098	12.3965	13.2426	59.9134
939.388	1088.93	38.0941	44.1584	660.231	13.7965	0.927184							0.836895	12.453	16.2005	55.3342
583.837	1220.78	23.6757	49.505	438.232	13.853	0.930981							0.814891	12.1256	11.9335	58.8166
1046.51	1032.17	42.4381	41.8564	663.233	14.1965	0.954066							0.85168	12.673	21.3614	52.6733
925.655	1073.67	37.5371	43.5396	441.232	14.473	0.972648							0.866465	12.893	24.2574	50.8045
1246.41	938.168	50.5446	38.0446	666.231	15.1565	1.01858							0.87453	13.013	18.7376	53.8243
1257.1	912.226	50.9777	36.9926	678.232	15.1765	1.01993							0.897379	13.353	25.8911	47.8837
1314.78	951.596	53.3168	38.5891	675.231	15.3165	1.02933							0.897614	13.3565	28.453	52.1411
983.947	973.57	39.901	39.4802	444.232	15.373	1.03313							0.877534	13.0577	23.7401	51.4653
1663	662.577	67.4381	26.8688	681.233	15.9165	1.06966							0.904099	13.453	27.5743	53.5149
1416.41	917.414	57.4381	37.203	684.236	15.9165	1.06966							0.927184	13.7965	34.0347	52.0545
1289.45	778.551	52.2896	31.5718	447.23	15.993	1.0748							0.927184	13.7965	38.0941	44.1584
1805.22	571.019	73.2054	23.1559	669.233	16.1165	1.0831							0.930981	13.853	23.6757	49.505
1769.21	577.733	71.745	23.4282	672.233	16.2765	1.09385							0.922362	13.7248	30.8447	49.8082
1570.84	569.493	63.7005	23.0941	450.23	16.673	1.1205							0.954066	14.1965	42.4381	41.8564
1650.49	552.402	66.9307	22.401	453.23	17.413	1.17023							0.972648	14.473	37.5371	43.5396
1824.15	394.922	73.9728	16.0149	456.23	17.533	1.17829							0.963357	14.3347	39.9876	42.698
1888.54	347.922	76.5842	14.1089	459.232	18.053	1.21324							1.01858	15.1565	50.5446	38.0446
1903.8	355.857	77.203	14.4307	462.232	18.353	1.2334							1.01993	15.1765	50.9777	36.9926
2029.54	266.74	82.302	10.8168	465.23	18.973	1.27507							1.02933	15.3165	53.3168	38.5891
2037.48	223.708	82.6238	9.07178	468.232	19.333	1.29926							1.03313	15.373	39.901	39.4802
2057.32	159.311	83.4282	6.4604	471.232	20.093	1.35034							1.02524	15.2556	48.685	38.2766
2117.44	0	85.8663	0	474.23	21.053	1.41485							1.06966	15.9165	67.4381	26.8688
2126.9	0	86.25	0	477.232	21.613	1.45249							1.06966	15.9165	57.4381	37.203
2140.63	0	86.8069	0	480.23	22.313	1.49953							1.0748	15.993	52.2896	31.5718
2105.54	0	85.3837	0	483.232	22.313	1.49953							1.0831	16.1165	73.2054	23.1559
2145.52	0	87.0049	0	486.232	22.313	1.49953							1.09385	16.2765	71.745	23.4282
2105.84	0	85.396	0	489.23	22.453	1.50894							1.07821	16.0438	64.4233	28.4455
2088.75	0	84.703	0	492.23	23.173	1.55733							1.1205	16.673	63.7005	23.0941
2143.38	0	86.9183	0	495.232	23.433	1.5748							1.17023	17.413	66.9307	22.401
2140.94	0	86.8193	0	498.232	24.393	1.63931							1.17829	17.533	73.9728	16.0149
2114.69	0	85.7549	0	501.233	25.173	1.69173							1.15634	17.2063	68.2013	20.5033
2118.35	0	85.9035	0	504.233	25.353	1.70383							1.21324	18.053	76.5842	14.1089
2111.95	0	85.6436	0	507.232	25.673	1.72534							1.2334	18.353	77.203	14.4307
2151.93	0	87.2648	0	510.23	26.633	1.78985							1.27507	18.973	82.302	10.8168
2114.08	0	85.7302	0	513.23	27.593	1.85437							1.29926	19.333	82.6238	9.07178
2153.15	0	87.3144	0	516.233	28.273	1.90007							1.25524	18.678	79.6782	12.1071
2179.09	0	88.3663	0	519.233	28.953	1.94577							1.35034	20.093	83.4282	6.4604
2142.16	0	86.8688	0	522.255	28.953	1.94577
2179.09	0	88.3663	0	525.233	28.953	1.94577							1.41485	21.053	85.8663	0
2155.89	0	87.4257	0	528.23	29.733	1.99819							1.45249	21.613	86.25	0
2144.3	0	86.9554	0	531.233	30.493	2.04926							1.49953	22.313	86.8069	0
2144.91	0	86.9802	0	534.23	30.593	2.05598							1.49953	22.313	85.3837	0
2122.32	0	86.0644	0	537.233	31.133	2.09227							1.49953	22.313	87.0049	0
2151.01	0	87.2277	0	540.23	31.133	2.09227							1.47319	21.921	86.2624	0
2164.13	0	87.7599	0	543.233	31.133	2.09227							1.50894	22.453	85.396	0
2266.68	0	91.9183	0	546.233	31.133	2.09227							1.55733	23.173	84.703	0
2372.28	0	96.2005	0	549.23	31.133	2.09227							1.5748	23.433	86.9183	0
2274.92	0	92.2525	0	552.23	31.133	2.09227							1.54702	23.0197	85.6724	0
2379.3	0	96.4852	0	555.233	31.133	2.09227							1.63931	24.393	86.8193	0
2394.86	0	97.1163	0	558.23	31.873	2.142							1.69173	25.173	85.7549	0
2400.05	0	97.3267	0	561.23	32.193	2.16351							1.66552	24.783	86.2871	0
2400.05	0	97.3267	0	564.23	32.333	2.17292							1.70383	25.353	85.9035	0
2382.65	0	96.6213	0	567.233	32.413	2.17829							1.72534	25.673	85.6436	0
2407.37	0	97.6238	0	570.23	32.753	2.20114							1.78985	26.633	87.2648	0
2418.36	0	98.0693	0	573.23	32.873	2.20921							1.73967	25.8863	86.2706	0
2465.97	0	100	0	576.232	32.873	2.20921							1.85437	27.593	85.7302	0
2429.04	0	98.5025	0	579.23	33.133	2.22668
													1.90007	28.273	87.3144	0
													1.94577	28.953	88.3663	0
													1.94577	28.953	86.8688	0
													1.94577	28.953	88.3663	0
													1.99819	29.733	87.4257	0
													1.94711	28.973	87.6683	0
													2.04926	30.493	86.9554	0
													2.05598	30.593	86.9802	0
													2.09227	31.133	86.0644	0
													2.09227	31.133	87.2277	0
													2.09227	31.133	87.7599	0
													2.09227	31.133	91.9183	0
													2.09227	31.133	96.2005	0
													2.09227	31.133	92.2525	0
													2.09227	31.133	96.4852	0
													2.08346	31.0019	90.2049	0
													2.142	31.873	97.1163	0
													2.16351	32.193	97.3267	0
													2.17292	32.333	97.3267	0
													2.17829	32.413	96.6213	0
													2.16418	32.203	97.0978	0
													2.20114	32.753	97.6238	0
													2.20921	32.873	98.0693	0
													2.20921	32.873	100	0
													2.22668	33.133	98.5025	0
													2.21156	32.908	98.5489	0

## Sheet: ND1.T2
ND001.T2.RL.HRRC.fns
Mmax	2189.16
Hmax	1461.88				s50m.t2		s50m.t1						stimulation intensities normalized to s50mwave.t2													stimulation intensities normalized to s50mwave.t1
Hmax/Mmax	0.667782				18.03		14.88							18.03					times MT													%stim.pre
M-wave	H-reflex	M%Mmax	H%Mmax	Marker Time:	Stim.intensity	%stim.post	%stim.pre						times MT	Stim.intensity	M%Mmax	H%Mmax		Stim.intensity		M%Mmax	H%Mmax					%stim.pre	Stim.intensity	M%Mmax	H%Mmax		Stim.intensity		M%Mmax	H%Mmax
0	0	0	0	134.744	7.6199	0.422623	0.51209						0.422623	7.6199	0	0		8.25842	0.458038	0	0					0.51209	7.6199	0	0		7.8749	0.529227	0	0
0	0	0	0	137.744	8.1299	0.45091	0.546364						0.45091	8.1299	0	0		9.4841	0.526018	0	0					0.546364	8.1299	0	0		8.5141	0.572184	0	0
0	0	0	0	326.747	8.2025	0.454936	0.551243						0.454936	8.2025	0	0		10.4762	0.581043	0	0					0.529227	7.8749	0	0		9.4841	0.637372	0	0
0	0	0	0	140.744	8.5799	0.475868	0.576606						0.475868	8.5799	0	0		11.4524	0.635188	0	4.01107					0.551243	8.2025	0	0		10.2299	0.687493	0	0
0	0	0	0	143.744	8.7599	0.485851	0.588703						0.485851	8.7599	0	0		12.1853	0.675832	0	24.8161					0.576606	8.5799	0	0		10.7912	0.725215	0	0
0	0	0	0	146.744	9.1499	0.507482	0.614913						0.458038	8.25842	0	0		13.1844	0.731249	0	44.2967					0.588703	8.7599	0	0		11.6806	0.78499	0	7.64863
0	0	0	0	329.745	9.6425	0.534803	0.648017						0.507482	9.1499	0	0		13.9787	0.775302	0	59.1036					0.572184	8.5141	0	0		12.3196	0.82793	0	30.0486
0	0	0	0	149.745	9.6599	0.535768	0.649187						0.534803	9.6425	0	0		14.8643	0.82442	1.96222	63.9725					0.614913	9.1499	0	0		13.1131	0.881253	0	45.0439
0	0	0	0	152.744	10.2299	0.567382	0.687493						0.535768	9.6599	0	0		15.7808	0.875251	18.0089	57.1588					0.648017	9.6425	0	0		13.7837	0.926324	0	54.2765
0	0	0	0	332.743	10.7225	0.594703	0.720598						0.526018	9.4841	0	0		16.7279	0.927781	32.4495	47.3386					0.649187	9.6599	0	0		14.582	0.979973	0	64.4407
0	0	0	0	155.748	10.8599	0.602324	0.729832						0.567382	10.2299	0	0		17.5949	0.975868	46.2777	40.0112					0.637372	9.4841	0	0		15.3641	1.03253	8.26711	61.0856
0	86.0648	0	3.93141	335.748	11.3525	0.629645	0.762937						0.594703	10.7225	0	0		18.2399	1.01164	54.5657	33.2357					0.687493	10.2299	0	0		15.9806	1.07397	21.2961	55.689
0	93.3895	0	4.266	158.745	11.5199	0.63893	0.774187						0.581043	10.4762	0	0		19.1399	1.06156	56.5175	32.6781					0.720598	10.7225	0	0		16.8224	1.13054	35.3374	45.1345
0	39.9805	0	1.82629	161.746	11.5199	0.63893	0.774187						0.602324	10.8599	0	0		20.7999	1.15363	74.2832	17.1802					0.729832	10.8599	0	0		17.5949	1.18245	46.2777	40.0112
0	37.8441	0	1.7287	164.746	11.6099	0.643921	0.780235						0.629645	11.3525	0	3.93141		23.4539	1.30083	92.126	9.52739					0.725215	10.7912	0	0		18.2399	1.2258	54.5657	33.2357
0	136.727	0	6.24564	371.745	11.6225	0.64462	0.781082						0.63893	11.5199	0	4.266		24.8399	1.3777	98.0064	6.44082					0.762937	11.3525	0	3.93141		19.1399	1.28628	56.5175	32.6781
0	220.656	0	10.0795	368.745	11.6825	0.647948	0.785114						0.63893	11.5199	0	1.82629		25.6499	1.42262	97.0445	5.86923					0.774187	11.5199	0	4.266		19.9499	1.34072	63.8784	24.8571
0	124.214	0	5.67406	338.743	11.8025	0.654603	0.793179						0.643921	11.6099	0	1.7287		26.3999	1.46422	97.5742	4.78182					0.774187	11.5199	0	1.82629		21.2249	1.4264	79.4856	13.3417
0	197.461	0	9.01994	377.745	11.8025	0.654603	0.793179						0.64462	11.6225	0	6.24564		27.3899	1.51913	98.4832	2.77429					0.780235	11.6099	0	1.7287		22.2899	1.49798	88.4009	10.4559
0	426.357	0	19.4758	167.744	11.8499	0.657232	0.796364						0.647948	11.6825	0	10.0795		30.3299	1.68219	99.1217	0					0.781082	11.6225	0	6.24564		23.4899	1.57862	91.8723	9.16632
0	330.22	0	15.0843	380.745	11.8625	0.657931	0.797211						0.635188	11.4524	0	4.01107										0.785114	11.6825	0	10.0795		24.2799	1.63171	95.497	8.42976
0	148.935	0	6.80329	383.751	11.8625	0.657931	0.797211						0.654603	11.8025	0	5.67406										0.793179	11.8025	0	5.67406		26.0249	1.74899	97.3094	5.32553
0	388.207	0	17.7332	386.743	11.9325	0.661814	0.801915						0.654603	11.8025	0	9.01994										0.793179	11.8025	0	9.01994		27.8099	1.86894	99.4005	3.22041
0	556.675	0	25.4287	170.746	12.0599	0.66888	0.810477						0.657232	11.8499	0	19.4758										0.796364	11.8499	0	19.4758		28.5449	1.91834	99.1984	0
0	506.623	0	23.1423	389.745	12.1325	0.672906	0.815356						0.657931	11.8625	0	15.0843										0.797211	11.8625	0	15.0843		30.3299	2.0383	99.1217	0
0	302.448	0	13.8157	173.744	12.1499	0.673871	0.816526						0.657931	11.8625	0	6.80329										0.797211	11.8625	0	6.80329
0	417.506	0	19.0715	176.748	12.2399	0.678863	0.822574						0.661814	11.9325	0	17.7332										0.78499	11.6806	0	7.64863
0	551.792	0	25.2056	413.76	12.3125	0.68289	0.827453						0.66888	12.0599	0	25.4287										0.801915	11.9325	0	17.7332
0	703.168	0	32.1205	410.759	12.3525	0.685108	0.830141						0.672906	12.1325	0	23.1423										0.810477	12.0599	0	25.4287
0	708.661	0	32.3714	407.76	12.3725	0.686217	0.831485						0.673871	12.1499	0	13.8157										0.815356	12.1325	0	23.1423
0	804.187	0	36.735	404.759	12.4525	0.690654	0.836862						0.678863	12.2399	0	19.0715										0.816526	12.1499	0	13.8157
0	881.401	0	40.2621	419.76	12.5125	0.693982	0.840894						0.68289	12.3125	0	25.2056										0.822574	12.2399	0	19.0715
0	954.038	0	43.5801	398.76	12.5325	0.695092	0.842238						0.685108	12.3525	0	32.1205										0.827453	12.3125	0	25.2056
0	860.343	0	39.3002	401.759	12.5525	0.696201	0.843582						0.686217	12.3725	0	32.3714										0.830141	12.3525	0	32.1205
0	916.499	0	41.8653	422.759	12.5525	0.696201	0.843582						0.690654	12.4525	0	36.735										0.831485	12.3725	0	32.3714
0	1055.06	0	48.1946	341.745	12.8525	0.71284	0.863743						0.693982	12.5125	0	40.2621										0.836862	12.4525	0	36.735
0	939.694	0	42.9249	179.746	13.0799	0.725452	0.879026						0.695092	12.5325	0	43.5801										0.840894	12.5125	0	40.2621
0	975.401	0	44.556	182.744	13.1999	0.732108	0.88709						0.696201	12.5525	0	39.3002										0.842238	12.5325	0	43.5801
0	974.181	0	44.5002	185.746	13.3199	0.738763	0.895155						0.696201	12.5525	0	41.8653										0.843582	12.5525	0	39.3002
0	904.291	0	41.3077	188.746	13.4699	0.747083	0.905235						0.675832	12.1853	0	24.8161										0.843582	12.5525	0	41.8653
0	1128.61	0	51.5544	344.749	13.7225	0.761093	0.922211						0.71284	12.8525	0	48.1946										0.82793	12.3196	0	30.0486
0	1438.38	0	65.7047	362.747	13.9325	0.77274	0.936324						0.725452	13.0799	0	42.9249										0.863743	12.8525	0	48.1946
0	1281.51	0	58.539	191.744	14.0099	0.777033	0.941526						0.732108	13.1999	0	44.556										0.879026	13.0799	0	42.9249
0	1326.99	0	60.6162	194.746	14.2499	0.790344	0.957655						0.738763	13.3199	0	44.5002										0.88709	13.1999	0	44.556
0	1435.02	0	65.5514	197.748	14.4299	0.800327	0.969751						0.747083	13.4699	0	41.3077										0.895155	13.3199	0	44.5002
0	1461.88	0	66.7782	200.746	14.5799	0.808647	0.979832						0.731249	13.1844	0	44.2967										0.881253	13.1131	0	45.0439
0	1435.63	0	65.5793	347.75	14.6525	0.812673	0.984711						0.761093	13.7225	0	51.5544										0.905235	13.4699	0	41.3077
0	1410	0	64.4082	203.744	14.6999	0.815302	0.987897						0.77274	13.9325	0	65.7047										0.922211	13.7225	0	51.5544
0	1394.74	0	63.7111	206.746	14.8799	0.825286	0.999993						0.777033	14.0099	0	58.539										0.936324	13.9325	0	65.7047
0	1325.15	0	60.5326	209.744	15.0899	0.836933	1.01411						0.790344	14.2499	0	60.6162										0.941526	14.0099	0	58.539
0	1425.87	0	65.1331	212.744	15.2699	0.846916	1.0262						0.775302	13.9787	0	59.1036										0.926324	13.7837	0	54.2765
343.649	1315.39	15.6978	60.0864	359.747	15.3125	0.849279	1.02907						0.800327	14.4299	0	65.5514										0.957655	14.2499	0	60.6162
280.474	1264.73	12.8119	57.7722	215.746	15.3899	0.853572	1.03427						0.808647	14.5799	0	66.7782										0.969751	14.4299	0	65.5514
200.818	1427.09	9.17329	65.1889	350.743	15.5525	0.86259	1.04519						0.812673	14.6525	0	65.5793										0.979832	14.5799	0	66.7782
260.941	1265.34	11.9197	57.8001	218.742	15.5699	0.863555	1.04636						0.815302	14.6999	0	64.4082										0.984711	14.6525	0	65.5793
354.636	1211.01	16.1996	55.3186	221.744	15.7199	0.871875	1.05644						0.825286	14.8799	0	63.7111										0.987897	14.6999	0	64.4082
446.805	1327.9	20.4099	60.658	353.745	15.8525	0.879229	1.06536						0.836933	15.0899	0	60.5326										0.999993	14.8799	0	63.7111
584.752	1174.39	26.7113	53.6456	356.747	15.8525	0.879229	1.06536						0.846916	15.2699	0	65.1331										0.979973	14.582	0	64.4407
283.831	1306.84	12.9653	59.6961	224.744	15.8699	0.880194	1.06653						0.849279	15.3125	15.6978	60.0864										1.01411	15.0899	0	60.5326
464.506	1215.89	21.2185	55.5416	227.746	16.0199	0.888514	1.07661						0.82442	14.8643	1.96222	63.9725										1.0262	15.2699	0	65.1331
671.428	1068.49	30.6706	48.808	230.746	16.1999	0.898497	1.0887						0.853572	15.3899	12.8119	57.7722										1.02907	15.3125	15.6978	60.0864
457.486	1229.32	20.8978	56.155	233.746	16.3499	0.906816	1.09878						0.86259	15.5525	9.17329	65.1889										1.03427	15.3899	12.8119	57.7722
783.739	968.687	35.8009	44.2493	236.744	16.5599	0.918464	1.1129						0.863555	15.5699	11.9197	57.8001										1.04519	15.5525	9.17329	65.1889
708.661	1014.47	32.3714	46.3404	239.748	16.7099	0.926783	1.12298						0.871875	15.7199	16.1996	55.3186										1.04636	15.5699	11.9197	57.8001
762.07	976.012	34.8111	44.5839	242.744	16.9199	0.93843	1.13709						0.879229	15.8525	20.4099	60.658										1.03253	15.3641	8.26711	61.0856
839.895	993.103	38.3661	45.3646	245.744	17.0999	0.948414	1.14919						0.879229	15.8525	26.7113	53.6456										1.05644	15.7199	16.1996	55.3186
942.135	921.382	43.0364	42.0884	248.742	17.3399	0.961725	1.16532						0.880194	15.8699	12.9653	59.6961										1.06536	15.8525	20.4099	60.658
1084.05	830.434	49.519	37.9339	251.744	17.8499	0.990011	1.19959						0.888514	16.0199	21.2185	55.5416										1.06536	15.8525	26.7113	53.6456
1194.53	727.583	54.5657	33.2357	254.746	18.2399	1.01164	1.2258						0.898497	16.1999	30.6706	48.808										1.06653	15.8699	12.9653	59.6961
1237.26	715.376	56.5175	32.6781	257.744	19.1399	1.06156	1.28628						0.875251	15.7808	18.0089	57.1588										1.07661	16.0199	21.2185	55.5416
1398.4	544.162	63.8784	24.8571	260.745	19.9499	1.10648	1.34072						0.906816	16.3499	20.8978	56.155										1.0887	16.1999	30.6706	48.808
1695.66	256.363	77.4571	11.7106	263.747	20.8799	1.15806	1.40322						0.918464	16.5599	35.8009	44.2493										1.09878	16.3499	20.8978	56.155
1784.47	327.779	81.514	14.9728	266.746	21.5699	1.19633	1.44959						0.926783	16.7099	32.3714	46.3404										1.07397	15.9806	21.2961	55.689
1935.24	228.896	88.4009	10.4559	269.745	22.2899	1.23627	1.49798						0.93843	16.9199	34.8111	44.5839										1.1129	16.5599	35.8009	44.2493
2022.52	184.948	92.3881	8.44835	272.745	23.2199	1.28785	1.56048						0.948414	17.0999	38.3661	45.3646										1.12298	16.7099	32.3714	46.3404
1999.94	216.383	91.3565	9.88429	275.745	23.7599	1.3178	1.59677						0.927781	16.7279	32.4495	47.3386										1.13709	16.9199	34.8111	44.5839
2112.25	175.792	96.4868	8.03011	278.745	23.9099	1.32612	1.60685						0.961725	17.3399	43.0364	42.0884										1.14919	17.0999	38.3661	45.3646
2013.98	236.831	91.9978	10.8183	281.743	24.0899	1.3361	1.61894						0.990011	17.8499	49.519	37.9339										1.13054	16.8224	35.3374	45.1345
2145.52	141	98.0064	6.44082	284.747	24.8399	1.3777	1.66935						0.975868	17.5949	46.2777	40.0112										1.16532	17.3399	43.0364	42.0884
2124.46	128.487	97.0445	5.86923	287.745	25.6499	1.42262	1.72378						1.01164	18.2399	54.5657	33.2357										1.19959	17.8499	49.519	37.9339
2136.06	104.682	97.5742	4.78182	290.747	26.3999	1.46422	1.77419																			1.18245	17.5949	46.2777	40.0112
2176.04	70.4999	99.4005	3.22041	293.745	27.8099	1.54242	1.86894						1.06156	19.1399	56.5175	32.6781										1.2258	18.2399	54.5657	33.2357
2189.16	0	100	0	296.745	28.4999	1.58069	1.91532																			1.28628	19.1399	56.5175	32.6781
2154.06	0	98.3968	0	299.747	28.5899	1.58568	1.92136						1.10648	19.9499	63.8784	24.8571										1.34072	19.9499	63.8784	24.8571
2164.44	0	98.8708	0	302.743	29.9999	1.66389	2.01612						1.15806	20.8799	77.4571	11.7106										1.40322	20.8799	77.4571	11.7106
2175.43	0	99.3726	0	305.747	30.6599	1.70049	2.06048						1.19633	21.5699	81.514	14.9728										1.44959	21.5699	81.514	14.9728
													1.15363	20.7999	74.2832	17.1802										1.4264	21.2249	79.4856	13.3417
													1.23627	22.2899	88.4009	10.4559										1.49798	22.2899	88.4009	10.4559
													1.28785	23.2199	92.3881	8.44835										1.56048	23.2199	92.3881	8.44835
													1.3178	23.7599	91.3565	9.88429										1.59677	23.7599	91.3565	9.88429
													1.32612	23.9099	96.4868	8.03011										1.57862	23.4899	91.8723	9.16632
													1.3361	24.0899	91.9978	10.8183										1.60685	23.9099	96.4868	8.03011
													1.30083	23.4539	92.126	9.52739										1.61894	24.0899	91.9978	10.8183
													1.3777	24.8399	98.0064	6.44082										1.66935	24.8399	98.0064	6.44082
																										1.63171	24.2799	95.497	8.42976
													1.42262	25.6499	97.0445	5.86923										1.72378	25.6499	97.0445	5.86923
													1.46422	26.3999	97.5742	4.78182										1.77419	26.3999	97.5742	4.78182
													1.54242	27.8099	99.4005	3.22041										1.74899	26.0249	97.3094	5.32553
													1.58069	28.4999	100	0										1.86894	27.8099	99.4005	3.22041
													1.58568	28.5899	98.3968	0										1.91532	28.4999	100	0
													1.51913	27.3899	98.4832	2.77429										1.92136	28.5899	98.3968	0
													1.66389	29.9999	98.8708	0										1.91834	28.5449	99.1984	0
													1.70049	30.6599	99.3726	0										2.01612	29.9999	98.8708	0
													1.68219	30.3299	99.1217	0										2.06048	30.6599	99.3726	0
																										2.0383	30.3299	99.1217	0

## Sheet: ND2.T1
ND002.T1.RL.HRRC.fns
Mmax	2245.62
Hmax	1175.3
Hmax/Mmax	0.523376				26.98										26.98					times MT
M-wave	H-reflex	M%Mmax	H%Mmax	Marker Time:	Stim.intensity	times MT								times MT	Stim.intensity	M%Mmax	H%Mmax		Stim.intensity		M%Mmax	H%Mmax
0	0	0	0	177.951	9.2496	0.342832								0.342832	9.2496	0	0		9.7696	0.362105	0	0
0	0	0	0	180.95	9.5496	0.353951								0.353951	9.5496	0	0		11.4624	0.424846	0	0
0	0	0	0	183.948	10.5096	0.389533								0.389533	10.5096	0	0		12.4074	0.459872	0	0
0	0	0	0	375.949	11.4551	0.424577								0.362105	9.7696	0	0		13.9172	0.515832	0	6.83882
0	0	0	0	186.952	11.4696	0.425115								0.424577	11.4551	0	0		15.4389	0.572233	0	14.5284
0	0	0	0	378.951	12.3851	0.459047								0.425115	11.4696	0	0		16.8748	0.625458	0	20.0292
0	0	0	0	189.956	12.4296	0.460697								0.424846	11.4624	0	0		18.2058	0.674789	0	32.8513
0	196.85	0	8.76597	201.951	13.5496	0.502209								0.459047	12.3851	0	0		19.7313	0.731331	1.52409	39.6595
0	69.5843	0	3.09867	198.952	13.5896	0.503692								0.460697	12.4296	0	0		21.2904	0.789118	5.13727	38.0164
0	71.7207	0	3.1938	204.954	13.6496	0.505915								0.459872	12.4074	0	0		22.2847	0.825972	12.8075	32.5581
0	200.513	0	8.92906	195.951	13.6896	0.507398								0.502209	13.5496	0	8.76597		23.5899	0.874349	20.688	34.8494
0	104.682	0	4.66159	207.948	13.7496	0.509622								0.503692	13.5896	0	3.09867		24.9349	0.924201	29.1316	28.0602
0	37.8441	0	1.68524	381.949	13.8251	0.51242								0.505915	13.6496	0	3.1938		26.6037	0.986054	50.0476	18.9861
0	169.078	0	7.52922	210.951	13.8696	0.51407								0.507398	13.6896	0	8.92906		27.7929	1.03013	58.9245	13.8443
0	280.474	0	12.4898	213.948	14.0696	0.521483								0.509622	13.7496	0	4.66159		28.9896	1.07448	73.6341	10.3493
0	65.6168	0	2.92199	216.951	14.4696	0.536308								0.51242	13.8251	0	1.68524		31.0574	1.15113	85.4384	8.31748
0	339.376	0	15.1128	219.95	14.7096	0.545204								0.51407	13.8696	0	7.52922		33.7096	1.24943	98.9807	8.18157
0	408.35	0	18.1843	222.951	14.9296	0.553358								0.521483	14.0696	0	12.4898
0	423.305	0	18.8502	225.948	15.2496	0.565219								0.536308	14.4696	0	2.92199
0	359.519	0	16.0098	384.949	15.2651	0.565793								0.545204	14.7096	0	15.1128
0	552.402	0	24.5991	228.949	15.5696	0.577079								0.515832	13.9172	0	6.83882
0	51.5779	0	2.29682	231.951	15.5696	0.577079								0.553358	14.9296	0	18.1843
0	162.363	0	7.23023	234.951	16.0496	0.59487								0.565219	15.2496	0	18.8502
0	321.675	0	14.3245	387.949	16.3451	0.605823								0.565793	15.2651	0	16.0098
0	263.078	0	11.7151	237.949	16.5296	0.612661								0.577079	15.5696	0	24.5991
0	513.642	0	22.8731	240.951	17.2896	0.64083								0.577079	15.5696	0	2.29682
0	700.726	0	31.2041	390.951	17.3351	0.642517								0.59487	16.0496	0	7.23023
0	743.454	0	33.1068	393.949	17.5451	0.6503								0.572233	15.4389	0	14.5284
0	718.428	0	31.9924	243.949	17.9496	0.665293								0.605823	16.3451	0	14.3245
0	953.122	0	42.4436	396.949	18.3551	0.680322								0.612661	16.5296	0	11.7151
0	583.837	0	25.9989	246.947	18.3896	0.681601								0.64083	17.2896	0	22.8731
0	689.739	0	30.7149	249.951	18.7896	0.696427								0.642517	17.3351	0	31.2041
0	1002.87	0	44.6589	399.951	19.1651	0.710345								0.625458	16.8748	0	20.0292
0	734.603	0	32.7127	252.951	19.3696	0.717924								0.6503	17.5451	0	33.1068
0	940.304	0	41.8728	402.949	19.6451	0.728136								0.665293	17.9496	0	31.9924
0	778.551	0	34.6697	255.951	19.7496	0.732009								0.680322	18.3551	0	42.4436
0	996.155	0	44.3599	405.951	19.8251	0.734807								0.681601	18.3896	0	25.9989
0	782.518	0	34.8464	258.949	20.1496	0.746835								0.696427	18.7896	0	30.7149
239.578	999.207	10.6687	44.4958	408.949	20.2151	0.749262								0.674789	18.2058	0	32.8513
271.928	1004.7	12.1093	44.7404	411.951	20.6651	0.765941								0.710345	19.1651	0	44.6589
0	659.22	0	29.3558	267.949	21.3296	0.790571								0.717924	19.3696	0	32.7127
0	769.7	0	34.2756	270.95	21.3296	0.790571								0.728136	19.6451	0	41.8728
0	739.486	0	32.9301	273.95	21.3296	0.790571								0.732009	19.7496	0	34.6697
0	748.337	0	33.3243	276.949	21.3296	0.790571								0.734807	19.8251	0	44.3599
0	652.811	0	29.0704	279.95	21.3296	0.790571								0.746835	20.1496	0	34.8464
337.545	1080.08	15.0313	48.0973	438.949	21.4451	0.794852								0.749262	20.2151	10.6687	44.4958
313.435	1175.3	13.9576	52.3376	414.949	21.5651	0.799299								0.731331	19.7313	1.52409	39.6595
178.844	700.116	7.96412	31.177	282.949	21.7496	0.806138								0.765941	20.6651	12.1093	44.7404
175.487	738.876	7.81462	32.903	285.949	22.0696	0.817999								0.790571	21.3296	0	29.3558
266.74	613.441	11.8782	27.3172	288.949	22.2496	0.82467								0.790571	21.3296	0	34.2756
249.344	659.525	11.1036	29.3694	291.95	22.2496	0.82467								0.790571	21.3296	0	32.9301
302.753	637.856	13.4819	28.4045	294.949	22.2496	0.82467								0.790571	21.3296	0	33.3243
346.09	1136.54	15.4118	50.6116	441.951	22.4051	0.830434								0.790571	21.3296	0	29.0704
446.805	619.545	19.8967	27.589	417.949	22.6151	0.838217								0.794852	21.4451	15.0313	48.0973
334.798	743.148	14.9089	33.0932	297.95	22.6896	0.840979								0.799299	21.5651	13.9576	52.3376
402.857	962.888	17.9397	42.8785	429.949	23.0051	0.852672								0.789118	21.2904	5.13727	38.0164
402.857	646.402	17.9397	28.785	420.949	23.1551	0.858232								0.806138	21.7496	7.96412	31.177
350.058	493.805	15.5885	21.9897	300.95	23.3896	0.866924								0.817999	22.0696	7.81462	32.903
472.746	994.934	21.0519	44.3055	444.949	23.4851	0.870463								0.82467	22.2496	11.8782	27.3172
442.227	676.006	19.6929	30.1033	303.95	23.6096	0.875078								0.82467	22.2496	11.1036	29.3694
497.467	884.453	22.1528	39.3857	423.951	23.7251	0.879359								0.82467	22.2496	13.4819	28.4045
532.259	740.402	23.7021	32.9709	447.951	23.7851	0.881583								0.830434	22.4051	15.4118	50.6116
557.285	766.954	24.8165	34.1533	426.955	24.0251	0.890478								0.838217	22.6151	19.8967	27.589
523.408	877.434	23.308	39.0731	306.949	24.1296	0.894351								0.840979	22.6896	14.9089	33.0932
549.35	761.765	24.4632	33.9223	465.949	24.6251	0.912717								0.825972	22.2847	12.8075	32.5581
681.499	526.766	30.3479	23.4575	450.949	24.6851	0.914941								0.852672	23.0051	17.9397	42.8785
558.201	862.174	24.8573	38.3936	309.947	24.7096	0.915849								0.858232	23.1551	17.9397	28.785
650.064	539.889	28.9481	24.0419	468.952	24.8351	0.9205								0.866924	23.3896	15.5885	21.9897
765.733	492.279	34.0989	21.9217	312.949	25.3496	0.93957								0.870463	23.4851	21.0519	44.3055
720.259	597.876	32.0739	26.6241	462.949	25.4051	0.941627								0.875078	23.6096	19.6929	30.1033
1052.62	477.934	46.8742	21.283	471.952	26.2751	0.973873								0.879359	23.7251	22.1528	39.3857
1149.67	378.441	51.196	16.8524	456.949	26.4851	0.981657								0.881583	23.7851	23.7021	32.9709
1105.11	414.454	49.2117	18.4561	318.949	26.8096	0.993684								0.890478	24.0251	24.8165	34.1533
1188.12	434.597	52.9084	19.3531	459.951	26.8451	0.995								0.894351	24.1296	23.308	39.0731
1320.58	256.974	58.8067	11.4433	321.949	27.3896	1.01518								0.874349	23.5899	20.688	34.8494
1310.81	367.149	58.3718	16.3496	369.951	27.9396	1.03557								0.912717	24.6251	24.4632	33.9223
1338.28	308.552	59.595	13.7401	324.951	28.0496	1.03964								0.914941	24.6851	30.3479	23.4575
1645.91	203.565	73.2944	9.06496	327.949	28.8096	1.06781								0.915849	24.7096	24.8573	38.3936
1661.17	261.246	73.9739	11.6336	366.951	29.1696	1.08116								0.9205	24.8351	28.9481	24.0419
1518.65	173.35	67.6271	7.71949	330.947	29.6896	1.10043								0.93957	25.3496	34.0989	21.9217
1483.24	200.818	66.0506	8.94265	363.951	29.9496	1.11007								0.941627	25.4051	32.0739	26.6241
1887.63	105.597	84.0582	4.70236	333.947	30.5696	1.13305								0.924201	24.9349	29.1316	28.0602
1964.54	274.675	87.483	12.2316	360.949	30.9996	1.14898								0.973873	26.2751	46.8742	21.283
1999.02	214.246	89.0188	9.54064	357.949	31.1096	1.15306								0.981657	26.4851	51.196	16.8524
1997.5	182.506	88.9508	8.12721	336.951	31.3096	1.16047								0.993684	26.8096	49.2117	18.4561
2086.31	233.474	92.9057	10.3968	354.951	31.3296	1.16122								0.995	26.8451	52.9084	19.3531
2085.09	138.863	92.8513	6.18375	339.95	32.2696	1.19606								0.986054	26.6037	50.0476	18.9861
2245.62	157.48	100	7.01278	351.949	32.2896	1.1968								1.01518	27.3896	58.8067	11.4433
2222.73	183.727	98.9807	8.18157	345.949	33.7096	1.24943								1.03557	27.9396	58.3718	16.3496
														1.03964	28.0496	59.595	13.7401
														1.03013	27.7929	58.9245	13.8443
														1.06781	28.8096	73.2944	9.06496
														1.08116	29.1696	73.9739	11.6336
														1.07448	28.9896	73.6341	10.3493
														1.10043	29.6896	67.6271	7.71949
														1.11007	29.9496	66.0506	8.94265
														1.13305	30.5696	84.0582	4.70236
														1.14898	30.9996	87.483	12.2316
														1.15306	31.1096	89.0188	9.54064
														1.16047	31.3096	88.9508	8.12721
														1.16122	31.3296	92.9057	10.3968
														1.19606	32.2696	92.8513	6.18375
														1.1968	32.2896	100	7.01278
														1.15113	31.0574	85.4384	8.31748
														1.24943	33.7096	98.9807	8.18157

## Sheet: ND2.T2
ND002.T2.RL.HRRC.fns
Mmax	2245
Hmax	747.726				s50m.t2		s50m.t1						stimulation intensities normalized to s50mwave.t2
Hmax/Mmax	0.333063				26.98		26.98							26.98					times MT
M-wave	H-reflex	M%Mmax	H%Mmax	Marker Time:	Stim.intensity	times MT							times MT	Stim.intensity	M%Mmax	H%Mmax		Stim.intensity		M%Mmax	H%Mmax
0	0	0	0	99.403	8.2365	0.305282							0.305282	8.2365	0	0		8.7994	0.326145	0	0
0	0	0	0	102.403	8.3361	0.308973							0.308973	8.3361	0	0		10.2592	0.380252	0	0
0	0	0	0	105.403	9.0333	0.334815							0.334815	9.0333	0	0		11.5319	0.427423	0	0
0	0	0	0	449.78	9.1254	0.338228							0.338228	9.1254	0	0		13.0966	0.485417	0	0
0	0	0	0	108.403	9.2657	0.343428							0.343428	9.2657	0	0		14.5863	0.540633	0	0
0	0	0	0	452.779	9.889	0.366531							0.326145	8.7994	0	0		16.6557	0.617336	0	0
0	0	0	0	111.403	10.1953	0.377884							0.366531	9.889	0	0		18.369	0.680839	1.39569	2.16755
0	0	0	0	114.405	10.6933	0.396342							0.377884	10.1953	0	0		19.1842	0.711053	1.96779	4.49125
0	0	0	0	117.405	11.0917	0.411108							0.396342	10.6933	0	0		20.9939	0.778127	2.16151	12.8422
0	0	0	0	455.781	11.4826	0.425597							0.380252	10.2592	0	0		22.7928	0.844804	2.33144	24.1097
0	0	0	0	120.403	12.0213	0.445563							0.411108	11.0917	0	0		25.2435	0.935636	2.20229	26.568
0	0	0	0	458.779	13.0762	0.484663							0.425597	11.4826	0	0		27.5011	1.01931	2.04369	25.0681
0	0	0	0	123.405	13.1169	0.486171							0.445563	12.0213	0	0		29.0368	1.07624	2.37449	26.1375
0	0	0	0	126.405	14.0133	0.519396							0.427423	11.5319	0	0		30.735	1.13918	3.20828	17.9945
0	0	0	0	461.781	14.6698	0.543729							0.484663	13.0762	0	0		33.2582	1.2327	5.40151	17.5866
0	0	0	0	129.405	15.0757	0.558773							0.486171	13.1169	0	0		36.5672	1.35534	2.62825	15.3164
0	0	0	0	464.781	16.2634	0.602795							0.485417	13.0966	0	0
0	0	0	0	132.403	16.2709	0.603073							0.519396	14.0133	0	0
0	0	0	0	135.403	17.4329	0.646142							0.543729	14.6698	0	0
0	0	0	0	467.78	17.857	0.661861							0.558773	15.0757	0	0
16.1753	0	0.720504	0	165.406	17.9641	0.66583							0.540633	14.5863	0	0
47.9155	0	2.13432	0	168.406	18.2629	0.676905							0.602795	16.2634	0	0
41.8116	79.6557	1.86243	3.54814	162.404	18.3293	0.679366							0.603073	16.2709	0	0
45.474	22.5844	2.02557	1.00599	171.406	18.3957	0.681827							0.646142	17.4329	0	0
40.8961	35.7077	1.82165	1.59055	159.404	18.4289	0.683058							0.617336	16.6557	0	0
0	18.0065	0	0.80207	174.404	18.5285	0.686749							0.661861	17.857	0	0
47.3051	122.383	2.10713	5.45136	156.406	18.7609	0.695363							0.66583	17.9641	0.720504	0
42.422	159.617	1.88962	7.10987	177.406	18.7941	0.696594							0.676905	18.2629	2.13432	0
53.409	208.143	2.37902	9.27138	153.403	18.9601	0.702746							0.679366	18.3293	1.86243	3.54814
37.8441	46.9999	1.68571	2.09354	180.404	18.9601	0.702746							0.681827	18.3957	2.02557	1.00599
45.474	112.006	2.02557	4.98915	138.406	19.0265	0.705208							0.683058	18.4289	1.82165	1.59055
39.0649	39.0649	1.74008	1.74008	150.404	19.1261	0.708899							0.686749	18.5285	0	0.80207
47.3051	49.4415	2.10713	2.20229	147.403	19.2589	0.713821							0.695363	18.7609	2.10713	5.45136
46.6947	65.922	2.07994	2.93639	144.406	19.3253	0.716282							0.696594	18.7941	1.88962	7.10987
41.2012	145.883	1.83524	6.49813	141.405	19.3917	0.718744							0.680839	18.369	1.39569	2.16755
42.422	139.169	1.88962	6.19905	183.406	19.4249	0.719974							0.702746	18.9601	2.37902	9.27138
46.9999	219.435	2.09354	9.77438	186.404	20.3877	0.75566							0.702746	18.9601	1.68571	2.09354
44.2532	243.24	1.97119	10.8347	473.781	21.0442	0.779993							0.705208	19.0265	2.02557	4.98915
54.3246	402.246	2.4198	17.9174	189.406	21.5497	0.798729							0.708899	19.1261	1.74008	1.74008
49.7467	493.194	2.21589	21.9686	476.782	22.2062	0.823062							0.713821	19.2589	2.10713	2.20229
55.5454	556.98	2.47418	24.8098	192.406	22.3465	0.828262							0.716282	19.3253	2.07994	2.93639
51.5779	511.201	2.29745	22.7706	195.404	22.9441	0.850411							0.718744	19.3917	1.83524	6.49813
52.4934	603.675	2.33824	26.8897	198.404	23.6745	0.877483							0.719974	19.4249	1.88962	6.19905
50.0519	573.765	2.22948	25.5575	201.406	24.6041	0.911938							0.711053	19.1842	1.96779	4.49125
51.5779	640.298	2.29745	28.5211	482.781	25.3934	0.941193							0.75566	20.3877	2.09354	9.77438
46.6947	575.291	2.07994	25.6255	204.404	25.7329	0.953777							0.779993	21.0442	1.97119	10.8347
46.0844	587.499	2.05276	26.1692	485.782	26.987	1.00026							0.798729	21.5497	2.4198	17.9174
42.1168	537.753	1.87603	23.9533	207.404	27.3265	1.01284							0.778127	20.9939	2.16151	12.8422
49.4415	563.084	2.20229	25.0817	210.404	28.1897	1.04484							0.823062	22.2062	2.21589	21.9686
55.5454	735.519	2.47418	32.7625	488.781	28.5806	1.05933							0.828262	22.3465	2.47418	24.8098
50.9675	747.726	2.27027	33.3063	491.78	29.2114	1.08271							0.850411	22.9441	2.29745	22.7706
53.409	277.117	2.37902	12.3437	213.404	29.3185	1.08668							0.877483	23.6745	2.33824	26.8897
74.7726	443.447	3.33063	19.7527	216.404	30.2813	1.12236							0.844804	22.7928	2.33144	24.1097
65.922	337.24	2.93639	15.0218	219.404	30.6465	1.1359							0.911938	24.6041	2.22948	25.5575
75.383	431.24	3.35782	19.2089	222.406	31.2773	1.15928							0.941193	25.3934	2.29745	28.5211
117.805	441.616	5.24744	19.6711	225.404	32.5057	1.20481							0.953777	25.7329	2.07994	25.6255
123.299	385.461	5.49214	17.1697	228.406	32.9041	1.21957							0.935636	25.2435	2.20229	26.568
122.688	357.383	5.46495	15.919	231.404	34.3649	1.27372							1.00026	26.987	2.05276	26.1692
49.7467	269.792	2.21589	12.0175	234.406	35.6265	1.32048							1.01284	27.3265	1.87603	23.9533
67.448	326.863	3.00436	14.5596	237.406	36.6889	1.35986							1.04484	28.1897	2.20229	25.0817
59.8181	434.902	2.6645	19.372	315.439	37.3861	1.3857							1.01931	27.5011	2.04369	25.0681
68.6687	367.149	3.05874	16.3541	240.404	38.2825	1.41892							1.05933	28.5806	2.47418	32.7625
65.6168	403.162	2.9228	17.9582	312.404	38.9797	1.44476							1.08271	29.2114	2.27027	33.3063
63.1752	412.928	2.81404	18.3932	309.404	39.4113	1.46076							1.08668	29.3185	2.37902	12.3437
71.1103	428.188	3.1675	19.073	243.404	39.8761	1.47799							1.07624	29.0368	2.37449	26.1375
78.7402	336.324	3.50736	14.981	306.407	40.2745	1.49275							1.12236	30.2813	3.33063	19.7527
64.0908	483.123	2.85483	21.5199	303.404	41.4365	1.53582							1.1359	30.6465	2.93639	15.0218
55.5454	468.473	2.47418	20.8674	246.406	41.4697	1.53705							1.15928	31.2773	3.35782	19.2089
62.5649	377.22	2.78685	16.8027	249.404	41.9345	1.55428							1.13918	30.735	3.20828	17.9945
58.5973	385.766	2.61013	17.1833	300.406	42.4325	1.57274							1.20481	32.5057	5.24744	19.6711
61.0389	685.467	2.71888	30.533	497.78	42.8761	1.58918							1.21957	32.9041	5.49214	17.1697
69.5843	632.363	3.09952	28.1676	500.782	42.8761	1.58918							1.27372	34.3649	5.46495	15.919
63.1752	493.194	2.81404	21.9686	252.404	42.9637	1.59243							1.2327	33.2582	5.40151	17.5866
57.9869	454.129	2.58294	20.2285	297.406	43.0965	1.59735							1.32048	35.6265	2.21589	12.0175
61.6493	379.662	2.74607	16.9114	294.404	44.4245	1.64657							1.35986	36.6889	3.00436	14.5596
58.5973	426.662	2.61013	19.005	255.406	44.5573	1.65149							1.3857	37.3861	2.6645	19.372
77.5194	319.844	3.45298	14.2469	291.406	45.3541	1.68103							1.35534	36.5672	2.62825	15.3164
65.0064	502.35	2.89561	22.3764	288.406	45.9517	1.70318							1.41892	38.2825	3.05874	16.3541
64.7012	359.824	2.88201	16.0278	258.404	46.1509	1.71056							1.44476	38.9797	2.9228	17.9582
60.4285	380.883	2.69169	16.9658	285.406	46.2505	1.71425							1.46076	39.4113	2.81404	18.3932
75.6882	521.882	3.37141	23.2464	261.406	47.7445	1.76963							1.47799	39.8761	3.1675	19.073
58.9025	411.402	2.62372	18.3253	282.406	47.8441	1.77332							1.49275	40.2745	3.50736	14.981
59.2077	506.623	2.63731	22.5667	264.406	49.3381	1.82869							1.45904	39.3648	3.09409	17.3519
64.0908	316.181	2.85483	14.0838	279.404	49.4377	1.83238							1.53582	41.4365	2.85483	21.5199
63.4804	396.142	2.82764	17.6455	267.406	50.6661	1.87791							1.53705	41.4697	2.47418	20.8674
61.9545	444.363	2.75966	19.7935	270.404	50.6661	1.87791							1.55428	41.9345	2.78685	16.8027
59.8181	274.98	2.6645	12.2486	273.404	50.6661	1.87791							1.57274	42.4325	2.61013	17.1833
58.5973	330.22	2.61013	14.7091	276.404	50.9981	1.89022							1.58918	42.8761	2.71888	30.533
													1.58918	42.8761	3.09952	28.1676
													1.59243	42.9637	2.81404	21.9686
													1.59735	43.0965	2.58294	20.2285
													1.571	42.3857	2.74267	22.1589

## Sheet: ND3.T1
ND003.T1.RL.HRRC.fns
Mmax	3630.29
Hmax	1685.59
Hmax/Mmax	0.464313				21.19										21.19
M-wave	H-reflex	M%Mmax	H%Mmax	Marker Time:	Stim_Intensity										Stim_Intensity	M%Mmax	H%Mmax		Stim_Intensity		M%Mmax	H%Mmax
149.545	0	0	0	292.958	9.1696	0.432732								0.432732	9.1696	0	0		9.2296	0.435564	0	0.114334
151.987	0	0	0	295.957	9.1696	0.432732								0.432732	9.1696	0	0		10.0396	0.47379	1.48802	4.24828
145.883	0	0	0	298.958	9.1696	0.432732								0.432732	9.1696	0	0		11.0936	0.52353	4.60558	10.5591
149.85	20.7532	0	0.571669	301.959	9.1696	0.432732								0.432732	9.1696	0	0.571669		12.1631	0.574002	5.04063	24.3485
144.662	0	0	0	304.958	9.4696	0.44689								0.44689	9.4696	0	0		13.2391	0.624781	5.26902	34.1047
154.123	23.1948	0	0.638924	307.957	9.7696	0.461048								0.435564	9.2296	0	0.114334		14.3608	0.677714	5.47037	38.9037
155.039	270.097	0	7.4401	310.958	10.0696	0.475205								0.461048	9.7696	0	0.638924		15.3895	0.726262	5.72806	35.6764
162.058	169.383	4.46406	4.66583	313.96	10.2796	0.485116								0.475205	10.0696	0	7.4401		16.4964	0.778499	6.98781	36.5476
166.026	47.3051	4.57335	1.30307	631.96	10.7476	0.507202								0.485116	10.2796	4.46406	4.66583		17.3796	0.820179	10.1247	39.9405
164.5	176.097	4.53132	4.85078	316.958	10.7596	0.507768								0.47379	10.0396	1.48802	4.24828		18.6142	0.878443	20.169	30.2009
176.402	0	4.85918	0	634.96	10.7776	0.508617								0.507202	10.7476	4.57335	1.30307		19.5162	0.921011	31.7539	28.8483
165.415	343.649	4.55654	9.46616	628.962	10.8376	0.511449								0.507768	10.7596	4.53132	4.85078		20.6856	0.976196	42.155	23.9582
127.876	0	3.52249	0	637.96	10.9576	0.517112								0.508617	10.7776	4.85918			22.0079	1.0386	58.2538	23.9693
171.214	665.629	4.71627	18.3354	625.96	11.0776	0.522775								0.511449	10.8376	4.55654	9.46616		22.4386	1.05892	58.5624	24.09
149.24	0	4.11097	0	640.962	11.1376	0.525606								0.517112	10.9576	3.52249			23.8096	1.12362	68.6549	21.9588
176.708	616.188	4.86759	16.9735	622.961	11.1676	0.527022								0.522775	11.0776	4.71627	18.3354		25.8796	1.22131	73.6402	19.2392
163.889	277.422	4.5145	7.64187	643.96	11.2276	0.529854								0.525606	11.1376	4.11097			28.4896	1.34448	82.148	10.4288
183.117	546.603	5.04414	15.0567	646.96	11.4076	0.538348								0.527022	11.1676	4.86759	16.9735		31.1296	1.46907	94.111	0
180.675	584.447	4.97688	16.0992	649.962	11.4376	0.539764								0.529854	11.2276	4.5145	7.64187		32.8658	1.55101	97.0534	0
181.285	192.578	4.99369	5.30475	652.96	11.5876	0.546843								0.538348	11.4076	5.04414	15.0567			1.6	100	0
175.487	709.272	4.83396	19.5376	319.958	11.6896	0.551656								0.539764	11.4376	4.97688	16.0992			1.7	100	0
176.402	640.908	4.85918	17.6545	655.96	11.7676	0.555337								0.546843	11.5876	4.99369	5.30475
185.558	1160.65	5.11139	31.9714	619.961	11.8876	0.561								0.52353	11.0936	4.60558	10.5591
179.149	1047.73	4.93485	28.8609	322.96	11.9596	0.564398								0.551656	11.6896	4.83396	19.5376
186.169	1121.89	5.12821	30.9037	658.962	12.2776	0.579405								0.555337	11.7676	4.85918	17.6545
181.896	853.018	5.01051	23.4973	661.962	12.2776	0.579405								0.561	11.8876	5.11139	31.9714
187.084	514.558	5.15343	14.174	664.966	12.2776	0.579405								0.564398	11.9596	4.93485	28.8609
181.285	821.583	4.99369	22.6314	667.96	12.2776	0.579405								0.579405	12.2776	5.12821	30.9037
190.746	689.129	5.25431	18.9828	670.96	12.2776	0.579405								0.579405	12.2776	5.01051	23.4973
189.831	650.674	5.22909	17.9235	673.962	12.2776	0.579405								0.579405	12.2776	5.15343	14.174
178.844	1241.23	4.92644	34.1908	325.96	12.2896	0.579972								0.579405	12.2776	4.99369	22.6314
183.422	1156.38	5.05254	31.8537	616.962	12.6976	0.599226								0.579405	12.2776	5.25431	18.9828
188.305	1286.39	5.18705	35.4351	328.958	12.7696	0.602624								0.579405	12.2776	5.22909	17.9235
194.104	1244.28	5.34678	34.2749	331.958	13.2196	0.62386								0.579972	12.2896	4.92644	34.1908
188	1023.62	5.17865	28.1967	334.958	13.3696	0.630939								0.599226	12.6976	5.05254	31.8537
194.714	1398.1	5.3636	38.512	613.961	13.5976	0.641699								0.574002	12.1631	5.04063	24.3485
197.461	1233.6	5.43926	33.9807	610.959	14.0176	0.66152								0.602624	12.7696	5.18705	35.4351
194.409	1365.44	5.35519	37.6124	340.96	14.0896	0.664917								0.62386	13.2196	5.34678	34.2749
192.883	1405.12	5.31316	38.7053	343.96	14.2696	0.673412								0.630939	13.3696	5.17865	28.1967
204.785	1606.54	5.64103	44.2539	607.961	14.2876	0.674261								0.641699	13.5976	5.3636	38.512
201.123	1357.5	5.54014	37.3939	676.962	14.2876	0.674261								0.624781	13.2391	5.26902	34.1047
200.818	1474.09	5.53174	40.6053	514.961	14.3113	0.67538								0.66152	14.0176	5.43926	33.9807
195.324	1476.53	5.38041	40.6726	346.96	14.4496	0.681907								0.664917	14.0896	5.35519	37.6124
198.987	1510.1	5.48129	41.5973	604.962	14.6176	0.689835								0.673412	14.2696	5.31316	38.7053
194.409	1474.7	5.35519	40.6221	349.958	14.6296	0.690401								0.674261	14.2876	5.64103	44.2539
205.701	1219.56	5.66625	33.5939	601.961	14.6476	0.691251								0.674261	14.2876	5.54014	37.3939
197.461	1146.92	5.43926	31.5931	352.959	14.8996	0.703143								0.67538	14.3113	5.53174	40.6053
203.565	1342.24	5.6074	36.9735	598.959	14.9176	0.703992								0.681907	14.4496	5.38041	40.6726
201.428	1043.15	5.54855	28.7348	592.962	15.0976	0.712487								0.689835	14.6176	5.48129	41.5973
199.902	1279.68	5.50652	35.2501	595.961	15.0976	0.712487								0.690401	14.6296	5.35519	40.6221
198.987	1352.32	5.48129	37.2509	355.96	15.1096	0.713053								0.691251	14.6476	5.66625	33.5939
213.941	1324.85	5.89323	36.4943	583.961	15.1576	0.715319								0.677714	14.3608	5.47037	38.9037
193.798	1511.63	5.33838	41.6393	358.961	15.1996	0.717301								0.703143	14.8996	5.43926	31.5931
208.143	1484.16	5.7335	40.8827	580.959	15.2476	0.719566								0.703992	14.9176	5.6074	36.9735
200.818	1361.78	5.53174	37.5116	577.961	15.3676	0.725229								0.712487	15.0976	5.54855	28.7348
198.071	1461.58	5.45607	40.2606	361.96	15.4096	0.727211								0.712487	15.0976	5.50652	35.2501
224.013	1322.1	6.17066	36.4187	574.959	15.4876	0.730892								0.713053	15.1096	5.48129	37.2509
219.13	1100.53	6.03615	30.3153	571.961	15.6376	0.737971								0.715319	15.1576	5.89323	36.4943
202.954	1412.13	5.59058	38.8987	364.96	15.7096	0.741369								0.717301	15.1996	5.33838	41.6393
218.824	1450.59	6.02774	39.958	565.961	15.7576	0.743634								0.719566	15.2476	5.7335	40.8827
223.402	1302.26	6.15385	35.8722	568.959	15.7576	0.743634								0.725229	15.3676	5.53174	37.5116
218.519	996.155	6.01934	27.4401	559.961	15.8776	0.749297								0.727211	15.4096	5.45607	40.2606
212.11	1125.56	5.84279	31.0046	367.958	15.8896	0.749863								0.730892	15.4876	6.17066	36.4187
248.123	1235.43	6.8348	34.0311	556.961	15.9976	0.75496								0.737971	15.6376	6.03615	30.3153
243.545	1034.61	6.7087	28.4994	553.959	16.0576	0.757791								0.741369	15.7096	5.59058	38.8987
227.065	978.758	6.25473	26.9609	550.959	16.0876	0.759207								0.743634	15.7576	6.02774	39.958
214.857	1280.6	5.91845	35.2753	370.96	16.0996	0.759773								0.743634	15.7576	6.15385	35.8722
215.467	1507.66	5.93527	41.5301	373.958	16.2796	0.768268								0.749297	15.8776	6.01934	27.4401
226.759	1304.71	6.24632	35.9395	544.959	16.2976	0.769118								0.749863	15.8896	5.84279	31.0046
254.227	1208.57	7.00294	33.2913	376.96	16.4896	0.778178								0.726262	15.3895	5.72806	35.6764
244.461	1062.99	6.73392	29.2812	541.961	16.5076	0.779028								0.75496	15.9976	6.8348	34.0311
269.487	1309.28	7.42329	36.0656	379.96	16.6696	0.786673								0.757791	16.0576	6.7087	28.4994
253.617	1544.59	6.98613	42.5473	535.959	16.7476	0.790354								0.759207	16.0876	6.25473	26.9609
266.435	1685.59	7.33922	46.4313	538.961	16.7476	0.790354								0.759773	16.0996	5.91845	35.2753
292.987	1262.59	8.07062	34.7793	532.959	16.8076	0.793185								0.768268	16.2796	5.93527	41.5301
279.558	1475.92	7.70071	40.6557	382.96	16.8496	0.795168								0.769118	16.2976	6.24632	35.9395
271.623	1367.58	7.48214	37.6713	529.961	16.8976	0.797433								0.778178	16.4896	7.00294	33.2913
296.954	1642.86	8.17991	45.2543	385.96	16.9096	0.797999								0.779028	16.5076	6.73392	29.2812
297.87	1091.99	8.20513	30.0799	526.961	17.0476	0.804512								0.786673	16.6696	7.42329	36.0656
270.097	1545.5	7.4401	42.5725	388.958	17.0596	0.805078								0.790354	16.7476	6.98613	42.5473
436.428	1625.47	12.0219	44.7751	517.959	17.1676	0.810175								0.790354	16.7476	7.33922	46.4313
325.032	1591.89	8.95334	43.8504	520.961	17.1676	0.810175								0.793185	16.8076	8.07062	34.7793
365.013	1374.9	10.0546	37.8731	523.961	17.1676	0.810175								0.795168	16.8496	7.70071	40.6557
297.565	1501.56	8.19672	41.3619	679.962	17.1676	0.810175								0.797433	16.8976	7.48214	37.6713
284.746	1570.84	7.84363	43.2703	391.962	17.2396	0.813572								0.797999	16.9096	8.17991	45.2543
275.591	1620.58	7.59143	44.6406	394.959	17.4796	0.824899								0.778499	16.4964	6.98781	36.5476
411.097	1398.4	11.3241	38.5204	397.961	17.6296	0.831977								0.804512	17.0476	8.20513	30.0799
382.103	1507.97	10.5254	41.5385	400.961	17.7496	0.83764								0.805078	17.0596	7.4401	42.5725
494.11	1127.08	13.6108	31.0467	403.961	17.7496	0.83764								0.810175	17.1676	12.0219	44.7751
571.019	1443.26	15.7293	39.7562	406.961	17.9296	0.846135								0.810175	17.1676	8.95334	43.8504
652.811	1095.95	17.9823	30.1892	409.96	18.0796	0.853214								0.810175	17.1676	10.0546	37.8731
571.629	1241.53	15.7461	34.1992	412.961	18.2296	0.860293								0.810175	17.1676	8.19672	41.3619
657.999	1175.3	18.1253	32.3749	415.959	18.3496	0.865956								0.813572	17.2396	7.84363	43.2703
682.72	1108.47	18.8062	30.5338	418.959	18.5296	0.87445								0.824899	17.4796	7.59143	44.6406
779.772	978.758	21.4796	26.9609	421.961	18.7096	0.882945								0.831977	17.6296	11.3241	38.5204
573.155	1112.74	15.7881	30.6515	424.961	18.7696	0.885776								0.83764	17.7496	10.5254	41.5385
702.558	990.356	19.3527	27.2804	427.961	18.7696	0.885776								0.83764	17.7496	13.6108	31.0467
859.427	1005.31	23.6738	27.6923	430.959	18.7696	0.885776								0.846135	17.9296	15.7293	39.7562
904.596	1219.56	24.918	33.5939	715.96	18.9676	0.89512								0.820179	17.3796	10.1247	39.9405
937.252	1035.83	25.8176	28.533	718.96	18.9676	0.89512								0.853214	18.0796	17.9823	30.1892
1065.13	1164.62	29.3401	32.0807	712.962	19.0876	0.900783								0.860293	18.2296	15.7461	34.1992
655.863	1489.96	18.0664	41.0425	436.959	19.1596	0.904181								0.865956	18.3496	18.1253	32.3749
1012.94	1221.39	27.9025	33.6444	709.96	19.2076	0.906446								0.87445	18.5296	18.8062	30.5338
1043.76	1026.06	28.7516	28.264	706.962	19.2676	0.909278								0.882945	18.7096	21.4796	26.9609
1115.18	986.694	30.7188	27.1795	721.96	19.2676	0.909278								0.885776	18.7696	15.7881	30.6515
1006.84	1110.6	27.7343	30.5927	745.962	19.2676	0.909278								0.885776	18.7696	19.3527	27.2804
1042.54	943.051	28.718	25.9773	748.96	19.2676	0.909278								0.885776	18.7696	23.6738	27.6923
1058.11	1023.01	29.1467	28.1799	439.961	19.4596	0.918339								0.89512	18.9676	24.918	33.5939
1131.97	1025.15	31.1812	28.2388	724.971	19.5076	0.920604								0.89512	18.9676	25.8176	28.533
1308.67	994.934	36.0488	27.4065	703.96	19.6276	0.926267								0.878443	18.6142	20.169	30.2009
1339.5	1148.45	36.8979	31.6351	727.962	19.6276	0.926267								0.900783	19.0876	29.3401	32.0807
1462.8	874.687	40.2942	24.0942	742.962	19.6876	0.929099								0.904181	19.1596	18.0664	41.0425
1176.83	1049.26	32.417	28.9029	442.959	19.7296	0.931081								0.906446	19.2076	27.9025	33.6444
1067.57	862.785	29.4073	23.7663	445.961	19.9396	0.940991								0.909278	19.2676	28.7516	28.264
1356.89	901.239	37.3771	24.8256	682.962	20.0476	0.946088								0.909278	19.2676	30.7188	27.1795
1599.52	934.505	44.0605	25.7419	739.962	20.1076	0.948919								0.909278	19.2676	27.7343	30.5927
1200.33	885.674	33.0643	24.3968	448.959	20.1796	0.952317								0.909278	19.2676	28.718	25.9773
1413.66	856.681	38.9407	23.5982	451.961	20.3896	0.962227								0.918339	19.4596	29.1467	28.1799
1529.02	772.752	42.1185	21.2863	454.961	20.5996	0.972138								0.920604	19.5076	31.1812	28.2388
1643.47	800.525	45.2711	22.0513	457.961	20.8696	0.98488								0.926267	19.6276	36.0488	27.4065
1661.48	965.94	45.7671	26.6078	736.991	20.9476	0.988561								0.926267	19.6276	36.8979	31.6351
1734.11	936.947	47.768	25.8092	700.96	21.1276	0.997055								0.929099	19.6876	40.2942	24.0942
1634.01	807.239	45.0105	22.2362	460.961	21.4096	1.01036								0.931081	19.7296	32.417	28.9029
2190.69	907.343	60.3447	24.9937	697.96	21.9676	1.0367								0.940991	19.9396	29.4073	23.7663
2066.17	820.363	56.9147	22.5977	685.96	22.0276	1.03953								0.946088	20.0476	37.3771	24.8256
2183.06	848.44	60.1345	23.3712	733.96	22.0276	1.03953								0.948919	20.1076	44.0605	25.7419
2306.05	802.356	63.5225	22.1017	688.96	22.2076	1.04802								0.921011	19.5162	31.7539	28.8483
2222.12	1018.13	61.2106	28.0454	691.962	22.2076	1.04802								0.952317	20.1796	33.0643	24.3968
2201.37	887.2	60.6389	24.4388	694.96	22.2076	1.04802								0.962227	20.3896	38.9407	23.5982
2111.03	967.466	58.1505	26.6499	730.962	22.3876	1.05652								0.972138	20.5996	42.1185	21.2863
2140.94	781.603	58.9744	21.5301	463.961	22.4896	1.06133								0.98488	20.8696	45.2711	22.0513
2372.89	778.246	65.3636	21.4376	466.961	23.3896	1.1038								0.988561	20.9476	45.7671	26.6078
2611.85	816.09	71.9462	22.48	469.961	24.2296	1.14345								0.997055	21.1276	47.768	25.8092
2595.98	726.057	71.509	20	472.961	25.4296	1.20008								0.976196	20.6856	42.155	23.9582
2750.72	670.817	75.7713	18.4784	475.959	26.3296	1.24255								1.01036	21.4096	45.0105	22.2362
2841.36	444.973	78.2682	12.2573	478.961	27.7696	1.3105								1.0367	21.9676	60.3447	24.9937
3123.05	312.214	86.0277	8.60025	481.961	29.2096	1.37846								1.03953	22.0276	56.9147	22.5977
3361.72	0	92.6019	0	484.961	30.6496	1.44642								1.03953	22.0276	60.1345	23.3712
3471.28	0	95.62	0	487.959	31.6096	1.49172								1.04802	22.2076	63.5225	22.1017
3624.79	0	99.8487	0	490.961	32.1196	1.51579								1.04802	22.2076	61.2106	28.0454
3297.32	0	90.8281	0	493.961	32.8396	1.54977								1.04802	22.2076	60.6389	24.4388
3607.4	0	99.3695	0	496.961	32.8696	1.55118								1.0386	22.0079	58.2538	23.9693
3489.29	0	96.116	0	499.959	32.8996	1.5526								1.05652	22.3876	58.1505	26.6499
3492.34	0	96.2001	0	502.959	32.8996	1.5526								1.06133	22.4896	58.9744	21.5301
3630.29	0	100	0	505.961	33.0196	1.55826								1.05892	22.4386	58.5624	24.09
3467.01	0	95.5023	0	508.961	33.1396	1.56393								1.1038	23.3896	65.3636	21.4376
3578.1	0	98.5624	0	511.959	33.1396	1.56393								1.14345	24.2296	71.9462	22.48
														1.12362	23.8096	68.6549	21.9588
														1.20008	25.4296	71.509	20
														1.24255	26.3296	75.7713	18.4784
														1.22131	25.8796	73.6402	19.2392
														1.3105	27.7696	78.2682	12.2573
														1.37846	29.2096	86.0277	8.60025
														1.34448	28.4896	82.148	10.4288
														1.44642	30.6496	92.6019	0
														1.49172	31.6096	95.62	0
														1.46907	31.1296	94.111	0
														1.51579	32.1196	99.8487	0
														1.54977	32.8396	90.8281	0
														1.55118	32.8696	99.3695	0
														1.5526	32.8996	96.116	0
														1.5526	32.8996	96.2001	0
														1.55826	33.0196	100	0
														1.56393	33.1396	95.5023	0
														1.56393	33.1396	98.5624	0
														1.55101	32.8658	97.0534	0

## Sheet: ND3.T2
ND003.T2.RL.HRRC.fns
Mmax	3630
Hmax	2174.82				s50m.t2		s50m.t1							stimulation intensities normalized to s50mwave.t2												stimulation intensities normalized to s50mwave.t1
Hmax/Mmax	0.599123				22.73		21.19								22.73											21.19
M-wave	H-reflex	M%Mmax	H%Mmax	Marker Time:	Stim_Intensity										Stim_Intensity	M%Mmax	H%Mmax		Stim_Intensity		M%Mmax	H%Mmax					Stim_Intensity	M%Mmax	H%Mmax		Stim_Intensity		M%Mmax	H%Mmax
0	0	0	0	367.104	6.9075	0.303894	0.325979							0.303894	6.9075	0	0		7.0564	0.310444	0	0				0.325979	6.9075	0	0		7.0564	0.333006	0	0
0	0	0	0	94.1055	7.2053	0.316995	0.340033							0.316995	7.2053	0	0		8.47545	0.372875	0	0				0.340033	7.2053	0	0		8.1349	0.383903	0	0
0	0	0	0	97.1035	8.1349	0.357893	0.383903							0.310444	7.0564	0	0		9.84745	0.433236	0.559103	0				0.333006	7.0564	0	0		8.8087	0.415701	0	0
0	0	0	0	370.104	8.5011	0.374004	0.401185							0.357893	8.1349	0	0		10.8195	0.476003	2.79762	0.647382				0.383903	8.1349	0	0		10.1047	0.476864	1.06776	0
0	0	0	0	100.103	8.6329	0.379802	0.407404							0.374004	8.5011	0	0		11.9794	0.527031	7.10821	15.7558				0.401185	8.5011	0	0		11.2242	0.529692	4.57511	2.77029
0	0	0	0	103.103	8.6329	0.379802	0.407404							0.379802	8.6329	0	0		13.1053	0.576563	8.33495	33.7487				0.407404	8.6329	0	0		12.1998	0.575734	7.5612	22.1184
0	0	0	0	229.106	9.4679	0.416538	0.44681							0.379802	8.6329	0	0		14.226	0.625868	9.14238	37.6877				0.407404	8.6329	0	0		13.2105	0.623429	8.43966	32.6863
0	0	0	0	106.103	9.7617	0.429463	0.460675							0.372875	8.47545	0	0		15.4552	0.679948	8.75332	42.3804				0.44681	9.4679	0	0		14.346	0.67702	9.10118	40.0851
0	0	0	0	232.108	10.0655	0.442829	0.475012							0.416538	9.4679	0	0		16.3924	0.72118	8.7859	44.5668				0.415701	8.8087	0	0		15.4552	0.729364	8.75332	42.3804
81.1817	0	2.23641	0	373.106	10.0947	0.444114	0.47639							0.429463	9.7617	0	0		17.2259	0.75785	7.27494	42.2804				0.460675	9.7617	0	0		16.3924	0.773592	8.7859	44.5668
73.857	0	2.03463	0	226.104	10.4971	0.461817	0.49538							0.442829	10.0655	0	0		18.6281	0.819538	8.06565	47.839				0.475012	10.0655	0	0		17.2259	0.812927	7.27494	42.2804
0	0	0	0	109.106	10.7577	0.473282	0.507678							0.444114	10.0947	2.23641	0		19.9008	0.875529	22.0186	50.0571				0.47639	10.0947	2.23641	0		18.6281	0.879099	8.06565	47.839
179.454	45.1688	4.94364	1.24432	223.104	10.8623	0.477884	0.512614							0.433236	9.84745	0.559103	0		21.0175	0.924659	32.5841	35.7886				0.49538	10.4971	2.03463	0		19.5678	0.923443	17.5858	53.9723
152.902	48.8311	4.21219	1.34521	235.106	11.1611	0.491029	0.526715							0.461817	10.4971	2.03463	0		22.1754	0.975598	37.7342	27.1312				0.476864	10.1047	1.06776	0		20.5959	0.971961	29.5954	41.1331
238.052	304.889	6.5579	8.39915	112.106	11.5213	0.506876	0.543714							0.473282	10.7577	0	0		23.1636	1.01907	44.1481	20.2212				0.507678	10.7577	0	0		21.7811	1.0279	35.546	30.8401
209.363	103.461	5.76759	2.85016	115.106	11.5213	0.506876	0.543714							0.477884	10.8623	4.94364	1.24432		26.2173	1.15342	60.2276	5.36823				0.512614	10.8623	4.94364	1.24432		22.8103	1.07647	42.4983	22.0951
216.688	101.019	5.96937	2.7829	118.106	11.5213	0.506876	0.543714							0.491029	11.1611	4.21219	1.34521		28.3089	1.24544	68.2147	2.72825				0.526715	11.1611	4.21219	1.34521		23.8083	1.12356	46.2878	15.0327
250.565	1119.15	6.90261	30.8305	376.104	11.6883	0.514223	0.551595							0.476003	10.8195	2.79762	0.647382		30.8278	1.35626	84.8327	0.736502				0.543714	11.5213	6.5579	8.39915		26.2173	1.23725	60.2276	5.36823
268.876	399.499	7.40706	11.0055	238.112	11.8251	0.520242	0.558051							0.506876	11.5213	6.5579	8.39915		32.9386	1.44913	83.0334	0.252227				0.543714	11.5213	5.76759	2.85016		28.3089	1.33596	68.2147	2.72825
257.889	365.623	7.10439	10.0723	121.103	12.0857	0.531707	0.570349							0.506876	11.5213	5.76759	2.85016		35.0269	1.541	99	0				0.543714	11.5213	5.96937	2.7829		30.8278	1.45483	84.8327	0.736502
305.194	199.902	8.40756	5.50695	241.108	12.1571	0.534848	0.573719							0.506876	11.5213	5.96937	2.7829		37.6099	1.65464	99	0				0.529692	11.2242	4.57511	2.77029		32.9386	1.55444	83.0334	0.252227
253.311	431.85	6.97827	11.8967	124.103	12.2517	0.53901	0.578183							0.514223	11.6883	6.90261	30.8305									0.551595	11.6883	6.90261	30.8305		35.0269	1.65299	99	0
258.5	979.369	7.1212	26.9799	244.106	12.2899	0.540691	0.579986							0.520242	11.8251	7.40706	11.0055									0.558051	11.8251	7.40706	11.0055		37.6099	1.77489	99	0
304.584	739.486	8.39074	20.3715	220.106	12.4559	0.547994	0.58782							0.531707	12.0857	7.10439	10.0723									0.570349	12.0857	7.10439	10.0723
275.285	1547.03	7.58362	42.6179	247.104	12.4559	0.547994	0.58782							0.534848	12.1571	8.40756	5.50695									0.573719	12.1571	8.40756	5.50695
296.039	1444.18	8.15533	39.7846	250.104	12.5887	0.553836	0.594087							0.53901	12.2517	6.97827	11.8967									0.578183	12.2517	6.97827	11.8967
282	1582.74	7.76858	43.6016	253.106	12.7879	0.5626	0.603487							0.540691	12.2899	7.1212	26.9799									0.579986	12.2899	7.1212	26.9799
319.539	708.051	8.80271	19.5055	127.106	12.8825	0.566762	0.607952							0.547994	12.4559	8.39074	20.3715									0.58782	12.4559	8.39074	20.3715
284.136	1267.78	7.82744	34.925	256.118	12.8875	0.566982	0.608188							0.547994	12.4559	7.58362	42.6179									0.58782	12.4559	7.58362	42.6179
279.253	1633.71	7.69292	45.0057	379.106	12.9499	0.569727	0.611133							0.527031	11.9794	7.10821	15.7558									0.594087	12.5887	8.15533	39.7846
296.344	1223.52	8.16374	33.7059	259.104	13.0535	0.574285	0.616022							0.553836	12.5887	8.15533	39.7846									0.575734	12.1998	7.5612	22.1184
321.065	731.856	8.84475	20.1613	130.103	13.2809	0.584289	0.626753							0.5626	12.7879	7.76858	43.6016									0.603487	12.7879	7.76858	43.6016
302.448	1568.7	8.33189	43.2149	262.106	13.3191	0.58597	0.628556							0.566762	12.8825	8.80271	19.5055									0.607952	12.8825	8.80271	19.5055
331.136	746.811	9.1222	20.5733	133.103	13.3473	0.587211	0.629887							0.566982	12.8875	7.82744	34.925									0.608188	12.8875	7.82744	34.925
286.578	1858.94	7.8947	51.2104	382.111	13.5143	0.594558	0.637768							0.569727	12.9499	7.69292	45.0057									0.611133	12.9499	7.69292	45.0057
329.61	709.577	9.08016	19.5476	136.107	13.5465	0.595974	0.639287							0.574285	13.0535	8.16374	33.7059									0.616022	13.0535	8.16374	33.7059
337.85	1019.96	9.30717	28.0981	139.106	13.7457	0.604738	0.648688							0.584289	13.2809	8.84475	20.1613									0.626753	13.2809	8.84475	20.1613
357.993	1036.44	9.86207	28.5521	217.104	14.0495	0.618104	0.663025							0.58597	13.3191	8.33189	43.2149									0.628556	13.3191	8.33189	43.2149
304.584	1613.87	8.39074	44.4592	265.108	14.3151	0.629789	0.675559							0.587211	13.3473	9.1222	20.5733									0.629887	13.3473	9.1222	20.5733
297.259	2174.82	8.18896	59.9123	385.106	14.3443	0.631073	0.676937							0.594558	13.5143	7.8947	51.2104									0.637768	13.5143	7.8947	51.2104
361.655	995.239	9.96296	27.4171	142.111	14.6753	0.645636	0.692558							0.595974	13.5465	9.08016	19.5476									0.639287	13.5465	9.08016	19.5476
330.22	1706.65	9.09698	47.0151	268.104	15.0123	0.660462	0.708462							0.576563	13.1053	8.33495	33.7487									0.648688	13.7457	9.30717	28.0981
283.526	1986.82	7.81062	54.7332	352.104	15.1783	0.667765	0.716295							0.604738	13.7457	9.30717	28.0981									0.623429	13.2105	8.43966	32.6863
294.207	1225.05	8.10489	33.7479	349.106	15.3443	0.675068	0.724129							0.618104	14.0495	9.86207	28.5521									0.663025	14.0495	9.86207	28.5521
312.824	1699.32	8.61775	46.8133	271.11	15.3775	0.676529	0.725696							0.629789	14.3151	8.39074	44.4592									0.675559	14.3151	8.39074	44.4592
266.13	2135.75	7.33139	58.8361	388.108	15.6059	0.686577	0.736475							0.631073	14.3443	8.18896	59.9123									0.676937	14.3443	8.18896	59.9123
386.071	916.194	10.6356	25.2395	214.104	15.6431	0.688214	0.73823							0.645636	14.6753	9.96296	27.4171									0.692558	14.6753	9.96296	27.4171
365.013	903.375	10.0554	24.8864	145.107	15.7045	0.690915	0.741128							0.625868	14.226	9.14238	37.6877									0.67702	14.346	9.10118	40.0851
303.974	1734.11	8.37393	47.7718	274.106	15.7759	0.694056	0.744497							0.660462	15.0123	9.09698	47.0151									0.708462	15.0123	9.09698	47.0151
289.629	1909.91	7.97877	52.6145	277.104	16.0747	0.707202	0.758598							0.667765	15.1783	7.81062	54.7332									0.716295	15.1783	7.81062	54.7332
289.629	1871.76	7.97877	51.5636	280.104	16.2739	0.715966	0.767999							0.675068	15.3443	8.10489	33.7479									0.724129	15.3443	8.10489	33.7479
352.805	1219.25	9.71914	33.5882	148.105	16.4017	0.721588	0.77403							0.676529	15.3775	8.61775	46.8133									0.725696	15.3775	8.61775	46.8133
291.766	2003.91	8.03763	55.204	283.106	16.4731	0.724729	0.7774							0.686577	15.6059	7.33139	58.8361									0.736475	15.6059	7.33139	58.8361
370.811	1084.05	10.2152	29.8637	346.108	16.7387	0.736414	0.789934							0.688214	15.6431	10.6356	25.2395									0.73823	15.6431	10.6356	25.2395
354.331	1268.39	9.76118	34.9418	211.106	17.1703	0.755403	0.810302							0.690915	15.7045	10.0554	24.8864									0.741128	15.7045	10.0554	24.8864
207.837	1545.5	5.72555	42.5759	337.104	17.1703	0.755403	0.810302							0.694056	15.7759	8.37393	47.7718									0.744497	15.7759	8.37393	47.7718
224.013	1701.76	6.17115	46.8806	340.106	17.1703	0.755403	0.810302							0.679948	15.4552	8.75332	42.3804									0.729364	15.4552	8.75332	42.3804
351.584	949.765	9.68551	26.1643	343.106	17.1703	0.755403	0.810302							0.707202	16.0747	7.97877	52.6145									0.758598	16.0747	7.97877	52.6145
215.467	2089.97	5.93574	57.575	391.108	17.1995	0.756687	0.81168							0.715966	16.2739	7.97877	51.5636									0.767999	16.2739	7.97877	51.5636
212.415	1930.66	5.85166	53.1862	286.11	17.3363	0.762706	0.818136							0.721588	16.4017	9.71914	33.5882									0.77403	16.4017	9.71914	33.5882
282.915	1257.4	7.79381	34.6391	151.103	17.3645	0.763946	0.819467							0.724729	16.4731	8.03763	55.204									0.7774	16.4731	8.03763	55.204
224.318	1110.3	6.17956	30.5867	154.129	18.4933	0.813608	0.872737							0.736414	16.7387	10.2152	29.8637									0.789934	16.7387	10.2152	29.8637
183.727	1978.88	5.06135	54.5146	292.106	18.5979	0.818209	0.877673							0.72118	16.3924	8.7859	44.5668									0.773592	16.3924	8.7859	44.5668
470.305	2120.49	12.956	58.4157	394.104	18.7931	0.826797	0.886885							0.755403	17.1703	9.76118	34.9418									0.810302	17.1703	9.76118	34.9418
519.136	2070.44	14.3013	57.0369	448.107	19.3575	0.851628	0.913521							0.755403	17.1703	5.72555	42.5759									0.810302	17.1703	5.72555	42.5759
470.61	2042.67	12.9645	56.2718	451.107	19.3575	0.851628	0.913521							0.755403	17.1703	6.17115	46.8806									0.810302	17.1703	6.17115	46.8806
571.019	1921.81	15.7305	52.9424	454.105	19.3575	0.851628	0.913521							0.755403	17.1703	9.68551	26.1643									0.810302	17.1703	9.68551	26.1643
506.623	2160.78	13.9565	59.5255	445.107	19.5567	0.860392	0.922921							0.756687	17.1995	5.93574	57.575									0.81168	17.1995	5.93574	57.575
765.122	1968.5	21.0778	54.2288	397.104	19.8223	0.872077	0.935455							0.762706	17.3363	5.85166	53.1862									0.818136	17.3363	5.85166	53.1862
997.68	1590.98	27.4843	43.8286	460.108	19.9551	0.877919	0.941723							0.763946	17.3645	7.79381	34.6391									0.819467	17.3645	7.79381	34.6391
992.187	1700.54	27.333	46.8469	400.118	20.1875	0.888143	0.95269							0.75785	17.2259	7.27494	42.2804									0.812927	17.2259	7.27494	42.2804
1054.75	1694.13	29.0565	46.6704	463.111	20.2207	0.889604	0.954257							0.813608	18.4933	6.17956	30.5867									0.872737	18.4933	6.17956	30.5867
1018.74	1552.83	28.0644	42.7777	442.109	20.2539	0.891065	0.955824							0.818209	18.5979	5.06135	54.5146									0.877673	18.5979	5.06135	54.5146
964.414	1648.36	26.5679	45.4092	403.111	20.3867	0.896907	0.962091							0.826797	18.7931	12.956	58.4157									0.886885	18.7931	12.956	58.4157
931.759	1636.76	25.6683	45.0897	466.105	20.4531	0.899828	0.965224							0.819538	18.6281	8.06565	47.839									0.879099	18.6281	8.06565	47.839
1142.65	1691.08	31.4779	46.5863	406.107	20.5527	0.90421	0.969924							0.851628	19.3575	14.3013	57.0369									0.913521	19.3575	14.3013	57.0369
1026.98	1319.05	28.2914	36.3375	469.107	20.8183	0.915895	0.982459							0.851628	19.3575	12.9645	56.2718									0.913521	19.3575	12.9645	56.2718
1306.54	1028.51	35.9928	28.3335	409.107	20.8515	0.917356	0.984025							0.851628	19.3575	15.7305	52.9424									0.913521	19.3575	15.7305	52.9424
1178.05	1257.4	32.4532	34.6391	412.104	21.1171	0.929041	0.99656							0.860392	19.5567	13.9565	59.5255									0.922921	19.5567	13.9565	59.5255
1127.08	1402.67	31.0491	38.6411	472.109	21.1171	0.929041	0.99656							0.872077	19.8223	21.0778	54.2288									0.935455	19.8223	21.0778	54.2288
1183.24	1306.23	32.5961	35.9844	415.107	21.2831	0.936344	1.00439							0.877919	19.9551	27.4843	43.8286									0.941723	19.9551	27.4843	43.8286
1315.08	1088.93	36.2282	29.9982	475.105	21.3827	0.940726	1.00909							0.888143	20.1875	27.333	46.8469									0.923443	19.5678	17.5858	53.9723
1272.36	808.46	35.0511	22.2716	478.107	21.6483	0.952411	1.02163							0.889604	20.2207	29.0565	46.6704									0.95269	20.1875	27.333	46.8469
1372.46	1267.47	37.8088	34.9166	439.107	21.8475	0.961175	1.03103							0.891065	20.2539	28.0644	42.7777									0.954257	20.2207	29.0565	46.6704
1130.13	1388.94	31.1332	38.2628	481.106	21.9139	0.964096	1.03416							0.896907	20.3867	26.5679	45.4092									0.955824	20.2539	28.0644	42.7777
1356.28	1121.59	37.3632	30.8978	418.108	22.1795	0.975781	1.0467							0.899828	20.4531	25.6683	45.0897									0.962091	20.3867	26.5679	45.4092
1402.67	854.85	38.6411	23.5496	484.107	22.2127	0.977242	1.04826							0.875529	19.9008	22.0186	50.0571									0.965224	20.4531	25.6683	45.0897
1392.3	897.272	38.3553	24.7182	421.107	22.4451	0.987466	1.05923							0.90421	20.5527	31.4779	46.5863									0.969924	20.5527	31.4779	46.5863
1439.6	845.999	39.6585	23.3058	487.111	22.5447	0.991848	1.06393							0.915895	20.8183	28.2914	36.3375									0.982459	20.8183	28.2914	36.3375
1592.2	694.317	43.8622	19.1272	424.104	22.6111	0.994769	1.06706							0.917356	20.8515	35.9928	28.3335									0.984025	20.8515	35.9928	28.3335
1496.37	930.538	41.2223	25.6346	427.105	22.7439	1.00061	1.07333							0.929041	21.1171	32.4532	34.6391									0.99656	21.1171	32.4532	34.6391
1497.89	852.408	41.2643	23.4823	430.107	22.7439	1.00061	1.07333							0.929041	21.1171	31.0491	38.6411									0.99656	21.1171	31.0491	38.6411
1497.59	914.362	41.2559	25.189	490.107	22.8103	1.00353	1.07647							0.936344	21.2831	32.5961	35.9844									0.971961	20.5959	29.5954	41.1331
1447.84	908.259	39.8855	25.0209	436.111	23.0095	1.0123	1.08587							0.940726	21.3827	36.2282	29.9982									1.00439	21.2831	32.5961	35.9844
1791.19	508.454	49.344	14.007	493.109	23.1423	1.01814	1.09213							0.924659	21.0175	32.5841	35.7886									1.00909	21.3827	36.2282	29.9982
1729.23	666.85	47.6372	18.3705	433.105	23.2419	1.02252	1.09683							0.952411	21.6483	35.0511	22.2716									1.02163	21.6483	35.0511	22.2716
1606.85	721.174	44.2658	19.8671	496.108	23.3415	1.0269	1.10153							0.961175	21.8475	37.8088	34.9166									1.03103	21.8475	37.8088	34.9166
1753.65	370.201	48.3098	10.1984	307.104	24.2751	1.06798	1.14559							0.964096	21.9139	31.1332	38.2628									1.03416	21.9139	31.1332	38.2628
2063.11	237.136	56.8351	6.53267	310.104	25.5367	1.12348	1.20513							0.975781	22.1795	37.3632	30.8978									1.0467	22.1795	37.3632	30.8978
2309.41	152.597	63.62	4.20378	313.104	26.8979	1.18337	1.26937							0.977242	22.2127	38.6411	23.5496									1.04826	22.2127	38.6411	23.5496
2463.22	105.902	67.8574	2.91742	316.104	27.8275	1.22426	1.31324							0.987466	22.4451	38.3553	24.7182									1.0279	21.7811	35.546	30.8401
2489.17	92.1687	68.5721	2.53908	319.104	28.7903	1.26662	1.35867							0.991848	22.5447	39.6585	23.3058									1.05923	22.4451	38.3553	24.7182
1367.88	0	99	0	178.106	29.8477	1.31314	1.40857							0.994769	22.6111	43.8622	19.1272									1.06393	22.5447	39.6585	23.3058
2621.01	64.396	72.2041	1.774	322.108	30.1515	1.32651	1.42291							0.975598	22.1754	37.7342	27.1312									1.06706	22.6111	43.8622	19.1272
2749.19	69.2791	75.7353	1.90852	325.106	31.2471	1.37471	1.47462							1.00061	22.7439	41.2223	25.6346									1.07333	22.7439	41.2223	25.6346
1520.78	0	99	0	181.106	31.4413	1.38325	1.48378							1.00061	22.7439	41.2643	23.4823									1.07333	22.7439	41.2643	23.4823
2839.53	0	78.2239	0	334.104	31.4513	1.38369	1.48425							1.00353	22.8103	41.2559	25.189									1.07647	22.8103	41.2559	25.189
2724.47	27.4675	75.0543	0.75668	328.106	32.1435	1.41414	1.51692							1.0123	23.0095	39.8855	25.0209									1.08587	23.0095	39.8855	25.0209
1477.75	0	99	0	184.103	32.9353	1.44898	1.55429							1.01814	23.1423	49.344	14.007									1.09213	23.1423	49.344	14.007
2724.17	0	75.0459	0	331.106	33.7371	1.48425	1.59212							1.02252	23.2419	47.6372	18.3705									1.09683	23.2419	47.6372	18.3705
1553.44	0	99	0	187.103	34.2301	1.50594	1.61539							1.0269	23.3415	44.2658	19.8671									1.07647	22.8103	42.4983	22.0951
1555.27	0	99	0	190.103	35.8237	1.57605	1.69059							1.06798	24.2751	48.3098	10.1984									1.10153	23.3415	44.2658	19.8671
1544.89	0	99	0	193.103	37.4173	1.64616	1.7658							1.01907	23.1636	44.1481	20.2212									1.14559	24.2751	48.3098	10.1984
1494.54	0	99	0	196.104	37.5833	1.65347	1.77363							1.12348	25.5367	56.8351	6.53267									1.12356	23.8083	46.2878	15.0327
1533.3	0	99	0	199.103	37.6829	1.65785	1.77833							1.18337	26.8979	63.62	4.20378									1.20513	25.5367	56.8351	6.53267
1546.42	0	99	0	202.103	37.6829	1.65785	1.77833							1.15342	26.2173	60.2276	5.36823									1.26937	26.8979	63.62	4.20378
1520.17	0	99	0	205.104	37.6829	1.65785	1.77833							1.22426	27.8275	67.8574	2.91742									1.23725	26.2173	60.2276	5.36823
														1.26662	28.7903	68.5721	2.53908									1.31324	27.8275	67.8574	2.91742
														1.24544	28.3089	68.2147	2.72825									1.35867	28.7903	68.5721	2.53908
														1.31314	29.8477	99	0									1.33596	28.3089	68.2147	2.72825
														1.32651	30.1515	72.2041	1.774									1.40857	29.8477	99	0
														1.37471	31.2471	75.7353	1.90852									1.42291	30.1515	72.2041	1.774
														1.38325	31.4413	99	0									1.47462	31.2471	75.7353	1.90852
														1.38369	31.4513	78.2239	0									1.48378	31.4413	99	0
														1.35626	30.8278	84.8327	0.736502									1.48425	31.4513	78.2239	0
														1.41414	32.1435	75.0543	0.75668									1.45483	30.8278	84.8327	0.736502
														1.44898	32.9353	99	0									1.51692	32.1435	75.0543	0.75668
														1.48425	33.7371	75.0459	0									1.55429	32.9353	99	0
														1.44913	32.9386	83.0334	0.252227									1.59212	33.7371	75.0459	0
														1.50594	34.2301	99	0									1.55444	32.9386	83.0334	0.252227
														1.57605	35.8237	99	0									1.61539	34.2301	99	0
														1.541	35.0269	99	0									1.69059	35.8237	99	0
														1.64616	37.4173	99	0									1.65299	35.0269	99	0
														1.65347	37.5833	99	0									1.7658	37.4173	99	0
														1.65785	37.6829	99	0									1.77363	37.5833	99	0
														1.65785	37.6829	99	0									1.77833	37.6829	99	0
														1.65785	37.6829	99	0									1.77833	37.6829	99	0
														1.65464	37.6099	99	0									1.77833	37.6829	99	0
																										1.77489	37.6099	99	0

## Sheet: ND4.T1
ND004.T1.RL.HRRC.fns
Mmax	2812.98
Hmax	1359.03
Hmax/Mmax	0.483129				17.11										17.11
M-wave	H-reflex	M%Mmax	H%Mmax	Marker Time:	Stim_Intensity										Stim_Intensity	M%Mmax	H%Mmax		Stim_Intensity		M%Mmax	H%Mmax
0	0	0	0	370.032	6.0637	0.354395								0.354395	6.0637	0	0		6.3189	0.36931	0	0
0	0	0	0	373.028	6.2493	0.365243								0.365243	6.2493	0	0		7.14745	0.417735	0	0
0	0	0	0	376.028	6.6437	0.388293								0.388293	6.6437	0	0		8.03577	0.469653	0	0
0	0	0	0	379.03	6.8525	0.400497								0.36931	6.3189	0	0		8.93237	0.522055	0	0
0	0	0	0	706.057	6.8743	0.401771								0.400497	6.8525	0	0		9.98073	0.583327	0	8.76641
0	0	0	0	709.049	6.8743	0.401771								0.401771	6.8743	0	0		10.6724	0.62375	0.371897	25.2523
0	0	0	0	712.047	6.8743	0.401771								0.401771	6.8743	0	0		11.5821	0.676923	5.09083	33.8372
0	0	0	0	382.03	7.1077	0.415412								0.401771	6.8743	0	0		12.392	0.724256	7.94185	34.5695
0	0	0	0	385.028	7.3397	0.428971								0.415412	7.1077	0	0		13.329	0.779017	11.5125	31.6372
0	0	0	0	388.03	7.5717	0.442531								0.428971	7.3397	0	0		14.1329	0.826005	15.4099	28.2546
0	0	0	0	715.047	7.6851	0.449158								0.442531	7.5717	0	0		15.0539	0.879828	26.0882	24.6965
0	0	0	0	718.046	7.7715	0.454208								0.449158	7.6851	0	0		15.8641	0.927185	34.9788	19.1841
0	0	0	0	721.049	7.7715	0.454208								0.417735	7.14745	0	0		16.5618	0.967959	43.5484	17.9591
0	0	0	0	724.047	7.7715	0.454208								0.454208	7.7715	0	0		17.6749	1.03302	50.2398	16.2678
0	0	0	0	391.032	7.8037	0.45609								0.454208	7.7715	0	0		18.4762	1.07985	67.7842	11.2238
0	0	0	0	394.03	8.0125	0.468293								0.454208	7.7715	0	0		19.3605	1.13153	77.2413	7.7791
0	0	0	0	787.049	8.0739	0.471882								0.45609	7.8037	0	0		20.0368	1.17106	80.3949	5.52964
0	0	0	0	397.028	8.2677	0.483209								0.468293	8.0125	0	0		20.5547	1.20133	86.4815	2.2784
0	0	0	0	784.048	8.4195	0.492081								0.471882	8.0739	0	0		32.1183	1.87717	98.8246	0.3725
0	0	0	0	400.03	8.4301	0.4927								0.483209	8.2677	0	0		34.8407	2.03628	99.349	1.70337
0	0	0	0	586.048	8.6017	0.502729								0.492081	8.4195	0	0		36.7995	2.15076	98.5733	0.650971
0	0	0	0	727.049	8.6355	0.504705								0.4927	8.4301	0	0		38.7915	2.26718	98.7957	1.46468
0	0	0	0	403.028	8.7085	0.508971								0.469653	8.03577	0	0		40.0033	2.33801	98.915	0
0	0	0	0	679.047	8.8009	0.514372								0.502729	8.6017	0	0
0	0	0	0	406.03	8.9173	0.521175								0.504705	8.6355	0	0
0	0	0	0	730.049	9.0243	0.527428								0.508971	8.7085	0	0
0	0	0	0	409.03	9.0797	0.530666								0.514372	8.8009	0	0
0	0	0	0	412.03	9.2189	0.538802								0.521175	8.9173	0	0
0	0	0	0	415.03	9.4045	0.549649								0.527428	9.0243	0	0
0	0	0	0	418.029	9.5901	0.560497								0.530666	9.0797	0	0
0	0	0	0	421.03	9.7989	0.5727								0.538802	9.2189	0	0
0	57.0714	0	2.02886	424.029	10.0541	0.587615								0.549649	9.4045	0	0
0	356.772	0	12.6831	427.028	10.1237	0.591683								0.522055	8.93237	0	0
0	448.331	0	15.9379	790.046	10.1475	0.593074								0.560497	9.5901	0	0
0	617.408	0	21.9486	430.029	10.1701	0.594395								0.5727	9.7989	0	0
0	1042.85	0	37.0728	433.032	10.3093	0.602531								0.587615	10.0541	0	2.02886
0	1111.82	0	39.5248	436.031	10.3789	0.606598								0.591683	10.1237	0	12.6831
0	761.765	0	27.0804	682.045	10.3945	0.60751								0.593074	10.1475	0	15.9379
0	595.434	0	21.1674	733.049	10.4067	0.608223								0.594395	10.1701	0	21.9486
0	459.928	0	16.3502	439.029	10.4485	0.610666								0.583327	9.98073	0	8.76641
0	645.486	0	22.9467	781.047	10.4499	0.610748								0.602531	10.3093	0	37.0728
0	793.505	0	28.2087	442.029	10.5413	0.61609								0.606598	10.3789	0	39.5248
0	582.921	0	20.7226	445.028	10.6109	0.620158								0.60751	10.3945	0	27.0804
0	503.571	0	17.9017	448.031	10.6573	0.62287								0.608223	10.4067	0	21.1674
0	530.123	0	18.8456	451.038	10.7269	0.626937								0.610666	10.4485	0	16.3502
0	1154.86	0	41.0546	454.031	10.7733	0.629649								0.610748	10.4499	0	22.9467
0	548.129	0	19.4857	736.047	10.8387	0.633472								0.61609	10.5413	0	28.2087
0	591.467	0	21.0264	793.046	10.8387	0.633472								0.620158	10.6109	0	20.7226
0	617.103	0	21.9377	457.03	10.8429	0.633717								0.62287	10.6573	0	17.9017
0	770.616	0	27.395	460.029	10.8429	0.633717								0.626937	10.7269	0	18.8456
94.6103	809.07	3.36335	28.7621	463.03	10.9325	0.638954								0.629649	10.7733	0	41.0546
34.7922	562.168	1.23684	19.9848	739.052	11.0115	0.643571								0.633472	10.8387	0	19.4857
58.9025	705.304	2.09396	25.0732	742.049	11.0979	0.648621								0.633472	10.8387	0	21.0264
113.532	712.629	4.03602	25.3336	466.029	11.1317	0.650596								0.633717	10.8429	0	21.9377
85.7596	1017.21	3.04871	36.1614	745.049	11.3139	0.661245								0.633717	10.8429	0	27.395
143.747	1312.64	5.11012	46.6638	589.046	11.4579	0.669661								0.638954	10.9325	3.36335	28.7621
139.169	832.876	4.94738	29.6083	472.029	11.5301	0.673881								0.643571	11.0115	1.23684	19.9848
121.773	690.045	4.32896	24.5308	748.057	11.5731	0.676394								0.648621	11.0979	2.09396	25.0732
159.617	921.687	5.6743	32.7655	475.031	11.6961	0.683583								0.62375	10.6724	0.371897	25.2523
149.85	843.863	5.32711	29.9989	751.047	11.7459	0.686493								0.650596	11.1317	4.03602	25.3336
164.5	951.901	5.84789	33.8396	478.031	11.8289	0.691344								0.661245	11.3139	3.04871	36.1614
210.889	1283.65	7.49702	45.6331	481.029	11.9617	0.699106								0.669661	11.4579	5.11012	46.6638
175.792	1086.8	6.24932	38.6351	685.049	11.9881	0.700649								0.673881	11.5301	4.94738	29.6083
202.649	1359.03	7.20408	48.3129	484.031	12.1277	0.708808								0.676394	11.5731	4.32896	24.5308
185.558	852.408	6.59651	30.3027	487.029	12.2605	0.716569								0.683583	11.6961	5.6743	32.7655
204.48	755.356	7.26918	26.8526	754.049	12.3507	0.721841								0.686493	11.7459	5.32711	29.9989
227.37	1031.86	8.08289	36.6822	592.046	12.3543	0.722051								0.691344	11.8289	5.84789	33.8396
221.876	1335.84	7.8876	47.4883	490.031	12.3601	0.72239								0.699106	11.9617	7.49702	45.6331
225.539	1105.72	8.01779	39.3078	796.05	12.4371	0.726891								0.676923	11.5821	5.09083	33.8372
257.889	615.272	9.16784	21.8726	493.031	12.4929	0.730152								0.700649	11.9881	6.24932	38.6351
263.078	999.512	9.35228	35.5322	778.047	12.5235	0.73194								0.708808	12.1277	7.20408	48.3129
250.565	521.882	8.90745	18.5527	496.031	12.6257	0.737914								0.716569	12.2605	6.59651	30.3027
242.63	1033.08	8.62537	36.7256	499.031	12.7917	0.747615								0.721841	12.3507	7.26918	26.8526
304.279	1159.74	10.817	41.2282	502.031	12.9577	0.757317								0.722051	12.3543	8.08289	36.6822
256.974	655.558	9.13529	23.3048	757.049	12.9987	0.759714								0.72239	12.3601	7.8876	47.4883
305.194	885.064	10.8495	31.4636	505.031	13.1237	0.767019								0.726891	12.4371	8.01779	39.3078
307.941	711.713	10.9472	25.3011	688.049	13.2165	0.772443								0.730152	12.4929	9.16784	21.8726
302.142	838.674	10.741	29.8145	508.031	13.2897	0.776721								0.73194	12.5235	9.35228	35.5322
343.039	1354.15	12.1949	48.1393	514.029	13.5221	0.790304								0.737914	12.6257	8.90745	18.5527
342.733	930.233	12.184	33.0693	691.047	13.5817	0.793787								0.747615	12.7917	8.62537	36.7256
339.681	647.623	12.0755	23.0227	649.048	13.6159	0.795786								0.724256	12.392	7.94185	34.5695
412.623	826.772	14.6685	29.3913	517.031	13.6549	0.798065								0.757317	12.9577	10.817	41.2282
383.935	697.369	13.6487	24.7911	700.049	13.7477	0.803489								0.759714	12.9987	9.13529	23.3048
373.558	788.622	13.2798	28.0352	520.031	13.8209	0.807767								0.767019	13.1237	10.8495	31.4636
398.889	1002.56	14.1803	35.6407	595.053	13.9479	0.81519								0.772443	13.2165	10.9472	25.3011
387.902	921.687	13.7897	32.7655	646.049	13.9811	0.81713								0.776721	13.2897	10.741	29.8145
448.941	688.213	15.9596	24.4657	526.029	14.1529	0.827171								0.790304	13.5221	12.1949	48.1393
444.668	810.291	15.8077	28.8055	760.046	14.1651	0.827884								0.793787	13.5817	12.184	33.0693
410.792	796.252	14.6035	28.3064	529.029	14.3521	0.838814								0.795786	13.6159	12.0755	23.0227
587.804	795.337	20.8962	28.2738	799.049	14.5107	0.848083								0.798065	13.6549	14.6685	29.3913
464.811	652.811	16.5238	23.2071	532.029	14.5181	0.848515								0.779017	13.329	11.5125	31.6372
484.649	954.038	17.229	33.9156	775.049	14.5971	0.853133								0.803489	13.7477	13.6487	24.7911
549.045	919.246	19.5183	32.6787	652.045	14.6451	0.855938								0.807767	13.8209	13.2798	28.0352
551.792	638.772	19.6159	22.708	535.031	14.6841	0.858217								0.81519	13.9479	14.1803	35.6407
623.207	590.246	22.1547	20.983	538.031	14.8169	0.865979								0.81713	13.9811	13.7897	32.7655
830.739	580.785	29.5324	20.6466	694.049	15.2085	0.888866								0.827171	14.1529	15.9596	24.4657
967.771	599.097	34.4038	21.2976	763.049	15.2451	0.891005								0.827884	14.1651	15.8077	28.8055
828.298	559.727	29.4456	19.898	766.049	15.2451	0.891005								0.838814	14.3521	14.6035	28.3064
796.557	608.558	28.3172	21.6339	769.049	15.2451	0.891005								0.848083	14.5107	20.8962	28.2738
1037.05	633.278	36.8667	22.5127	643.051	15.2759	0.892805								0.848515	14.5181	16.5238	23.2071
737.96	898.187	26.2341	31.9301	802.051	15.2883	0.89353								0.826005	14.1329	15.4099	28.2546
665.324	659.83	23.6519	23.4567	697.045	15.3413	0.896628								0.853133	14.5971	17.229	33.9156
919.246	450.467	32.6787	16.0139	598.046	15.5415	0.908328								0.855938	14.6451	19.5183	32.6787
788.928	622.291	28.046	22.1222	655.051	15.7075	0.91803								0.858217	14.6841	19.6159	22.708
1117.01	513.032	39.7092	18.238	772.047	15.8931	0.928878								0.865979	14.8169	22.1547	20.983
1020.88	661.967	36.2916	23.5326	658.047	15.9399	0.931613								0.888866	15.2085	29.5324	20.6466
1073.67	450.467	38.1686	16.0139	805.047	16.2387	0.949077								0.891005	15.2451	34.4038	21.2976
1139.29	285.662	40.5012	10.1551	601.046	16.3383	0.954898								0.891005	15.2451	29.4456	19.898
1077.95	560.642	38.3205	19.9306	661.062	16.4379	0.960719								0.891005	15.2451	28.3172	21.6339
1261.37	445.584	44.8411	15.8403	604.048	16.5375	0.96654								0.892805	15.2759	36.8667	22.5127
1213.15	574.376	43.1268	20.4188	808.05	16.5411	0.96675								0.89353	15.2883	26.2341	31.9301
1325.76	441.616	47.1303	15.6993	640.048	16.5707	0.96848								0.896628	15.3413	23.6519	23.4567
1243.97	504.486	44.2226	17.9343	811.049	16.6707	0.974325								0.879828	15.0539	26.0882	24.6965
1313.56	723.921	46.6963	25.7351	607.054	16.8363	0.984004								0.908328	15.5415	32.6787	16.0139
460.538	759.934	16.3719	27.0153	676.051	17.1703	1.00352								0.91803	15.7075	28.046	22.1222
1605.02	372.642	57.0576	13.2473	610.047	17.6331	1.03057								0.928878	15.8931	39.7092	18.238
1588.23	492.889	56.4609	17.522	814.048	17.7075	1.03492								0.931613	15.9399	36.2916	23.5326
1782.64	379.662	63.372	13.4968	664.049	17.9319	1.04804								0.949077	16.2387	38.1686	16.0139
1629.74	282.915	57.9364	10.0575	667.049	17.9319	1.04804								0.927185	15.8641	34.9788	19.1841
2034.43	300.006	72.3229	10.6651	637.045	18.1643	1.06162								0.954898	16.3383	40.5012	10.1551
1685.59	351.889	59.9219	12.5095	817.046	18.4419	1.07784								0.960719	16.4379	38.3205	19.9306
1972.47	112.922	70.1204	4.01432	613.045	18.4963	1.08102								0.96654	16.5375	44.8411	15.8403
1790.58	344.87	63.6541	12.26	634.051	18.4963	1.08102								0.96675	16.5411	43.1268	20.4188
2021.61	430.324	71.8672	15.2978	631.047	18.5627	1.0849								0.96848	16.5707	47.1303	15.6993
1935.85	354.331	68.8185	12.5963	670.047	18.6955	1.09267								0.974325	16.6707	44.2226	17.9343
2294.76	315.266	81.5775	11.2076	616.049	19.0607	1.11401								0.984004	16.8363	46.6963	25.7351
2022.52	367.454	71.8997	13.0628	628.048	19.1603	1.11983								0.967959	16.5618	43.5484	17.9591
2020.69	231.948	71.8347	8.24563	820.048	19.3491	1.13086								1.00352	17.1703	16.3719	27.0153
2297.5	67.1428	81.6752	2.38689	619.046	19.4259	1.13535								1.03057	17.6331	57.0576	13.2473
2329.24	121.162	82.8035	4.30726	673.049	19.5587	1.14312								1.03492	17.7075	56.4609	17.522
2071.96	209.974	73.6574	7.46447	823.052	19.6083	1.14601								1.04804	17.9319	63.372	13.4968
2229.45	167.247	79.2557	5.94554	826.049	19.8675	1.16116								1.04804	17.9319	57.9364	10.0575
2187.94	163.584	77.7802	5.81534	829.048	19.9539	1.16621								1.03302	17.6749	50.2398	16.2678
2367.09	135.812	84.1489	4.82803	622.049	20.2891	1.1858								1.06162	18.1643	72.3229	10.6651
2432.7	64.0908	86.4815	2.2784	625.048	20.5547	1.20133								1.07784	18.4419	59.9219	12.5095
2783.68	0	98.9584	0	580.046	30.9895	1.81119								1.08102	18.4963	70.1204	4.01432
2784.9	0	99.0018	0	577.046	32.1183	1.87717								1.08102	18.4963	63.6541	12.26
2771.17	31.435	98.5136	1.1175	574.048	33.2471	1.94314								1.0849	18.5627	71.8672	15.2978
2794.67	47.9155	99.349	1.70337	571.044	34.8407	2.03628								1.09267	18.6955	68.8185	12.5963
2788.26	0	99.1212	0	568.048	36.4011	2.12748								1.07985	18.4762	67.7842	11.2238
2757.43	36.6233	98.0254	1.30194	565.046	37.1979	2.17404								1.11401	19.0607	81.5775	11.2076
2779.1	41.2012	98.7957	1.46468	562.044	38.7915	2.26718								1.11983	19.1603	71.8997	13.0628
2787.65	0	99.0995	0	559.048	39.9203	2.33316								1.13086	19.3491	71.8347	8.24563
2812.98	0	100	0	544.046	40.0199	2.33898								1.13535	19.4259	81.6752	2.38689
2729.35	0	97.0272	0	547.048	40.0199	2.33898								1.14312	19.5587	82.8035	4.30726
2784.59	0	98.991	0	550.051	40.0199	2.33898								1.14601	19.6083	73.6574	7.46447
2776.35	0	98.6981	0	553.046	40.0199	2.33898								1.13153	19.3605	77.2413	7.7791
2803.82	0	99.6745	0	556.048	40.0199	2.33898								1.16116	19.8675	79.2557	5.94554
														1.16621	19.9539	77.7802	5.81534
														1.1858	20.2891	84.1489	4.82803
														1.17106	20.0368	80.3949	5.52964
														1.20133	20.5547	86.4815	2.2784
														1.81119	30.9895	98.9584	0
														1.87717	32.1183	99.0018	0
														1.94314	33.2471	98.5136	1.1175
														1.87717	32.1183	98.8246	0.3725
														2.03628	34.8407	99.349	1.70337
														2.12748	36.4011	99.1212	0
														2.17404	37.1979	98.0254	1.30194
														2.15076	36.7995	98.5733	0.650971
														2.26718	38.7915	98.7957	1.46468
														2.33316	39.9203	99.0995	0
														2.33898	40.0199	100	0
														2.33898	40.0199	97.0272	0
														2.33898	40.0199	98.991	0
														2.33898	40.0199	98.6981	0
														2.33898	40.0199	99.6745	0
														2.33801	40.0033	98.915	0

## Sheet: ND4.T2
ND004.T2.RL.HRRC.fns
Mmax	2809.31
Hmax	990.356				s50m.t2		s50m.t1							stimulation intensities normalized to s50mwave.t2											stimulation intensities normalized to s50mwave.t1
Hmax/Mmax	0.352526				14.13		17.11								14.13											17.11
M-wave	H-reflex	M%Mmax	H%Mmax	Marker Time:	Stim_Intensity										Stim_Intensity	M%Mmax	H%Mmax		Stim_Intensity		M%Mmax	H%Mmax				Stim_Intensity	M%Mmax	H%Mmax		Stim_Intensity		M%Mmax	H%Mmax
0	0	0	0	361.153	4.3847	0.310311	0.256265							0.310311	4.3847	0	0		4.5007	0.318521	0	0			0.256265	4.3847	0	0		4.5007	0.263045	0	0
0	0	0	0	121.15	4.6167	0.32673	0.269825							0.32673	4.6167	0	0		5.2953	0.374756	0	0			0.269825	4.6167	0	0		5.2953	0.309486	0	0
0	0	0	0	124.15	5.2199	0.36942	0.305079							0.318521	4.5007	0	0		6.2523	0.442484	0	0			0.263045	4.5007	0	0		6.4727	0.378299	0	0
0	0	0	0	127.148	5.2199	0.36942	0.305079							0.36942	5.2199	0	0		6.6931	0.47368	0	0			0.305079	5.2199	0	0		7.65126	0.447181	0	2.25095
0	0	0	0	439.151	5.2431	0.371062	0.306435							0.36942	5.2199	0	0		7.682	0.543666	0	2.5774			0.305079	5.2199	0	0		8.05803	0.470955	0	6.41861
0	0	0	0	364.151	5.4983	0.389122	0.32135							0.371062	5.2431	0	0		8.06024	0.570435	0	6.50889			0.306435	5.2431	0	0		9.02681	0.527575	0	18.0159
0	0	0	0	130.148	6.1479	0.435096	0.359316							0.389122	5.4983	0	0		8.78754	0.621907	0	14.9025			0.32135	5.4983	0	0		9.7485	0.569755	0	24.3278
0	0	0	0	442.149	6.3567	0.449873	0.37152							0.374756	5.2953	0	0		9.4947	0.671953	0	23.4959			0.309486	5.2953	0	0		10.7531	0.628469	1.65852	26.6431
0	0	0	0	367.151	6.5887	0.466292	0.385079							0.435096	6.1479	0	0		10.3239	0.730637	0	26.377			0.359316	6.1479	0	0		11.783	0.688664	9.06029	28.6276
0	0	0	0	133.15	6.7975	0.481069	0.397282							0.449873	6.3567	0	0		10.8865	0.770453	2.48778	25.0407			0.37152	6.3567	0	0		12.3828	0.723716	14.5269	26.3411
0	19.5324	0	0.695274	136.15	7.5631	0.535251	0.442028							0.442484	6.2523	0	0		11.783	0.833902	9.06029	28.6276			0.385079	6.5887	0	0		13.2703	0.775585	32.8876	20.2336
0	0	0	0	154.149	7.6559	0.541819	0.447452							0.466292	6.5887	0	0		12.3409	0.873381	13.3116	25.6081			0.397282	6.7975	0	0		14.2492	0.832797	53.4356	13.2727
0	50.0519	0	1.78164	151.15	7.6791	0.543461	0.448808							0.481069	6.7975	0	0		13.0987	0.927013	29.6021	23.6882			0.378299	6.4727	0	0		15.0633	0.880378	82.0486	4.63102
0	104.071	0	3.70451	157.15	7.6791	0.543461	0.448808							0.47368	6.6931	0	0		13.7118	0.970405	41.5187	16.6888			0.442028	7.5631	0	0.695274		15.7962	0.923214	92.1456	0.461706
0	142.526	0	5.07333	370.151	7.6791	0.543461	0.448808							0.535251	7.5631	0	0.695274		14.4022	1.01927	58.7072	10.5719			0.447452	7.6559	0	0		16.4835	0.963384	98.2645	0
0	80.8765	0	2.87887	148.148	7.7255	0.546745	0.45152							0.541819	7.6559	0	0		15.2074	1.07625	84.6293	3.82672			0.448808	7.6791	0	1.78164
0	139.474	0	4.96469	160.149	7.7255	0.546745	0.45152							0.543461	7.6791	0	1.78164		16.1378	1.1421	95.3992	0			0.448808	7.6791	0	3.70451
0	42.7272	0	1.52091	145.148	7.7487	0.548386	0.452876							0.543461	7.6791	0	3.70451								0.448808	7.6791	0	5.07333
0	76.909	0	2.73764	142.148	7.7719	0.550028	0.454231							0.543461	7.6791	0	5.07333								0.447181	7.65126	0	2.25095
0	89.422	0	3.18305	139.15	7.7951	0.55167	0.455587							0.546745	7.7255	0	2.87887								0.45152	7.7255	0	2.87887
0	252.701	0	8.99511	163.15	7.9111	0.55988	0.462367							0.546745	7.7255	0	4.96469								0.45152	7.7255	0	4.96469
0	54.0194	0	1.92287	166.156	8.0503	0.569731	0.470503							0.548386	7.7487	0	1.52091								0.452876	7.7487	0	1.52091
0	220.045	0	7.8327	169.149	8.1895	0.579582	0.478638							0.543666	7.682	0	2.5774								0.454231	7.7719	0	2.73764
0	289.019	0	10.2879	172.15	8.2823	0.58615	0.484062							0.550028	7.7719	0	2.73764								0.455587	7.7951	0	3.18305
0	297.87	0	10.6029	175.15	8.4215	0.596001	0.492198							0.55167	7.7951	0	3.18305								0.462367	7.9111	0	8.99511
0	358.909	0	12.7757	178.15	8.5375	0.604211	0.498977							0.55988	7.9111	0	8.99511								0.470503	8.0503	0	1.92287
0	261.857	0	9.32102	376.149	8.5375	0.604211	0.498977							0.569731	8.0503	0	1.92287								0.478638	8.1895	0	7.8327
0	143.136	0	5.09506	448.151	8.5839	0.607495	0.501689							0.579582	8.1895	0	7.8327								0.484062	8.2823	0	10.2879
0	399.194	0	14.2097	181.15	8.6535	0.61242	0.505757							0.58615	8.2823	0	10.2879								0.492198	8.4215	0	10.6029
0	463.896	0	16.5128	184.15	8.7927	0.622272	0.513892							0.596001	8.4215	0	10.6029								0.498977	8.5375	0	12.7757
0	330.22	0	11.7545	379.151	8.8159	0.623914	0.515248							0.570435	8.06024	0	6.50889								0.498977	8.5375	0	9.32102
0	581.395	0	20.6953	187.15	8.9319	0.632123	0.522028							0.604211	8.5375	0	12.7757								0.470955	8.05803	0	6.41861
0	638.467	0	22.7268	190.149	9.0943	0.643616	0.53152							0.604211	8.5375	0	9.32102								0.501689	8.5839	0	5.09506
0	590.856	0	21.032	382.149	9.1407	0.6469	0.534231							0.607495	8.5839	0	5.09506								0.505757	8.6535	0	14.2097
0	733.687	0	26.1162	193.149	9.2567	0.65511	0.541011							0.61242	8.6535	0	14.2097								0.513892	8.7927	0	16.5128
0	698.59	0	24.8669	385.149	9.2567	0.65511	0.541011							0.622272	8.7927	0	16.5128								0.515248	8.8159	0	11.7545
0	245.376	0	8.73438	451.149	9.3727	0.663319	0.547791							0.623914	8.8159	0	11.7545								0.522028	8.9319	0	20.6953
0	742.538	0	26.4313	196.149	9.3959	0.664961	0.549147							0.632123	8.9319	0	20.6953								0.53152	9.0943	0	22.7268
0	482.818	0	17.1863	454.155	9.4191	0.666603	0.550503							0.643616	9.0943	0	22.7268								0.534231	9.1407	0	21.032
0	864.921	0	30.7876	199.15	9.5351	0.674812	0.557282							0.6469	9.1407	0	21.032								0.541011	9.2567	0	26.1162
0	789.843	0	28.1152	388.151	9.6047	0.679738	0.56135							0.621907	8.78754	0	14.9025								0.541011	9.2567	0	24.8669
0	407.129	0	14.4921	457.151	9.6415	0.682343	0.563501							0.65511	9.2567	0	26.1162								0.547791	9.3727	0	8.73438
0	726.057	0	25.8447	202.15	9.6511	0.683022	0.564062							0.65511	9.2567	0	24.8669								0.549147	9.3959	0	26.4313
0	909.785	0	32.3846	205.15	9.8135	0.694515	0.573553							0.663319	9.3727	0	8.73438								0.527575	9.02681	0	18.0159
0	592.382	0	21.0864	211.149	10.0919	0.714218	0.589825							0.664961	9.3959	0	26.4313								0.550503	9.4191	0	17.1863
0	694.622	0	24.7257	214.149	10.2311	0.724069	0.59796							0.666603	9.4191	0	17.1863								0.557282	9.5351	0	30.7876
0	699.2	0	24.8886	217.149	10.3935	0.735563	0.607452							0.674812	9.5351	0	30.7876								0.56135	9.6047	0	28.1152
0	977.843	0	34.8072	220.15	10.5791	0.748698	0.618299							0.679738	9.6047	0	28.1152								0.563501	9.6415	0	14.4921
75.0778	715.376	2.67246	25.4644	223.173	10.6951	0.756907	0.625079							0.682343	9.6415	0	14.4921								0.564062	9.6511	0	25.8447
39.6753	785.876	1.41228	27.9739	226.15	10.8111	0.765117	0.631859							0.683022	9.6511	0	25.8447								0.573553	9.8135	0	32.3846
76.2986	751.389	2.71592	26.7463	229.15	10.9503	0.774968	0.639994							0.694515	9.8135	0	32.3846								0.589825	10.0919	0	21.0864
88.5064	561.253	3.15046	19.9783	232.15	11.0895	0.78482	0.64813							0.671953	9.4947	0	23.4959								0.59796	10.2311	0	24.7257
259.11	825.551	9.22325	29.3862	241.15	11.5071	0.814374	0.672537							0.714218	10.0919	0	21.0864								0.569755	9.7485	0	24.3278
172.74	877.739	6.14883	31.2439	244.149	11.6463	0.824225	0.680672							0.724069	10.2311	0	24.7257								0.607452	10.3935	0	24.8886
186.169	705.304	6.62683	25.1059	487.168	11.7995	0.835067	0.689626							0.735563	10.3935	0	24.8886								0.618299	10.5791	0	34.8072
267.045	806.629	9.5057	28.7127	247.15	11.8087	0.835718	0.690164							0.748698	10.5791	0	34.8072								0.625079	10.6951	2.67246	25.4644
292.987	619.85	10.4291	22.0641	490.171	11.9655	0.846815	0.699328							0.730637	10.3239	0	26.377								0.631859	10.8111	1.41228	27.9739
349.142	990.356	12.428	35.2526	250.149	11.9711	0.847212	0.699655							0.756907	10.6951	2.67246	25.4644								0.639994	10.9503	2.71592	26.7463
125.435	570.714	4.46496	20.315	406.149	12.0407	0.852137	0.703723							0.765117	10.8111	1.41228	27.9739								0.64813	11.0895	3.15046	19.9783
303.974	802.661	10.8202	28.5714	484.166	12.1315	0.858563	0.70903							0.774968	10.9503	2.71592	26.7463								0.628469	10.7531	1.65852	26.6431
395.227	689.434	14.0684	24.541	253.151	12.1335	0.858705	0.709147							0.78482	11.0895	3.15046	19.9783								0.672537	11.5071	9.22325	29.3862
328.084	697.98	11.6784	24.8452	493.175	12.2311	0.865612	0.714851							0.770453	10.8865	2.48778	25.0407								0.680672	11.6463	6.14883	31.2439
419.948	962.583	14.9484	34.264	256.151	12.2959	0.870198	0.718638							0.814374	11.5071	9.22325	29.3862								0.689626	11.7995	6.62683	25.1059
387.292	830.129	13.786	29.5492	259.149	12.4119	0.878408	0.725418							0.824225	11.6463	6.14883	31.2439								0.690164	11.8087	9.5057	28.7127
411.707	591.467	14.6551	21.0538	496.208	12.5299	0.886759	0.732314							0.835067	11.7995	6.62683	25.1059								0.699328	11.9655	10.4291	22.0641
670.512	697.369	23.8675	24.8235	262.149	12.5975	0.891543	0.736265							0.835718	11.8087	9.5057	28.7127								0.699655	11.9711	12.428	35.2526
323.506	632.363	11.5155	22.5095	463.151	12.6959	0.898507	0.742016							0.846815	11.9655	10.4291	22.0641								0.688664	11.783	9.06029	28.6276
715.376	925.349	25.4644	32.9386	265.149	12.7599	0.903036	0.745757							0.847212	11.9711	12.428	35.2526								0.703723	12.0407	4.46496	20.315
818.531	687.298	29.1363	24.465	268.149	12.8991	0.912887	0.753892							0.833902	11.783	9.06029	28.6276								0.70903	12.1315	10.8202	28.5714
951.901	733.077	33.8838	26.0945	271.149	13.0847	0.926023	0.76474							0.852137	12.0407	4.46496	20.315								0.709147	12.1335	14.0684	24.541
672.954	744.674	23.9544	26.5073	499.207	13.0943	0.926702	0.765301							0.858563	12.1315	10.8202	28.5714								0.714851	12.2311	11.6784	24.8452
681.194	639.077	24.2477	22.7485	502.175	13.1275	0.929052	0.767241							0.858705	12.1335	14.0684	24.541								0.718638	12.2959	14.9484	34.264
974.791	735.519	34.6985	26.1814	274.151	13.2007	0.934232	0.77152							0.865612	12.2311	11.6784	24.8452								0.725418	12.4119	13.786	29.5492
743.759	347.006	26.4747	12.352	466.171	13.2603	0.93845	0.775003							0.870198	12.2959	14.9484	34.264								0.732314	12.5299	14.6551	21.0538
1094.43	511.811	38.9571	18.2184	277.151	13.3631	0.945725	0.781011							0.878408	12.4119	13.786	29.5492								0.736265	12.5975	23.8675	24.8235
1113.35	421.473	39.6306	15.0027	481.152	13.4595	0.952548	0.786645							0.886759	12.5299	14.6551	21.0538								0.742016	12.6959	11.5155	22.5095
1179.58	574.376	41.9881	20.4454	280.151	13.5255	0.957219	0.790503							0.891543	12.5975	23.8675	24.8235								0.745757	12.7599	25.4644	32.9386
1008.67	289.935	35.9044	10.3205	283.149	13.6879	0.968712	0.799994							0.898507	12.6959	11.5155	22.5095								0.723716	12.3828	14.5269	26.3411
1277.54	467.558	45.4753	16.6431	286.151	13.8503	0.980205	0.809486							0.873381	12.3409	13.3116	25.6081								0.753892	12.8991	29.1363	24.465
1252.82	590.856	44.5953	21.032	289.149	14.0359	0.99334	0.820333							0.903036	12.7599	25.4644	32.9386								0.76474	13.0847	33.8838	26.0945
1316.91	305.5	46.8767	10.8745	469.179	14.1899	1.00424	0.829334							0.912887	12.8991	29.1363	24.465								0.765301	13.0943	23.9544	26.5073
1365.44	218.214	48.604	7.76752	418.151	14.3055	1.01242	0.83609							0.926023	13.0847	33.8838	26.0945								0.767241	13.1275	24.2477	22.7485
1313.25	460.233	46.7463	16.3824	421.151	14.3055	1.01242	0.83609							0.926702	13.0943	23.9544	26.5073								0.77152	13.2007	34.6985	26.1814
1718.55	268.266	61.1733	9.54916	292.151	14.3607	1.01633	0.839316							0.929052	13.1275	24.2477	22.7485								0.775003	13.2603	26.4747	12.352
1735.03	435.512	61.7599	15.5024	472.154	14.4223	1.02069	0.842916							0.934232	13.2007	34.6985	26.1814								0.781011	13.3631	38.9571	18.2184
2029.85	236.831	72.2542	8.4302	295.151	14.5231	1.02782	0.848808							0.93845	13.2603	26.4747	12.352								0.786645	13.4595	39.6306	15.0027
2065.86	154.428	73.5361	5.49701	298.149	14.7087	1.04096	0.859655							0.945725	13.3631	38.9571	18.2184								0.790503	13.5255	41.9881	20.4454
2330.16	185.253	82.9441	6.59424	301.151	14.8479	1.05081	0.867791							0.927013	13.0987	29.6021	23.6882								0.799994	13.6879	35.9044	10.3205
2306.96	52.4934	82.1184	1.86855	304.151	15.0335	1.06394	0.878638							0.952548	13.4595	39.6306	15.0027								0.775585	13.2703	32.8876	20.2336
2126.59	218.519	75.698	7.77838	478.16	15.0531	1.06533	0.879784							0.957219	13.5255	41.9881	20.4454								0.809486	13.8503	45.4753	16.6431
2313.98	178.539	82.3683	6.35524	475.157	15.1527	1.07238	0.885605							0.968712	13.6879	35.9044	10.3205								0.820333	14.0359	44.5953	21.032
2439.72	36.9285	86.8441	1.3145	307.151	15.3119	1.08364	0.894909							0.980205	13.8503	45.4753	16.6431								0.829334	14.1899	46.8767	10.8745
2551.73	84.5388	90.8311	3.00923	310.149	15.3351	1.08529	0.896265							0.99334	14.0359	44.5953	21.032								0.83609	14.3055	48.604	7.76752
2471.46	0	87.9739	0	313.151	15.4279	1.09185	0.901689							0.970405	13.7118	41.5187	16.6888								0.83609	14.3055	46.7463	16.3824
2479.4	103.766	88.2564	3.69364	316.151	15.4975	1.09678	0.905757							1.00424	14.1899	46.8767	10.8745								0.839316	14.3607	61.1733	9.54916
2618.26	0	93.1994	0	319.149	15.6831	1.10992	0.916604							1.01242	14.3055	48.604	7.76752								0.842916	14.4223	61.7599	15.5024
2602.09	0	92.6236	0	322.149	15.7991	1.11812	0.923384							1.01242	14.3055	46.7463	16.3824								0.848808	14.5231	72.2542	8.4302
2517.85	0	89.6252	0	325.151	15.8455	1.12141	0.926096							1.01633	14.3607	61.1733	9.54916								0.832797	14.2492	53.4356	13.2727
2578.59	0	91.7871	0	328.151	15.8919	1.12469	0.928808							1.02069	14.4223	61.7599	15.5024								0.859655	14.7087	73.5361	5.49701
2695.48	0	95.9479	0	331.151	16.0311	1.13454	0.936943							1.02782	14.5231	72.2542	8.4302								0.867791	14.8479	82.9441	6.59424
2746.14	0	97.7512	0	334.149	16.1935	1.14604	0.946435							1.04096	14.7087	73.5361	5.49701								0.878638	15.0335	82.1184	1.86855
2706.46	0	96.3389	0	337.151	16.3327	1.15589	0.95457							1.01927	14.4022	58.7072	10.5719								0.879784	15.0531	75.698	7.77838
2733.63	0	97.3058	0	340.149	16.4719	1.16574	0.962706							1.05081	14.8479	82.9441	6.59424								0.885605	15.1527	82.3683	6.35524
2809.31	0	100	0	343.149	16.5647	1.17231	0.96813							1.06394	15.0335	82.1184	1.86855								0.894909	15.3119	86.8441	1.3145
2792.83	0	99.4134	0	346.149	16.5647	1.17231	0.96813							1.06533	15.0531	75.698	7.77838								0.896265	15.3351	90.8311	3.00923
														1.07238	15.1527	82.3683	6.35524								0.880378	15.0633	82.0486	4.63102
														1.08364	15.3119	86.8441	1.3145								0.901689	15.4279	87.9739	0
														1.08529	15.3351	90.8311	3.00923								0.905757	15.4975	88.2564	3.69364
														1.09185	15.4279	87.9739	0								0.916604	15.6831	93.1994	0
														1.09678	15.4975	88.2564	3.69364								0.923384	15.7991	92.6236	0
														1.07625	15.2074	84.6293	3.82672								0.926096	15.8455	89.6252	0
														1.10992	15.6831	93.1994	0								0.928808	15.8919	91.7871	0
														1.11812	15.7991	92.6236	0								0.936943	16.0311	95.9479	0
														1.12141	15.8455	89.6252	0								0.946435	16.1935	97.7512	0
														1.12469	15.8919	91.7871	0								0.923214	15.7962	92.1456	0.461706
														1.13454	16.0311	95.9479	0								0.95457	16.3327	96.3389	0
														1.14604	16.1935	97.7512	0								0.962706	16.4719	97.3058	0
														1.15589	16.3327	96.3389	0								0.96813	16.5647	100	0
														1.16574	16.4719	97.3058	0								0.96813	16.5647	99.4134	0
														1.17231	16.5647	100	0								0.963384	16.4835	98.2645	0
														1.17231	16.5647	99.4134	0
														1.1421	16.1378	95.3992	0

[truncated: 12 more sheets: ND5.T1, ND5.T2, ND6.T1, ND6.T2, ND7.T1, ND7.T2, ND8.T1.2ND, ND8.T2, ND9.T1, ND9.T2, ND10.T1, ND10.T2]
