# Supplementary material for: Repeated transspinal stimulation decreases soleus H-reflex excitability and restores spinal inhibition in human spinal cord injury
Source: PLoS One. 2019 Sep 26;14(9):e0223135. doi: 10.1371/journal.pone.0223135 (PMC6762874; doi:10.1371/journal.pone.0223135)
Supplement: S1 Data — (ZIP) [file pone.0223135.s001.zip › DATA ANALYSIS/SOL HRRC.RightLeg.SCI.xlsx]

## Sheet: SigmoidFunction
	Sigmoid function based on non-normalized intensities and normalized SOL M-waves and H-reflexes
	H-REFLEX		57.5982								57.1127
	BEFORE		23.8916							AFTER	19.994
		R2	Max	m	s50	slope	PEAK_SLOPE	STIM_TH	STIM_MAX	R2	Max	m	s50	slope	PEAK_SLOPE	STIM_TH	STIM_MAX
AIS B	R001-T2									0.91	35.33	1.52	10.77	1.31579	4.0926	9.45421	12.0858
AIS B	R001-T0	0.95	76.02	0.6	16.03	3.33333	2.4045	12.6967	19.3633	0.87	59.56	1.21	13.15	1.65289	3.97788	11.4971	14.8029
AIS B	R006	0.97	61.56	1.96	10.18	1.02041	4.9882	9.15959	11.2004	0.96	61.66	1.59	12.83	1.25786	5.09993	11.5721	14.0879
AIS A	R008	0.91	57.53	6.77	3.09	0.295421	5.22982	2.79458	3.38542	0.84	65.06	3.14	4.03	0.636943	3.16355	3.39306	4.66694
AIS A	R010	0.82	28.19	1.8	10.16	1.11111	4.572	9.04889	11.2711	0.85	26.53	0.77	11.2	2.5974	2.156	8.6026	13.7974
	MEAN	0.9125	55.825	2.7825	9.865	1.44007	4.29863	8.42493	11.3051	0.886	49.628	1.646	10.396	1.49218	3.69799	8.90382	11.8882
	SD	0.0665207	20.061	2.72674	5.29447	1.3139	1.29165	4.11816	6.52351	0.049295	17.4607	0.895617	3.70206	0.71847	1.10259	3.33943	4.15826
	SEM	0.0332603	10.0305	1.36337	2.64723	0.65695	0.645826	2.05908	3.26176	0.0220454	7.80868	0.400532	1.65561	0.321309	0.493094	1.49344	1.85963
AIS D	R002	0.94	40.92	1.24	7.83	1.6129	2.4273	6.2171	9.4429	0.96	81.14	0.87	12.26	2.29885	2.66655	9.96115	14.5589
AIS D	R003.T1	0.92	36.14	3.92	7.15	0.510204	7.007	6.6398	7.6602	0.95	59.67	5.76	7.88	0.347222	11.3472	7.53278	8.22722
AIS D	R004	0.89	42.46	1.99	7.96	1.00503	3.9601	6.95497	8.96503	0.88	23.6	2.26	9.87	0.884956	5.57655	8.98504	10.755
AIS D	R007	0.96	47.61	0.64	20.14	3.125	3.2224	17.015	23.265	0.59		0.54	40.87	3.7037	5.51745	37.1663	44.5737
AIS D	R009	0.93	83.86	1.58	13.54	1.26582	5.3483	12.2742	14.8058	0.96	74.4	1.24	11.8	1.6129	3.658	10.1871	13.4129
ASIA C	R011	0.9	49.99	0.7	20.41	2.85714	3.57175	17.5529	23.2671	0.98	62.71	1.15	15.52	1.73913	4.462	13.7809	17.2591
ASIA D	R012	0.92	109.3	4.76	5.66	0.420168	6.7354	5.23983	6.08017	0.92	78.58	4.44	7.16	0.45045	7.9476	6.70955	7.61045
	MEAN	0.922857	58.6114	2.11857	11.8129	1.54232	4.61032	10.2705	13.3552	0.891429	63.35	2.32286	15.0514	1.57675	5.88219	13.4747	16.6282
	SD	0.0236039	27.3283	1.60724	6.27884	1.07457	1.77942	5.29856	7.28576	0.136922	21.2817	2.00573	11.7312	1.17841	2.93437	10.6909	12.7956
	SEM	0.00892143	10.3291	0.607479	2.37318	0.40615	0.672557	2.00267	2.75376	0.0517516	8.68822	0.758095	4.434	0.445397	1.10909	4.04077	4.83627
AIS A-B		0.512862	0.634993	0.404315	0.863999	0.941268	0.475371	0.85222	0.874423
AIS C-D		0.560654	0.737373	0.836972	0.531716	0.955401	0.346162	0.490983	0.567365
	M-WAVE
	BEFORE									AFTER
		R2	Max	m	s50	slope	PEAK_SLOPE	STIM_TH	STIM_MAX	R2	Max	m	s50	slope	PEAK_SLOPE	STIM_TH	STIM_MAX
AIS B	R001-T2									0.97	101.39	0.45	20.03	4.44444	2.25338	15.5856	24.4744
AIS B	R001-T0	0.98	98.54	0.88	24.73	2.27273	5.4406	22.4573	27.0027	0.97	95.77	0.77	21.68	2.5974	4.1734	19.0826	24.2774
AIS B	R006	0.97	98.08	1.83	15.3	1.0929	6.99975	14.2071	16.3929	0.96	98.8	1.25	19.47	1.6	6.08437	17.87	21.07
AIS A	R008	0.96	99.74	2.1	4.58	0.952381	2.4045	3.62762	5.53238	0.98	96.58	1.65	6.61	1.21212	2.72662	5.39788	7.82212
	MEAN	0.97	98.7867	1.60333	14.87	1.43933	4.94828	13.4307	16.3093	0.97	98.135	1.03	16.9475	2.46349	3.80944	14.484	19.411
	SD	0.01	0.857049	0.640807	10.0819	0.725151	2.33685	9.43881	10.7354	0.00816497	2.51982	0.528141	6.95522	1.4438	1.72256	6.22851	7.88194
	SEM	0.0057735	0.494818	0.36997	5.82078	0.418666	1.34918	5.4495	6.1981	0.00408248	1.25991	0.264071	3.47761	0.721899	0.861279	3.11426	3.94097
AIS D	R002	0.99	98.47	1.03	13.16	1.94175	3.3887	11.2183	15.1017	0.98	94.85	1.42	18.57	1.40845	6.59235	17.1615	19.9785
AIS D	R003-T2B									0.98	98.84	2.29	10.51	0.873362	6.01698	9.63664	11.3834
AIS D	R003-T1	0.97	95.21	1.16	10.95	1.72414	3.1755	9.22586	12.6741	0.93	87.06	1.64	10.71	1.21951	4.3911	9.49049	11.9295
AIS D	R004	0.96	99.83	1.03	10.57	1.94175	2.72178	8.62825	12.5117	0.97	102.44	0.54	13.94	3.7037	1.8819	10.2363	17.6437
AIS D	R007	0.89	67.71	0.89	32.98	2.24719	7.33805	30.7328	35.2272
AIS D	R009	0.96	102.63	0.14	27.82	14.2857	0.9737	13.5343	42.1057	0.96	100.72	0.17	30	11.7647	1.275	18.2353	41.7647
	MEAN	0.954	92.77	0.85	19.096	4.42811	3.51954	14.6679	23.5241	0.964	96.782	1.212	16.746	3.79395	4.03146	12.9521	20.5399
	SD	0.0378153	14.2611	0.408228	10.5257	5.51372	2.33636	9.18368	14.0727	0.0207364	6.12385	0.85526	8.09614	4.59318	2.39	4.35839	12.4215
	SEM	0.0169115	6.37774	0.182565	4.70723	2.46581	1.04485	4.10706	6.29352	0.00927362	2.73867	0.382484	3.62071	2.05413	1.06884	1.94913	5.55507
AIS A-B		1	0.691102	0.249173	0.757732	0.31776	0.487653	0.864457	0.675091
AIS C-D		0.618158	0.57915	0.417871	0.70266	0.848286	0.740807	0.71567	0.731413

## Sheet: HRRC.S50HR
pre H-reflex (% Mmax pre)-STIM INTENSITIES NORMALIZED TO S50 HR PRE																	post H-reflexes (%Mmax post)-STIM INTENSITIES NORMALIZED TO S50 HR PRE
	AIS B	AIS B	AIS A	AIS A		AIS D	AIS D	AIS D	AIS D	AIS D	ASIA C	ASIA D						AIS B	AIS B	AIS B	AIS A		AIS D	AIS C	AIS C	AIS D	AIS D	AIS D	ASIA C	ASIA D
	R001.T1	R006.T1	R008.T1	R010.T1	MEAN	R002.T1	R003.T1	R004.T1	R007.T1	R009.T1	R011.T1	R012.T1	MEAN	SD	SEM			R001.T2	R006.T2	R008.T2	R010.T2	MEAN	R002.T2	R003.T2B	R003.T2C	R004.T2	R007.T2	R009.T2	R0011.T2	R012.T2	MEAN	SD	SEM
0.3	0	0	0		0		0	0	0	0	0	0	0	0	0		0.3	0	0	0	0	0		0	0	0	0	0	0	0	0	0	0
0.4	0	0	0		0		0	0	0	0	0	0	0	0	0		0.4	0	0	0	0	0		0	0	0	0	2.87899	0	0	0.411285	1.08816	0.411285
0.5	0	0	0	2.2886	0.572149		0	0	0	0	0	0.45578	0.0759633	0.186071	0.0759633		0.5	0	0	0	0	0		0	0	0	0	4.18354	0	0	0.597648	1.58123	0.597648
0.6	0	0	0	2.09465	0.523662		0	0	0	0	0	0	0	0	0		0.6	13.5113	0	0	0	3.37782		0	0	0	0	4.72335	2.78637	0	1.07282	1.91561	0.724032
0.7	0	0	0		0		0	0	0	3.57726	0	0.620636	0.699649	1.43143	0.584377		0.7	29.2349	0	0	0	7.30873		0	0	0	0	6.17784	34.3741	0	5.79313	12.8116	4.84233
0.8	10.8553	0	0	4.57719	3.85811		0	5.0688	3.81999	6.18879	1.56275	1.43037	3.01178	2.39371	0.977229		0.8	33.908	0	0	2.44444	9.08812		0	0.937712	0	0	34.1257	53.2796	0	12.6204	21.944	8.29405
0.9	39.2167	19.108	20.8338	6.57486	21.4333		10.4645	14.978	19.6965	25.5127	16.2213	32.1936	19.8444	7.86694	3.21166		0.9	38.2543	0	0	9.78175	12.009		1.30447	13.8196	0.45765	0	56.1044	62.0799	1.82509	19.3701	27.6026	10.4328
1	50.233	46.219	37.9062	18.9035	38.3154		28.5684	26.9457	30.1465	55.2071	29.9325	79.1087	41.6515	21.1845	8.64855		1	35.8297	0		9.84127	15.2237		12.0455	34.2515	1.30832	7.14876	69.8156	61.8368	2.64424	27.0072	28.7817	10.8785
1.1	60.1371	57.0339	57.8856	26.7029	50.4399		34.8619	40.3484	43.3979	81.0431	48.8529	110.272	59.796	29.6237	12.0938		1.1	20.5999	5.35837	7.06186	14.8909	11.9777		43.5142	51.1049	3.22404	21.9872	73.2644	60.4214	5.80575	37.046	27.2162	10.2867
1.2	70.6791	60.9054	58.4732	26.9298	54.2469		32.7518	37.9515	44.3267	82.0185	49.6255	109.752	59.4044	30.1326	12.3016		1.2	10.493	30.8036	33.6823	19.9802	23.7398		50.2692	54.9389	12.7689	27.4554	73.3243	58.2464	40.581	45.3692	20.2876	7.66798
1.3	73.9501	61.9276	56.2531	26.8425	54.7433		25.3	32.3156	47.9635	85.1061	46.2618	107.499	57.4077	32.0946	13.1026		1.3	6.26078	51.0145	29.1108	23.6772	27.5158		43.4638	57.8651	18.8607	26.7309	74.0216	48.5946	67.3298	48.1238	20.2911	7.66933
1.4	65.7231	44.0611	52.2146	19.0291	45.257		12.5624	14.999	42.3426	85.6774	50.4251	101.843	51.3081	36.43	14.8725		1.4	0	54.8787	56.3338	23.2313	33.6109		35.5416	41.2879	22.0018	25.5556	74.269	41.1219	77.9006	45.3826	22.2238	8.39981
1.5	41.8339	24.374	39.3515	8.48203	28.5104		13.148	4.9845	41.0518	83.6453	50.0405	113.9	51.1283	41.6463	17.002		1.5	0	61.6366	60.5509	19.6384	35.4565		26.9405	24.3635	22.1397	13.1405	75.0562	32.3618	74.9503	38.4218	25.6477	9.69394
1.6	18.565	13.2797	22.2467	12.2576	16.5872		11.215	3.56502	32.2083	68.4848	51.6437	105.198	45.3858	38.0538	15.5354		1.6	0	63.81	63.761	15.8492	35.8551		13.6969	19.0464	22.3689	8.30578	76.0234	27.8278	89.6003	36.6956	32.3416	12.224
1.7	8.47039	4.15828	16.011	12.1024	10.1855		12.6492	3.97292	18.1231	60.0245	47.7166	92.2614	39.1246	33.7988	13.7983		1.7		62.016	62.2552	8.67063	44.3139				20.0658	2.47934	57.3819		73.6571	38.396	32.8116	16.4058
1.8	0	2.16298		13.1109	5.09131				15.1491	51.4327	40.3055	97.4787	51.0915	34.4484	17.2242		1.8		46.7153	61.0457	5.71429	37.8251		0		15.9536	0	50.2624	23.6896	74.6066	27.4187	29.6562	12.1071
1.9	0	0	11.4993	10.9775	5.6192		7.7855	3.89134	13.4223	54.3163	36.8084	73.8266	31.6751	28.2543	11.5348		1.9		31.7329	51.5893	5.15873	29.4937				12.8115	0	42.1727		66.9018	30.4715	30.0248	15.0124
2	0	0	2.61692	2.03969	1.16415		0	1.4619		36.5983	13.6952	26.8186	15.7148	15.9185	7.11897		2		8.35538	13.4622	4.3006	8.70606		6.4252	0	2.58538	0	14.6885	5.56255	72.6268	14.5555	26.0968	9.86368
3			0		0		0			1.33088			0.665439	0.941073	0.665439		3		4.57196	0		2.28598			0	0	0	0	0	23.3532	3.8922	9.53392	3.8922
AIS D	AIS B
R002.T1	R001.T2
0	0
0	0
0	0
0	13.5113
0	29.2349
	33.908
15.876	38.2543
26.7097	35.8297
32.3999	20.5999
32.7261	10.493
36.137	6.26078
44.7287	0
43.9406	0
43.7468	0
23.062
16.9767
16.3308
5.43981

## Sheet: HRRC.S50MW
pre H-reflex (% Mmax pre)-STIM INTENSITIES NORMALIZED TO MT PRE																	post H-reflexes (%Mmax post)-STIM INTENSITIES NORMALIZED TO POST MT																		Mwaves pre (%Mmax pre normalized to s50 Mmax pre)
	AIS B	AIS B	AIS A	AIS A		AIS D	AIS D	AIS D	AIS D	AIS D	ASIA C	ASIA D						AIS B	AIS B	AIS B	AIS A		AIS D	AIS C	AIS D	AIS D	AIS D	ASIA C	ASIA D						AIS B	AIS B	AIS B	AIS A		AIS C	AIS D	AIS D	AIS D	AIS D	ASIA C	ASIA D
	R001.T1	R006.T1	R008.T1	R010.T1	MEAN	R002.T1	R003.T1	R004.T1	R007.T1	R009.T1	R0011.T1	R012.T1	MEAN	SD	SEM			R001.T2	R006.T2	R008.T2	R010.T2	MEAN	R002.T2	R003.T2+T3	R004.T2	R007.T2	R009.T2	R0011.T2	R012.T2	MEAN	SD	SEM			R008.T1	R001.T1	R006.T1	R010.T1	MEAN	R003.T1	R002.T1	R004.T1	R007.T1	R009	R0011.T1	R012.T1	MEAN	SD	SEM
0.3		0		0	0		0	0	0	0	0	2.44375	0.407292	0.997659	0.407292		0.3		0	0	0	0		0	0		6.0054	0	0	1.20108	2.6857	1.20108		0.3			0		0	0	0	0	2.1978	0	0	9.78887	1.71238	3.65437	1.38122
0.35	0	0	0	2.2886	0.572149		0	0	0	3.72688	0.303644	59.3047	10.5559	23.9268	9.76809		0.35		0		0	0		0	0		29.5509	0	0	5.91018	13.2156	5.91018		0.35	0	0	0	0	0	0	0	0	2.66876	0	0	12.0042	2.09614	4.48083	1.69359
0.4	0	0	0	2.09465	0.523662		0	0	0	7.25653	7.7103	106.022	20.1648	42.221	17.2367		0.4		0		0	0		0	0		54.5134	2.78637	1.60166	11.7803	23.9174	10.6962		0.4	0	0	0	0	0	0	0	0	3.30542	0	0	13.7784	2.44055	5.14907	1.94616
0.45	0	0			0		0	0	0	37.7584	23.3846	109.127	28.3783	42.5422	17.3678		0.45	4.45402	0		0	1.48467		0	0	0	69.8156	31.6039	2.69747	17.3528	28.5432	11.6527		0.45		0	0		0	0	0	0	4.51334	7.15595	0	15.1197	3.827	5.73965	2.16938
0.5	0	0			0		0	0	4.77499	63.9727	38.4362	105.203	35.3978	42.7604	17.4568		0.5	15.7328	0	6.57216	3.05556	6.34012		0	0.250455	0	73.2906	51.8152	5.80575	21.8603	32.3198	13.1945		0.5		0	0		0	0	0	0.00815795	2.76688	9.96142	0	16.9802	4.24524	6.6965	2.53104
0.55	26.0397	0	0	4.32506	7.59119		1.21147	0	19.9765	80.606	45.1174	113.9	43.4685	45.9772	18.7701		0.55	27.6401	2.21132	28.75	9.78175	17.0958		0	1.00462	0	73.5043	60.1199	41.952	29.4301	33.411	13.64		0.55	0	0	0	0	0	0	2.52196	3.03475	6.80272	17.5693	0	19.6082	7.0767	8.21026	3.10319
0.6	39.7448	7.83032	13.0445	5.60512	16.5562		10.1454	1.11111	25.5364	83.2116	50.2159	98.7296	44.825	39.7339	16.2213		0.6	30.15	14.3779		9.04762	17.8585		4.25498	1.55738	0	73.6392	62.5555	68.3085	35.0526	36.4703	14.8889		0.6	0.449335	0	0	0	0.112334	0	4.64147	7.11209	7.60727	27.3822	0	20.9659	9.67271	10.5232	3.97738
0.65	49.7164	33.6463	25.4534	13.9546	30.6927		26.7029	8.64275	37.343	84.7334	49.0385	97.4787	50.6565	34.2705	13.9909		0.65	32.8305	34.82	46.4165	14.6712	32.1846		12.303	7.25215	1.8595	74.5239	61.8748	77.8396	39.2755	35.7585	14.5983		0.65	3.31817	0	0	0	0.829542	0	4.36693	11.9887	6.65228	30.3047	0	25.097	11.2014	12.0899	4.56954
0.7	49.7232	50.9683	46.3358	20	41.7568		28.9625	17.0582	43.1188	85.7454	48.8968	73.8266	49.6014	26.1564	10.6783		0.7	35.6322	51.9434	57.9467	20.3968	41.4798		30.0442	13.4385	9.19421	75.8997	59.6498		37.6453	29.1582	13.0399		0.7	10.7375	0	1.46714	0	3.05116	0	6.25323	16.2066	2.87807	31.7374	0	29.7324	12.4011	13.6919	5.17504
0.75	59.9716	57.9333	56.9133	26.827	50.4113		35.1441	26.116	46.1473	80.341	51.0526	45.7978	47.4331	18.4705	7.54054		0.75	38.4111	57.1871	63.8773	21.2245	45.175		49.2547	18.6729	21.1309	64.3162	58.996	78.9715	48.5571	24.1996	9.87945		0.75	11.5433	0	3.22171	0	3.69126	0.997684	6.87339	16.2628	2.25013	28.2554	0	36.3654	13.0007	14.4653	5.46736
0.8	64.6148	61.8042	60.0825	27.8123	53.5784		32.7827	34.8018	47.9635	59.2356	50.6559		45.0879	11.1428	4.98323		0.8	37.1713	63.0799	62.5	22.6531	46.3511		49.4235	22.0282	29.6937	50.2624	52.285	74.6066	46.3832	18.587	7.58813		0.8	17.0839	0	3.50995	2.74114	5.83375	4.26121	11.6925	13.3333	0	30.944	15.166		12.5662	10.7027	4.36934
0.85	65.2045	61.9808	53.5626	25.7305	51.6196		28.046	41.9971	43.9757	60.1605	44.418	37.3804	42.6629	10.5164	4.2933		0.85	29.6396	63.979	59.8439	25.6085	44.7677		53.5882	22.0779	23.1523	42.1727	40.4822	74.6368	42.685	19.7539	8.06451		0.85	22.9528	9.49046	4.89828	7.31833	11.165	13.0609	24.6124	13.2844	0	39.8123	25.5061	37.3481	21.9463	14.2115	5.37146
0.9	63.0471	57.8227	58.7987	26.8425	51.6278		11.7691	37.7305	41.2807	49.8368	35.2277	14.1583	31.6672	15.3264	6.25697		0.9	19.0271	59.9768	42.413	19.6384	35.2638		48.2543	24.6311	28.843		41.8076	80.5571	44.8186	22.1408	9.90167		0.9	28.9042	23.9058	11.1822	15.1474	19.7849	38.7778	36.6408	19.7708	5.31135	51.7773	38.75	43.439	33.4953	15.7121	5.93861
0.95	53.6561	43.6835	54.6171	20.5275	43.1211		13.4479	34.141	37.9208	61.7791	25.9798		34.6537	17.8301	7.97385		0.95	12.0074	44.4013	33.0219	19.6984	27.2822		39.1604	20.2742	24.9295		32.3618	75.0317	38.3515	21.7308	9.71829		0.95	41.0821	38.9586	31.7021	31.9472	35.9225	44.1921	62.4806	42.2799	22.8327	45.6202	48.9028		44.3847	12.7934	5.22289
1	41.393	24.374	43.1004	12.3093	30.2942			35.3122	25.9092	59.3798	30.3543		37.7389	14.9297	7.46486		1	8.76693	24.4321	18.6856	12.0635	15.987		29.0407	18.1909	14.5868	25.761	27.8278	73.3677	31.4625	21.3005	8.69589		1	54.7125	49.87	61.698	67.4425	58.4307		76.8734	53.699	46.0099	56.2024	40.081		54.5731	14.0006	6.26127
1.05	16.9471	18.1757	32.2421	9.54228	19.2268		11.215	16.3905		57.9797	17.7328		25.8295	21.6169	10.8084		1.05	6.19612	9.33328	10.6314	7.27513	8.359		19.8523	13.8306	7.90634	24.4939		70.9351	27.4037	25.1239	11.2358		1.05	69.2572	79.2439	80.9524	78.6268	77.0201	56.7433	81.6796	73.3445	59.877	55.35	66.6847		65.6132	10.3534	4.22675
1.1	12.6654	8.38364	20.5777	12.2576	13.4711		12.6492	6.22859		43.4712	25.0405		21.8474	16.3945	8.19724		1.1		11.7192		4.57672	8.14794		18.8307	11.776	5.61983	11.8196	23.6896	74.9503	24.4477	25.5232	10.4198		1.1	85.447	83.6799	90.9792	80.5275	85.1584	56.6007	82.5323	89.8923	54.4348	61.3711	53.7652		66.4327	15.7242	6.41938
1.15	7.8765	4.15828	21.2105		11.0817			5.10279		30.5223			17.8125	17.9743	12.7098		1.15			0	5.15873	2.57937		0	3.89117	2.47934				2.1235	#REF!	#REF!		1.15	85.5846	88.7051	94.6345		89.6414		92.2481	92.8414		66.7301			83.9399	14.907	8.60657
1.2	2.83554	2.16298	10.8116	13.7316	7.38541			3.89134			3.40081		3.64607	0.346855	0.245263		1.2			0	4.63294	2.31647			1.46175		3.53126			2.49651	#REF!	#REF!		1.2	97.8817	91.4934	97.7867	86.346	93.377		94.4961	95.4112	53.663	69.8585	88.7045		80.4267	18.1589	8.12092
1.25	0	0		11.986	3.99535		7.7855	3.19383		34.1893	2.08727		11.814	15.1195	7.55977		1.25	0			3.96825	1.98413			2.24044					2.24044	1.96984	1.13729		1.25		96.4319	98.9604	96.0047	97.1323	73.2763	96.0207	94.4812		72.0131	95.74		86.3062	12.4927	5.5869
1.3	4.86767	0	11.4993	10.9775	6.83612			4.22173		20.1959	2.64777		9.02179	9.70898	5.60548		1.3	0	5.18844			2.59422		0	3.87978		0			1.29326	1.46337	1.03476		1.3	97.8817	96.5501	98.3065	94.5694	96.8269		97.8295	96.1943		81.2296	92.8502		92.0259	7.48992	3.74496
1.35	0	0			0					13.2073			13.2073	#DIV/0!	#DIV/0!		1.35	0		0		0			0	0		8.93907		2.97969	#DIV/0!	#DIV/0!		1.35		94.4707	98.2562		96.3635		98.5788			86.8063			92.6926	8.32441	5.88625
1.4	0	0	6.05227	4.49961	2.63797		0	3.89134		5.76714			3.21949	2.94168	1.69838		1.4		4.54956	0		2.27478		6.2448	2.0082	0		4.44764		3.17516	2.23999	1.29326		1.4	96.5887	96.172	97.9879	89.3716	95.0301	88.4019	99.3798	97.0876		88.901			93.4426	5.61462	2.80731
1.5	0	0	4.59422	1.00853	1.40069		0	4.16055		0.686888			1.61581	2.23041	1.28773		1.5		4.90449			4.90449			0.334699			2.91872		1.62671	5.16097	2.97969		1.5	96.4512	96.6604	98.4071	100	97.8797	98.2541	99.7416	94.7381	50.8373	95.2258			87.7594	20.7449	9.27741
1.6		0	3.38377	2.66541	2.01639		0	4.82134		0		0	1.20534	2.41067	1.20534		1.6		4.82705			4.82705									2.73772	1.36886		1.6	96.3961	96.5974	99.2622	100	98.0639	97.5117	100	96.5002		96.8879		63.5958	90.8991	15.3237	6.85296
1.7			3.63136	0.620636	2.126		0	0		0			0	0	0		1.7		4.56892			4.56892		2.62281						2.62281	1.82718	1.29201		1.7	98.4869			100	99.2435	97.5177		97.5037		100			98.3404	1.43723	0.829786
1.8			0		0		0	0		0		1.02017	0.255043	0.510085	0.255043		1.8					#DIV/0!		0						0	#DIV/0!	#DIV/0!		1.8	100				100	96.8941		97.7239		100		82.758	94.344	7.83483	3.91742
1.9			0		0		0	0				1.71968	0.573226	0.992857	0.573226		1.9					#DIV/0!		0						0	#DIV/0!	#DIV/0!		1.9	98.597				98.597	96.3478		97.7729	58.1545				84.0917	22.4736	12.9751
2			1.63686		1.63686			0					0	#DIV/0!	#DIV/0!		2		4.45628			4.45628		0						0	#DIV/0!	#DIV/0!		2	99.6286				99.6286			98.091					98.091	#DIV/0!	#DIV/0!
2.1			0		0			0					0	#DIV/0!	#DIV/0!		2.1					#DIV/0!		0						0	#DIV/0!	#DIV/0!		2.1	96.6162				96.6162			98.7274					98.7274	#DIV/0!	#DIV/0!
2.2			0		0								#DIV/0!	#DIV/0!	#DIV/0!		2.2					#DIV/0!		0					8.08464	4.04232	#DIV/0!	#DIV/0!		2.2	99.1059				99.1059			96.1087	80.0067			98.7523	91.6226	10.1461	5.85783
2.3			0		0								#DIV/0!	#DIV/0!	#DIV/0!		2.3													#DIV/0!	#DIV/0!	#DIV/0!		2.3	98.1293				98.1293			98.0421					98.0421	#DIV/0!	#DIV/0!
2.4			0		0												2.4													#DIV/0!	#DIV/0!	#DIV/0!		2.4	99.6974				99.6974			98.4826					98.4826	#DIV/0!	#DIV/0!
2.5			0		0												2.5												0	0	#DIV/0!	#DIV/0!		2.5	99.4292				99.4292			98.1645					98.1645	#DIV/0!	#DIV/0!
2.6																	2.6													#DIV/0!	#DIV/0!	#DIV/0!		2.6					#DIV/0!			99.7961					99.7961	#DIV/0!	#DIV/0!
																																															#DIV/0!	#DIV/0!	#DIV/0!
R002.T1	R002.T2
0	0
0	0
	0
0	0
	5.00043
15.876	17.4028
25.9587	31.4498
32.2707	47.0777
31.854	55.8791
34.031	71.2206
38.2429	78.3789
44.7287	76.327
43.9406	73.1149
43.7468	45.1822
26.6667	30.1927
19.4574	22.9426
16.9767	16.866
16.3308	0
6.77881	0
7.32145
5.87442
7.65736
7.91576
5.07173
1.49044
1.40853

## Sheet: R1.T0
R001.T0.RL.HRRC.fns				01.11.2016
Mmax	742.233
Hmax	603.675					S50mMAX:	S50HT																		S50HT
Hmax/Mmax	0.813322					24.73	16.03							24.73					times MT						16.03
M-wave	H-reflex	M%Mmax	H%Mmax	Marker Time:	Stim.intensity	times MT	timesHT						times MT	Stim.intensity	M%Mmax	H%Mmax		Stim.intensity		M%Mmax	H%Mmax				timesHT	M%Mmax	H%Mmax		timesHT	M%Mmax	H%Mmax
0	0	0	0	296.147	9.7959	0.396114	0.611098						0.396114	9.7959	0	0		9.7959	0.396114	0	0				0.611098	0	0		0.611098	0	0
0	0	0	0	299.136	11.5959	0.4689	0.723387						0.4689	11.5959	0	0		11.5959	0.4689	0	0				0.723387	0	0		0.723387	0	0
0	0	0	0	302.139	13.9959	0.565948	0.873107						0.565948	13.9959	0	0		14.2126	0.57471	0	10.8553				0.873107	0	0		0.886623	0	10.8553
0	91.8635	0	12.3766	416.139	14.3059	0.578484	0.892445						0.578484	14.3059	0	12.3766		15.4034	0.622863	0	39.2167				0.892445	0	12.3766		0.960911	0	39.2167
0	149.85	0	20.1891	419.139	14.3359	0.579697	0.894317						0.579697	14.3359	0	20.1891		16.8259	0.680384	0	50.233				0.894317	0	20.1891		1.04965	0	50.233
0	196.85	0	26.5214	305.139	14.8959	0.602341	0.929251						0.57471	14.2126	0	10.8553		18.0759	0.73093	0	52.6933				0.886623	0	10.8553		1.16206	0	60.1371
0	257.889	0	34.7451	308.136	15.1959	0.614472	0.947966						0.602341	14.8959	0	26.5214		19.1336	0.7737	0	65.3562				0.929251	0	26.5214		1.2513	0.921738	70.6791
0	370.201	0	49.8766	413.139	15.7459	0.636712	0.982277						0.614472	15.1959	0	34.7451		20.3659	0.82353	1.38261	73.052				0.947966	0	34.7451		1.35608	7.26151	73.9501
0	339.376	0	45.7237	422.137	15.7759	0.637926	0.984148						0.636712	15.7459	0	49.8766		21.7379	0.879009	7.26151	73.9501				0.982277	0	49.8766		1.45173	20.7268	65.7231
0	436.428	0	58.7993	410.139	16.6159	0.671892	1.03655						0.637926	15.7759	0	45.7237		23.0434	0.931799	16.1236	71.2891				0.984148	0	45.7237		1.54545	50.4359	41.8339
0	281.084	0	37.8701	311.136	16.6459	0.673106	1.03842						0.622863	15.4034	0	39.2167		24.1712	0.977402	37.9891	50.2922				0.960911	0	39.2167		1.64736	78.4539	18.565
0	401.025	0	54.0296	425.137	17.2159	0.696154	1.07398						0.671892	16.6159	0	58.7993		25.3644	1.02565	63.6735	32.2527				1.03655	0	58.7993		1.74709	90.3783	8.47039
0	333.577	0	44.9424	314.137	17.6959	0.715564	1.10392						0.673106	16.6459	0	37.8701		26.6309	1.07687	79.9068	17.2697				1.03842	0	37.8701		1.84584	98.7723	0
0	379.357	0	51.1102	407.139	17.6959	0.715564	1.10392						0.696154	17.2159	0	54.0296		27.7459	1.12195	89.1242	9.23109				1.07398	0	54.0296		1.95483	98.1223	0
0	346.396	0	46.6694	317.137	17.7959	0.719608	1.11016						0.680384	16.8259	0	50.233		29.383	1.18815	98.1203	0.992716				1.04965	0	50.233		2.07252	98.5472	0
0	417.811	0	56.2911	428.151	18.3259	0.741039	1.14323						0.715564	17.6959	0	44.9424		29.9659	1.21172	97.4507	0				1.10392	0	44.9424
0	426.051	0	57.4013	320.146	18.4459	0.745892	1.15071						0.715564	17.6959	0	51.1102		31.3359	1.26712	98.1223	0				1.10392	0	51.1102
0	443.447	0	59.7451	323.137	18.4959	0.747913	1.15383						0.719608	17.7959	0	46.6694		32.9209	1.33121	98.7048	0				1.11016	0	46.6694
0	475.188	0	64.0214	326.14	18.5959	0.751957	1.16007						0.741039	18.3259	0	56.2911		33.8259	1.36781	98.2319	0				1.14323	0	56.2911
0	482.818	0	65.0493	329.139	18.7959	0.760044	1.17255						0.745892	18.4459	0	57.4013									1.15071	0	57.4013
0	501.129	0	67.5164	404.141	18.8659	0.762875	1.17691						0.747913	18.4959	0	59.7451									1.15383	0	59.7451
0	490.447	0	66.0773	332.14	18.9959	0.768132	1.18502						0.73093	18.0759	0	52.6933									1.16007	0	64.0214
0	470.61	0	63.4046	335.151	19.0459	0.770154	1.18814						0.751957	18.5959	0	64.0214									1.17255	0	65.0493
0	472.136	0	63.6102	338.137	19.1459	0.774197	1.19438						0.760044	18.7959	0	65.0493									1.17691	0	67.5164
0	471.22	0	63.4868	341.14	19.1459	0.774197	1.19438						0.762875	18.8659	0	67.5164									1.18502	0	66.0773
0	517.305	0	69.6957	344.138	19.1459	0.774197	1.19438						0.768132	18.9959	0	66.0773									1.18814	0	63.4046
0	467.863	0	63.0345	347.141	19.2259	0.777432	1.19937						0.770154	19.0459	0	63.4046									1.19438	0	63.6102
0	493.499	0	66.4885	431.141	19.2559	0.778645	1.20124						0.774197	19.1459	0	63.6102									1.19438	0	63.4868
0	495.941	0	66.8174	350.138	19.3759	0.783498	1.20873						0.774197	19.1459	0	63.4868									1.19438	0	69.6957
0	480.071	0	64.6793	353.137	19.5259	0.789563	1.21808						0.774197	19.1459	0	69.6957									1.19937	0	63.0345
0	488.006	0	65.7484	356.141	19.6159	0.793203	1.2237						0.777432	19.2259	0	63.0345									1.16206	0	60.1371
0	543.856	0	73.273	359.138	20.0659	0.811399	1.25177						0.778645	19.2559	0	66.4885									1.20124	0	66.4885
0	553.012	0	74.5066	434.139	20.0659	0.811399	1.25177						0.783498	19.3759	0	66.8174									1.20873	0	66.8174
0	545.077	0	73.4375	401.137	20.1559	0.815038	1.25739						0.789563	19.5259	0	64.6793									1.21808	0	64.6793
0	535.616	0	72.1628	398.139	20.2759	0.819891	1.26487						0.793203	19.6159	0	65.7484									1.2237	0	65.7484
0	511.506	0	68.9145	362.139	20.4559	0.827169	1.2761						0.7737	19.1336	0	65.3562									1.25177	0	73.273
0	547.519	0	73.7664	365.139	20.5759	0.832022	1.28359						0.811399	20.0659	0	73.273									1.25177	0	74.5066
38.1493	544.467	5.1398	73.3553	368.138	20.6359	0.834448	1.28733						0.811399	20.0659	0	74.5066									1.25739	0	73.4375
43.948	556.675	5.92105	75	395.137	20.6959	0.836874	1.29107						0.815038	20.1559	0	73.4375									1.26487	0	72.1628
0	557.895	0	75.1645	437.139	21.1459	0.855071	1.31915						0.819891	20.2759	0	72.1628									1.2761	0	68.9145
25.3311	523.408	3.41283	70.5181	371.139	21.1759	0.856284	1.32102						0.827169	20.4559	0	68.9145									1.28359	0	73.7664
0	528.292	0	71.176	440.139	21.4759	0.868415	1.33973						0.832022	20.5759	0	73.7664									1.28733	5.1398	73.3553
45.474	552.097	6.12665	74.3832	575.14	21.4759	0.868415	1.33973						0.834448	20.6359	5.1398	73.3553									1.29107	5.92105	75
56.1558	603.675	7.56579	81.3322	578.142	21.4759	0.868415	1.33973						0.836874	20.6959	5.92105	75									1.2513	0.921738	70.6791
0	527.681	0	71.0937	443.139	21.5959	0.873267	1.34722						0.82353	20.3659	1.38261	73.052									1.31915	0	75.1645
73.857	545.688	9.95066	73.5197	392.141	21.6259	0.87448	1.34909						0.855071	21.1459	0	75.1645									1.32102	3.41283	70.5181
59.2077	577.123	7.97697	77.7549	581.14	21.6559	0.875693	1.35096						0.856284	21.1759	3.41283	70.5181									1.33973	0	71.176
79.0454	560.337	10.6497	75.4934	389.141	21.8059	0.881759	1.36032						0.868415	21.4759	0	71.176									1.33973	6.12665	74.3832
77.8246	545.688	10.4852	73.5197	374.137	21.8659	0.884185	1.36406						0.868415	21.4759	6.12665	74.3832									1.33973	7.56579	81.3322
69.5843	590.551	9.375	79.5641	572.138	22.0459	0.891464	1.37529						0.868415	21.4759	7.56579	81.3322									1.34722	0	71.0937
72.6363	542.941	9.78618	73.1497	386.139	22.1059	0.89389	1.37903						0.873267	21.5959	0	71.0937									1.34909	9.95066	73.5197
94.6103	510.59	12.7467	68.7911	377.139	22.1359	0.895103	1.3809						0.87448	21.6259	9.95066	73.5197									1.35096	7.97697	77.7549
70.4999	528.597	9.49836	71.2171	380.139	22.2259	0.898742	1.38652						0.875693	21.6559	7.97697	77.7549									1.36032	10.6497	75.4934
84.2337	538.668	11.3487	72.574	383.143	22.2559	0.899956	1.38839						0.881759	21.8059	10.6497	75.4934									1.36406	10.4852	73.5197
115.363	549.045	15.5428	73.972	584.14	22.5559	0.912087	1.40711						0.884185	21.8659	10.4852	73.5197									1.37529	9.375	79.5641
105.597	546.603	14.227	73.6431	449.137	22.6759	0.916939	1.41459						0.891464	22.0459	9.375	79.5641									1.37903	9.78618	73.1497
75.0778	583.837	10.1151	78.6595	569.14	22.6759	0.916939	1.41459						0.89389	22.1059	9.78618	73.1497									1.3809	12.7467	68.7911
87.5908	535.921	11.801	72.2039	452.147	22.8259	0.923004	1.42395						0.895103	22.1359	12.7467	68.7911									1.38652	9.49836	71.2171
122.993	544.467	16.5707	73.3553	566.143	23.3059	0.942414	1.45389						0.898742	22.2259	9.49836	71.2171									1.38839	11.3487	72.574
142.526	473.662	19.2023	63.8158	455.141	23.3659	0.94484	1.45764						0.899956	22.2559	11.3487	72.574									1.35608	7.26151	73.9501
201.428	464.506	27.1382	62.5822	563.14	23.4559	0.94848	1.46325						0.879009	21.7379	7.26151	73.9501									1.40711	15.5428	73.972
106.818	535.006	14.3914	72.0806	662.142	23.4859	0.949693	1.46512						0.912087	22.5559	15.5428	73.972									1.41459	14.227	73.6431
147.409	455.655	19.8602	61.3898	458.139	23.5159	0.950906	1.46699						0.916939	22.6759	14.227	73.6431									1.41459	10.1151	78.6595
286.272	360.74	38.5691	48.602	659.141	23.5459	0.952119	1.46886						0.916939	22.6759	10.1151	78.6595									1.42395	11.801	72.2039
224.013	419.032	30.1809	56.4556	560.142	23.6359	0.955758	1.47448						0.923004	22.8259	11.801	72.2039									1.45389	16.5707	73.3553
192.883	439.785	25.9868	59.2516	656.142	23.7259	0.959397	1.48009						0.942414	23.3059	16.5707	73.3553									1.45764	19.2023	63.8158
191.967	433.376	25.8635	58.3882	587.142	23.7559	0.960611	1.48197						0.94484	23.3659	19.2023	63.8158									1.46325	27.1382	62.5822
229.201	427.577	30.8799	57.6069	461.139	24.0859	0.973955	1.50255						0.94848	23.4559	27.1382	62.5822									1.46512	14.3914	72.0806
366.538	278.642	49.3832	37.5411	554.138	24.1159	0.975168	1.50442						0.949693	23.4859	14.3914	72.0806									1.46699	19.8602	61.3898
297.87	336.324	40.1316	45.3125	557.146	24.1159	0.975168	1.50442						0.931799	23.0434	16.1236	71.2891									1.46886	38.5691	48.602
209.363	430.629	28.2072	58.0181	551.142	24.1759	0.977594	1.50817						0.950906	23.5159	19.8602	61.3898									1.47448	30.1809	56.4556
291.155	392.175	39.227	52.8372	653.144	24.2659	0.981233	1.51378						0.952119	23.5459	38.5691	48.602									1.48009	25.9868	59.2516
293.597	357.688	39.5559	48.1908	635.142	24.3259	0.98366	1.51752						0.955758	23.6359	30.1809	56.4556									1.48197	25.8635	58.3882
294.818	369.896	39.7204	49.8355	638.14	24.3859	0.986086	1.52127						0.959397	23.7259	25.9868	59.2516									1.45173	20.7268	65.7231
281.694	396.448	37.9523	53.4128	632.138	24.4159	0.987299	1.52314						0.960611	23.7559	25.8635	58.3882									1.50255	30.8799	57.6069
246.292	392.785	33.1826	52.9194	647.141	24.4759	0.989725	1.52688						0.973955	24.0859	30.8799	57.6069									1.50442	49.3832	37.5411
342.733	341.207	46.176	45.9704	650.142	24.4759	0.989725	1.52688						0.975168	24.1159	49.3832	37.5411									1.50442	40.1316	45.3125
387.597	284.746	52.2204	38.3635	641.14	24.5059	0.990938	1.52875						0.975168	24.1159	40.1316	45.3125									1.50817	28.2072	58.0181
425.746	288.104	57.3602	38.8158	644.142	24.5359	0.992151	1.53062						0.977594	24.1759	28.2072	58.0181									1.51378	39.227	52.8372
310.078	341.513	41.7763	46.0115	608.141	24.5659	0.993364	1.5325						0.981233	24.2659	39.227	52.8372									1.51752	39.5559	48.1908
338.155	346.09	45.5592	46.6283	590.138	24.6259	0.995791	1.53624						0.98366	24.3259	39.5559	48.1908									1.52127	39.7204	49.8355
392.48	225.233	52.8783	30.3454	548.138	24.7459	1.00064	1.54372						0.986086	24.3859	39.7204	49.8355									1.52314	37.9523	53.4128
425.441	309.467	57.3191	41.6941	611.14	24.8059	1.00307	1.54747						0.987299	24.4159	37.9523	53.4128									1.52688	33.1826	52.9194
385.461	303.974	51.9326	40.9539	464.139	25.0459	1.01277	1.56244						0.989725	24.4759	33.1826	52.9194									1.52688	46.176	45.9704
379.662	296.039	51.1513	39.8849	629.14	25.2559	1.02127	1.57554						0.989725	24.4759	46.176	45.9704									1.52875	52.2204	38.3635
373.558	304.584	50.3289	41.0362	593.142	25.2859	1.02248	1.57741						0.990938	24.5059	52.2204	38.3635									1.53062	57.3602	38.8158
481.597	250.259	64.8849	33.7171	626.138	25.4359	1.02854	1.58677						0.992151	24.5359	57.3602	38.8158									1.5325	41.7763	46.0115
523.714	228.591	70.5592	30.7977	623.14	25.4659	1.02976	1.58864						0.993364	24.5659	41.7763	46.0115									1.53624	45.5592	46.6283
459.623	284.441	61.9243	38.3224	614.142	25.4959	1.03097	1.59051						0.995791	24.6259	45.5592	46.6283									1.54372	52.8783	30.3454
503.266	248.733	67.8043	33.5115	620.142	25.5259	1.03218	1.59238						0.977402	24.1712	37.9891	50.2922									1.54747	57.3191	41.6941
579.869	141	78.125	18.9967	545.175	25.5859	1.03461	1.59613						1.00064	24.7459	52.8783	30.3454									1.56244	51.9326	40.9539
539.279	186.474	72.6563	25.1234	617.14	25.6159	1.03582	1.598						1.00307	24.8059	57.3191	41.6941									1.57554	51.1513	39.8849
550.266	130.623	74.1365	17.5987	467.141	25.6759	1.03825	1.60174						1.01277	25.0459	51.9326	40.9539									1.57741	50.3289	41.0362
549.655	202.649	74.0543	27.3026	605.14	25.7959	1.0431	1.60923						1.02127	25.2559	51.1513	39.8849									1.58677	64.8849	33.7171
607.337	111.091	81.8257	14.9671	596.138	26.3059	1.06372	1.64104						1.02248	25.2859	50.3289	41.0362									1.58864	70.5592	30.7977
562.473	158.701	75.7813	21.3816	542.138	26.3659	1.06615	1.64478						1.02854	25.4359	64.8849	33.7171									1.59051	61.9243	38.3224
524.629	184.948	70.6826	24.9178	470.137	26.4559	1.06979	1.6504						1.02976	25.4659	70.5592	30.7977									1.59238	67.8043	33.5115
595.129	148.019	80.1809	19.9424	602.138	26.7259	1.08071	1.66724						1.03097	25.4959	61.9243	38.3224									1.59613	78.125	18.9967
655.252	70.8051	88.2813	9.53947	539.174	26.9359	1.0892	1.68034						1.03218	25.5259	67.8043	33.5115									1.598	72.6563	25.1234
613.746	95.5259	82.6891	12.8701	599.14	26.9959	1.09163	1.68409						1.03461	25.5859	78.125	18.9967									1.54545	50.4359	41.8339
655.558	69.8895	88.3224	9.41612	473.147	27.5059	1.11225	1.7159						1.03582	25.6159	72.6563	25.1234									1.60174	74.1365	17.5987
667.46	67.1428	89.926	9.04605	536.169	27.9859	1.13166	1.74585						1.03825	25.6759	74.1365	17.5987									1.60923	74.0543	27.3026
689.434	51.5779	92.8865	6.94901	476.137	28.5259	1.15349	1.77953						1.0431	25.7959	74.0543	27.3026									1.64104	81.8257	14.9671
723.921	0	97.5329	0	533.158	29.1259	1.17776	1.81696						1.02565	25.3644	63.6735	32.2527									1.64478	75.7813	21.3816
738.876	0	99.5477	0	518.171	29.6059	1.19717	1.84691						1.06372	26.3059	81.8257	14.9671									1.6504	70.6826	24.9178
742.233	0	100	0	521.155	29.6059	1.19717	1.84691						1.06615	26.3659	75.7813	21.3816									1.66724	80.1809	19.9424
726.668	0	97.903	0	524.165	29.6059	1.19717	1.84691						1.06979	26.4559	70.6826	24.9178									1.68034	88.2813	9.53947
739.486	0	99.6299	0	527.182	29.6059	1.19717	1.84691						1.08071	26.7259	80.1809	19.9424									1.68409	82.6891	12.8701
737.35	0	99.3421	0	530.169	29.6059	1.19717	1.84691						1.0892	26.9359	88.2813	9.53947									1.64736	78.4539	18.565
723.311	0	97.4507	0	479.139	29.9659	1.21172	1.86936						1.09163	26.9959	82.6891	12.8701									1.7159	88.3224	9.41612
736.129	0	99.1776	0	515.161	30.9859	1.25297	1.93299						1.07687	26.6309	79.9068	17.2697									1.74585	89.926	9.04605
726.057	0	97.8207	0	482.141	31.0159	1.25418	1.93487						1.11225	27.5059	88.3224	9.41612									1.77953	92.8865	6.94901
722.7	0	97.3684	0	485.141	32.0059	1.29421	1.99663						1.13166	27.9859	89.926	9.04605									1.74709	90.3783	8.47039
736.739	0	99.2599	0	512.139	32.3959	1.30998	2.02095						1.12195	27.7459	89.1242	9.23109									1.81696	97.5329	0
733.077	0	98.7664	0	488.137	32.7859	1.32575	2.04528						1.15349	28.5259	92.8865	6.94901									1.84691	99.5477	0
736.129	0	99.1776	0	500.137	33.0859	1.33789	2.064						1.17776	29.1259	97.5329	0									1.84691	100	0
726.668	0	97.903	0	503.139	33.0859	1.33789	2.064						1.19717	29.6059	99.5477	0									1.84691	97.903	0
731.246	0	98.5197	0	506.139	33.0859	1.33789	2.064						1.19717	29.6059	100	0									1.84691	99.6299	0
731.856	0	98.602	0	509.141	33.0859	1.33789	2.064						1.19717	29.6059	97.903	0									1.84691	99.3421	0
732.467	0	98.6842	0	497.15	33.5659	1.35729	2.09394						1.19717	29.6059	99.6299	0									1.86936	97.4507	0
730.635	0	98.4375	0	491.143	33.6859	1.36215	2.10143						1.19717	29.6059	99.3421	0									1.84584	98.7723	0
724.226	0	97.574	0	494.139	34.2259	1.38398	2.13512						1.18815	29.383	98.1203	0.992716									1.93299	99.1776	0
													1.21172	29.9659	97.4507	0									1.93487	97.8207	0
																									1.99663	97.3684	0
													1.25297	30.9859	99.1776	0									1.95483	98.1223	0
													1.25418	31.0159	97.8207	0									2.02095	99.2599	0
													1.29421	32.0059	97.3684	0									2.04528	98.7664	0
													1.26712	31.3359	98.1223	0									2.064	99.1776	0
													1.30998	32.3959	99.2599	0									2.064	97.903	0
													1.32575	32.7859	98.7664	0									2.064	98.5197	0
													1.33789	33.0859	99.1776	0									2.064	98.602	0
													1.33789	33.0859	97.903	0									2.09394	98.6842	0
													1.33789	33.0859	98.5197	0									2.10143	98.4375	0
													1.33789	33.0859	98.602	0									2.13512	97.574	0
													1.33121	32.9209	98.7048	0									2.07252	98.5472	0
													1.35729	33.5659	98.6842	0
													1.36215	33.6859	98.4375	0
													1.38398	34.2259	97.574	0
													1.36781	33.8259	98.2319	0

## Sheet: R1.T1
R001.T1.RL.HRRC.fns				01.22.2016
Mmax	645.791
Hmax	519.136
Hmax/Mmax	0.803875				21.68										21.68					times MT
M-wave	H-reflex	M%Mmax	H%Mmax	Marker Time:	Stim.intensity	times MT								times MT	Stim.intensity	M%Mmax	H%Mmax		Stim.intensity		M%Mmax	H%Mmax
0	0	0	0	348.19	8.5988	0.396624								0.396624	8.5988	0	0		8.5988	0.396624	0	0
0	0	0	0	351.188	8.5988	0.396624								0.396624	8.5988	0	0		9.3188	0.429834	0	0
0	0	0	0	354.188	9.3188	0.429834								0.396624	8.5988	0	0		10.2788	0.474114	0	0
0	0	0	0	357.192	10.0088	0.461661								0.429834	9.3188	0	0		11.5045	0.530648	0	0
0	0	0	0	360.188	10.5488	0.486568								0.461661	10.0088	0	0		12.9188	0.595886	0	26.0397
0	0	0	0	363.19	11.2088	0.517011								0.486568	10.5488	0	0		13.5733	0.626077	0	39.7448
0	0	0	0	681.193	11.4551	0.528372								0.474114	10.2788	0	0		14.7001	0.678047	0	49.7164
0	0	0	0	684.189	11.4851	0.529756								0.517011	11.2088	0	0		15.7731	0.727541	0	49.7232
0	0	0	0	366.188	11.8688	0.547454								0.528372	11.4551	0	0		16.8796	0.778577	0	59.9716
0	206.311	0	31.9471	369.188	12.8888	0.594502								0.529756	11.4851	0	0		17.9274	0.82691	0	64.6148
0	130.013	0	20.1323	372.188	12.9488	0.597269								0.547454	11.8688	0	0		18.9638	0.874715	9.49046	65.2045
0	202.039	0	31.2854	375.185	13.0088	0.600037								0.530648	11.5045	0	0		20.0401	0.924357	23.9058	63.0471
0	203.259	0	31.4745	378.188	13.0688	0.602804								0.594502	12.8888	0	31.9471		21.104	0.973433	38.9586	53.6561
0	133.675	0	20.6994	381.189	13.1588	0.606956								0.597269	12.9488	0	20.1323		22.0622	1.01763	49.87	41.393
0	351.889	0	54.4896	384.189	13.4588	0.620793								0.595886	12.9188	0	26.0397		23.2403	1.07197	79.2439	16.9471
0	244.766	0	37.9017	387.188	13.4588	0.620793								0.600037	13.0088	0	31.2854		24.4351	1.12708	83.6799	12.6654
0	361.045	0	55.9074	390.188	13.6388	0.629096								0.602804	13.0688	0	31.4745		25.7839	1.1893	88.7051	7.8765
0	245.987	0	38.0907	393.188	13.7588	0.634631								0.606956	13.1588	0	20.6994		26.5088	1.22273	91.4934	2.83554
0	289.629	0	44.8488	396.188	13.9088	0.64155								0.620793	13.4588	0	54.4896		27.5588	1.27116	96.4319	0
0	273.454	0	42.344	399.188	13.9088	0.64155								0.620793	13.4588	0	37.9017		28.8188	1.32928	96.5501	4.86767
0	342.733	0	53.0718	402.189	13.9088	0.64155								0.629096	13.6388	0	55.9074		30.2288	1.39432	94.4707	0
0	174.876	0	27.0794	405.197	14.0288	0.647085								0.634631	13.7588	0	38.0907		30.5588	1.40954	96.172	0
0	215.772	0	33.4121	408.188	14.1188	0.651236								0.64155	13.9088	0	44.8488		31.6588	1.46028	96.6604	0
0	280.779	0	43.4783	414.188	14.5688	0.671993								0.64155	13.9088	0	42.344		33.0188	1.52301	96.5974	0
0	361.655	0	56.0019	417.186	14.5688	0.671993								0.64155	13.9088	0	53.0718
0	365.623	0	56.6163	420.188	14.6588	0.676144								0.647085	14.0288	0	27.0794
0	318.013	0	49.2439	423.188	14.7188	0.678911								0.626077	13.5733	0	39.7448
0	345.175	0	53.4499	426.19	14.8088	0.683063								0.651236	14.1188	0	33.4121
0	367.149	0	56.8526	429.188	15.0188	0.692749								0.671993	14.5688	0	43.4783
0	314.35	0	48.6767	432.189	15.1388	0.698284								0.671993	14.5688	0	56.0019
0	239.272	0	37.051	438.223	15.5288	0.716273								0.676144	14.6588	0	56.6163
0	226.454	0	35.0662	441.23	15.6788	0.723192								0.678911	14.7188	0	49.2439
0	358.298	0	55.482	444.238	15.6788	0.723192								0.683063	14.8088	0	53.4499
0	357.993	0	55.4348	447.23	15.6788	0.723192								0.692749	15.0188	0	56.8526
0	346.701	0	53.6862	450.207	15.8288	0.730111								0.698284	15.1388	0	48.6767
0	366.233	0	56.7108	453.205	15.9188	0.734262								0.678047	14.7001	0	49.7164
0	352.805	0	54.6314	456.218	16.0988	0.742565								0.716273	15.5288	0	37.051
0	355.246	0	55.0095	459.216	16.3088	0.752251								0.723192	15.6788	0	35.0662
0	350.668	0	54.3006	462.219	16.3988	0.756402								0.723192	15.6788	0	55.482
0	348.837	0	54.017	465.188	16.5488	0.763321								0.723192	15.6788	0	55.4348
0	369.896	0	57.2779	468.19	16.7588	0.773007								0.730111	15.8288	0	53.6862
0	371.422	0	57.5142	471.188	16.8788	0.778542								0.734262	15.9188	0	56.7108
0	419.337	0	64.9338	474.19	17.0588	0.786845								0.742565	16.0988	0	54.6314
0	455.045	0	70.4631	690.187	17.1676	0.791863								0.727541	15.7731	0	49.7232
0	441.921	0	68.431	693.189	17.1676	0.791863								0.752251	16.3088	0	55.0095
0	351.889	0	54.4896	477.188	17.1788	0.79238								0.756402	16.3988	0	54.3006
0	408.655	0	63.2798	480.188	17.3288	0.799299								0.763321	16.5488	0	54.017
0	392.175	0	60.7278	483.188	17.3888	0.802066								0.773007	16.7588	0	57.2779
0	399.805	0	61.9093	486.188	17.5388	0.808985								0.778542	16.8788	0	57.5142
0	366.538	0	56.758	489.19	17.6888	0.815904								0.786845	17.0588	0	64.9338
0	424.525	0	65.7372	492.189	17.8388	0.822823								0.791863	17.1676	0	70.4631
0	404.688	0	62.6654	495.19	18.0488	0.832509								0.791863	17.1676	0	68.431
0	399.194	0	61.8147	498.19	18.2288	0.840812								0.79238	17.1788	0	54.4896
0	519.136	0	80.3875	735.189	18.2776	0.843063								0.799299	17.3288	0	63.2798
0	432.155	0	66.9187	501.188	18.4088	0.849114								0.778577	16.8796	0	59.9716
0	481.597	0	74.5747	696.193	18.5176	0.854133								0.802066	17.3888	0	60.7278
0	433.681	0	67.155	738.191	18.5476	0.855517								0.808985	17.5388	0	61.9093
0	434.902	0	67.344	504.186	18.6188	0.858801								0.815904	17.6888	0	56.758
153.513	431.85	23.7713	66.8715	732.187	18.7576	0.865203								0.822823	17.8388	0	65.7372
0	446.805	0	69.1871	507.188	18.7988	0.867103								0.832509	18.0488	0	62.6654
0	428.493	0	66.3516	510.19	18.9788	0.875406								0.840812	18.2288	0	61.8147
0	409.571	0	63.4216	513.188	19.1588	0.883708								0.843063	18.2776	0	80.3875
101.935	426.967	15.7845	66.1153	747.189	19.1776	0.884576								0.849114	18.4088	0	66.9187
142.221	368.98	22.0227	57.1361	516.191	19.2488	0.88786								0.82691	17.9274	0	64.6148
123.604	394.922	19.1399	61.1531	519.188	19.3388	0.892011								0.854133	18.5176	0	74.5747
152.902	374.168	23.6767	57.9395	522.186	19.4588	0.897546								0.855517	18.5476	0	67.155
117.195	406.519	18.1474	62.949	525.189	19.6388	0.905849								0.858801	18.6188	0	67.344
178.234	352.194	27.5992	54.5369	528.19	19.6988	0.908616								0.865203	18.7576	23.7713	66.8715
138.253	421.779	21.4083	65.3119	531.19	19.7588	0.911384								0.867103	18.7988	0	69.1871
173.045	450.467	26.7958	69.7543	729.189	19.7776	0.912251								0.875406	18.9788	0	66.3516
140.084	403.772	21.6919	62.5236	534.188	19.8188	0.914151								0.883708	19.1588	0	63.4216
167.857	416.285	25.9924	64.4612	699.191	19.9576	0.920554								0.884576	19.1776	15.7845	66.1153
154.428	413.233	23.913	63.9887	537.188	19.9688	0.92107								0.88786	19.2488	22.0227	57.1361
152.597	410.486	23.6295	63.5633	540.188	20.1488	0.929373								0.892011	19.3388	19.1399	61.1531
138.863	456.266	21.5028	70.6522	543.186	20.2388	0.933524								0.897546	19.4588	23.6767	57.9395
147.409	392.48	22.8261	60.775	546.19	20.2388	0.933524								0.874715	18.9638	9.49046	65.2045
152.292	419.032	23.5822	64.8866	549.188	20.3888	0.940443								0.905849	19.6388	18.1474	62.949
181.591	365.013	28.1191	56.5217	702.189	20.4076	0.94131								0.908616	19.6988	27.5992	54.5369
165.11	385.461	25.5671	59.6881	552.19	20.4788	0.944594								0.911384	19.7588	21.4083	65.3119
179.759	364.707	27.8355	56.4745	555.188	20.6288	0.951513								0.912251	19.7776	26.7958	69.7543
269.181	295.733	41.6824	45.7939	558.186	20.7788	0.958432								0.914151	19.8188	21.6919	62.5236
346.396	250.259	53.6389	38.7524	726.187	20.8576	0.962066								0.920554	19.9576	25.9924	64.4612
215.772	386.987	33.4121	59.9244	705.189	20.8876	0.96345								0.92107	19.9688	23.913	63.9887
233.169	327.168	36.1059	50.6616	561.19	20.9288	0.965351								0.929373	20.1488	23.6295	63.5633
297.87	288.409	46.1248	44.6597	564.186	21.0788	0.972269								0.933524	20.2388	21.5028	70.6522
235	415.064	36.3894	64.2722	567.189	21.2288	0.979188								0.933524	20.2388	22.8261	60.775
194.714	412.623	30.1512	63.8941	570.19	21.2288	0.979188								0.940443	20.3888	23.5822	64.8866
246.902	434.902	38.2325	67.344	573.19	21.3788	0.986107								0.94131	20.4076	28.1191	56.5217
245.071	336.935	37.949	52.1739	576.19	21.5588	0.99441								0.944594	20.4788	25.5671	59.6881
303.668	298.785	47.0227	46.2665	579.189	21.5888	0.995793								0.924357	20.0401	23.9058	63.0471
287.188	259.415	44.4707	40.1701	582.186	21.7388	1.00271								0.951513	20.6288	27.8355	56.4745
263.383	366.844	40.7845	56.8053	708.191	21.8776	1.00911								0.958432	20.7788	41.6824	45.7939
368.675	253.617	57.0888	39.2722	585.186	21.9188	1.01101								0.962066	20.8576	53.6389	38.7524
362.266	279.253	56.0964	43.242	723.189	22.0576	1.01742								0.96345	20.8876	33.4121	59.9244
314.35	261.857	48.6768	40.5482	588.189	22.1588	1.02208								0.965351	20.9288	36.1059	50.6616
340.902	235.915	52.7883	36.5312	591.191	22.2488	1.02624								0.972269	21.0788	46.1248	44.6597
355.551	206.922	55.0567	32.0416	594.191	22.2488	1.02624								0.979188	21.2288	36.3894	64.2722
284.136	274.675	43.9981	42.5331	597.189	22.2488	1.02624								0.979188	21.2288	30.1512	63.8941
410.792	170.909	63.6106	26.465	606.186	22.8488	1.05391								0.986107	21.3788	38.2325	67.344
517.915	113.532	80.1985	17.5803	609.189	23.0288	1.06221								0.99441	21.5588	37.949	52.1739
555.759	95.2207	86.0586	14.7448	720.191	23.0776	1.06446								0.995793	21.5888	47.0227	46.2665
564.915	70.4999	87.4764	10.9168	717.191	23.6176	1.08937								0.973433	21.104	38.9586	53.6561
509.369	97.0518	78.8752	15.0284	612.189	23.6288	1.08989								1.00271	21.7388	44.4707	40.1701
543.246	84.844	84.121	13.138	714.189	23.8876	1.10183								1.00911	21.8776	40.7845	56.8053
555.149	65.3116	85.9641	10.1134	615.186	24.5288	1.1314								1.01101	21.9188	57.0888	39.2722
522.798	95.2207	80.9546	14.7448	618.189	24.8888	1.14801								1.01742	22.0576	56.0964	43.242
620.765	0	96.1248	0	678.19	25.7365	1.18711								1.02208	22.1588	48.6768	40.5482
500.519	116.584	77.5047	18.0529	687.189	25.7365	1.18711								1.02624	22.2488	52.7883	36.5312
597.265	36.0129	92.4858	5.57656	621.189	25.8788	1.19367								1.02624	22.2488	55.0567	32.0416
572.85	0	88.7051	0	666.189	26.3588	1.21581								1.02624	22.2488	43.9981	42.5331
608.863	36.6233	94.2817	5.67108	624.19	26.6588	1.22965								1.01763	22.0622	49.87	41.393
605.811	0	93.8091	0	627.186	27.3488	1.26148								1.05391	22.8488	63.6106	26.465
639.687	0	99.0548	0	663.189	27.7688	1.28085								1.06221	23.0288	80.1985	17.5803
625.038	42.1168	96.7864	6.52174	630.211	28.4588	1.31268								1.06446	23.0776	86.0586	14.7448
621.986	0	96.3138	0	660.186	28.7888	1.3279								1.08937	23.6176	87.4764	10.9168
623.512	52.1882	96.5501	8.08129	633.192	29.2088	1.34727								1.08989	23.6288	78.8752	15.0284
610.084	0	94.4707	0	657.189	30.2288	1.39432								1.07197	23.2403	79.2439	16.9471
621.071	0	96.172	0	636.189	30.5588	1.40954								1.10183	23.8876	84.121	13.138
631.142	0	97.7316	0	639.193	31.5488	1.4552								1.1314	24.5288	85.9641	10.1134
623.817	0	96.5974	0	654.189	31.6388	1.45935								1.14801	24.8888	80.9546	14.7448
617.713	0	95.6522	0	642.19	31.7888	1.46627								1.12708	24.4351	83.6799	12.6654
645.791	0	100	0	645.189	32.5988	1.50363								1.18711	25.7365	96.1248	0
619.239	0	95.8885	0	651.189	33.0788	1.52577								1.18711	25.7365	77.5047	18.0529
606.421	0	93.9036	0	648.19	33.3788	1.53961								1.19367	25.8788	92.4858	5.57656
														1.1893	25.7839	88.7051	7.8765
														1.21581	26.3588	88.7051	0
														1.22965	26.6588	94.2817	5.67108
														1.22273	26.5088	91.4934	2.83554
														1.26148	27.3488	93.8091	0
														1.28085	27.7688	99.0548	0
														1.27116	27.5588	96.4319	0
														1.31268	28.4588	96.7864	6.52174
														1.3279	28.7888	96.3138	0
														1.34727	29.2088	96.5501	8.08129
														1.32928	28.8188	96.5501	4.86767
														1.39432	30.2288	94.4707	0
														1.40954	30.5588	96.172	0
														1.4552	31.5488	97.7316	0
														1.45935	31.6388	96.5974	0
														1.46627	31.7888	95.6522	0
														1.46028	31.6588	96.6604	0
														1.50363	32.5988	100	0
														1.52577	33.0788	95.8885	0
														1.53961	33.3788	93.9036	0
														1.52301	33.0188	96.5974	0

## Sheet: R1.T2
R001.T2.RL.HRRC.fns				02.23.2016
Mmax	566.441
Hmax	236.526					S50mMAX:	S50HT																		S50HT
Hmax/Mmax	0.417565					20.03	16.03								20.03					times MT					16.03
M-wave	H-reflex	M%Mmax	H%Mmax	Marker Time:	Stim.intensity	times MT	timesHT							times MT	Stim.intensity	M%Mmax	H%Mmax		Stim.intensity		M%Mmax	H%Mmax			timesHT	M%Mmax	H%Mmax		timesHT	M%Mmax	H%Mmax
0	0	0	0	109.406	9.4165	0.47012	0.58743							0.47012	9.4165	0	0		9.7465	0.486595	0	4.45402			0.58743	0	0		0.58743	0	0
0	39.3701	0	6.95043	114.925	9.6265	0.480604	0.60053							0.480604	9.6265	0	6.95043		10.5515	0.526785	0	15.7328							0.64631	0	13.5113
0	44.8636	0	7.92026	117.928	9.8365	0.491088	0.613631							0.491088	9.8365	0	7.92026		11.4365	0.570969	0	27.6401			0.60053	0	6.95043		0.757361	0	29.2349
0	10.3766	0	1.8319	120.931	9.8365	0.491088	0.613631							0.491088	9.8365	0	1.8319		12.3957	0.618855	0	30.15			0.613631	0	7.92026		0.85131	0	33.908
0	29.6039	0	5.22629	123.923	9.8365	0.491088	0.613631							0.491088	9.8365	0	5.22629		13.4732	0.672649	0	32.8305			0.613631	0	1.8319		0.969422	6.99982	38.2543
0	27.1623	0	4.79526	126.923	9.9265	0.495582	0.619245							0.495582	9.9265	0	4.79526		14.4132	0.719579	0	35.6322			0.613631	0	5.22629		1.04553	21.0955	35.8297
0	46.6947	0	8.24353	129.923	10.1065	0.504568	0.630474							0.486595	9.7465	0	4.45402		15.6138	0.779519	7.63617	38.4111			0.619245	0	4.79526		1.14617	38.1376	20.5999
0	60.4285	0	10.6681	132.923	10.3165	0.515052	0.643575							0.504568	10.1065	0	8.24353		16.4985	0.823689	18.3836	37.1713			0.630474	0	8.24353		1.24786	49.6498	10.493
0	78.1298	0	13.7931	135.925	10.5565	0.527034	0.658546							0.515052	10.3165	0	10.6681		17.5309	0.875234	29.6336	29.6396			0.643575	0	10.6681		1.32417	56.1207	6.26078
0	63.7856	0	11.2608	138.923	10.6165	0.53003	0.662289							0.527034	10.5565	0	13.7931		18.5694	0.927077	39.8399	19.0271			0.658546	0	13.7931		1.5762	93.7231	0
0	120.857	0	21.3362	141.932	10.7965	0.539016	0.673518							0.53003	10.6165	0	11.2608		19.5436	0.975719	47.6293	12.0074			0.662289	0	11.2608		1.6155	97.764	0
0	164.805	0	29.0948	144.925	10.9165	0.545007	0.681004							0.539016	10.7965	0	21.3362		20.4694	1.02193	51.7395	8.76693			0.673518	0	21.3362
0	154.428	0	27.2629	147.925	11.0965	0.553994	0.692233							0.545007	10.9165	0	29.0948		21.3015	1.06348	56.3712	6.19612			0.681004	0	29.0948
0	154.428	0	27.2629	150.923	11.2165	0.559985	0.699719							0.526785	10.5515	0	15.7328		25.3925	1.26772	94.5313	0			0.692233	0	27.2629
0	142.831	0	25.2155	153.925	11.3065	0.564478	0.705334							0.553994	11.0965	0	27.2629			1.3	100	0			0.699719	0	27.2629
0	144.967	0	25.5927	156.925	11.4565	0.571967	0.714691							0.559985	11.2165	0	27.2629			1.35	100	0			0.64631	0	13.5113
0	153.818	0	27.1552	159.925	11.6665	0.582451	0.727792							0.564478	11.3065	0	25.2155								0.705334	0	25.2155
0	188.915	0	33.3513	162.923	11.8765	0.592936	0.740892							0.571967	11.4565	0	25.5927								0.714691	0	25.5927
0	142.221	0	25.1078	165.923	12.0265	0.600424	0.75025							0.582451	11.6665	0	27.1552								0.727792	0	27.1552
0	169.383	0	29.903	168.923	12.1165	0.604918	0.755864							0.592936	11.8765	0	33.3513								0.740892	0	33.3513
0	168.773	0	29.7953	171.923	12.1765	0.607913	0.759607							0.570969	11.4365	0	27.6401								0.75025	0	25.1078
0	173.656	0	30.6573	174.925	12.1765	0.607913	0.759607							0.600424	12.0265	0	25.1078								0.755864	0	29.903
0	156.26	0	27.5862	177.923	12.2265	0.610409	0.762726							0.604918	12.1165	0	29.903								0.759607	0	29.7953
0	171.214	0	30.2263	180.923	12.2665	0.612406	0.765221							0.607913	12.1765	0	29.7953								0.759607	0	30.6573
0	146.493	0	25.8621	183.923	12.3465	0.6164	0.770212							0.607913	12.1765	0	30.6573								0.762726	0	27.5862
0	175.182	0	30.9267	186.923	12.4465	0.621393	0.77645							0.610409	12.2265	0	27.5862								0.765221	0	30.2263
0	192.578	0	33.9978	189.925	12.5665	0.627384	0.783936							0.612406	12.2665	0	30.2263								0.770212	0	25.8621
0	166.636	0	29.4181	192.925	12.6465	0.631378	0.788927							0.6164	12.3465	0	25.8621								0.77645	0	30.9267
0	191.052	0	33.7284	195.933	12.8065	0.639366	0.798908							0.621393	12.4465	0	30.9267								0.783936	0	33.9978
0	195.935	0	34.5905	198.923	12.9465	0.646355	0.807642							0.627384	12.5665	0	33.9978								0.788927	0	29.4181
0	201.734	0	35.6142	201.925	13.1465	0.65634	0.820119							0.631378	12.6465	0	29.4181								0.798908	0	33.7284
0	200.208	0	35.3448	204.925	13.5465	0.676311	0.845072							0.639366	12.8065	0	33.7284								0.757361	0	29.2349
0	155.954	0	27.5323	207.923	13.7265	0.685297	0.856301							0.646355	12.9465	0	34.5905								0.807642	0	34.5905
0	198.376	0	35.0216	210.925	14.1465	0.706266	0.882502							0.618855	12.3957	0	30.15								0.820119	0	35.6142
0	200.208	0	35.3448	213.925	14.3665	0.717249	0.896226							0.65634	13.1465	0	35.6142								0.845072	0	35.3448
0	206.922	0	36.5302	216.923	14.7265	0.735222	0.918684							0.676311	13.5465	0	35.3448								0.856301	0	27.5323
0	216.993	0	38.3082	219.925	15.1465	0.756191	0.944885							0.685297	13.7265	0	27.5323								0.882502	0	35.0216
0	206.311	0	36.4224	222.923	15.4665	0.772167	0.964847							0.672649	13.4732	0	32.8305								0.896226	0	35.3448
0	236.526	0	41.7565	225.925	15.5865	0.778158	0.972333							0.706266	14.1465	0	35.0216								0.85131	0	33.908
0	208.143	0	36.7457	228.923	15.5265	0.775162	0.96859							0.717249	14.3665	0	35.3448								0.918684	0	36.5302
42.422	204.48	7.48922	36.0991	231.923	15.4865	0.773165	0.966095							0.735222	14.7265	0	36.5302								0.944885	0	38.3082
54.935	206.006	9.69828	36.3685	234.925	15.5265	0.775162	0.96859							0.719579	14.4132	0	35.6322								0.964847	0	36.4224
80.8765	227.98	14.278	40.2478	237.926	15.6065	0.779156	0.973581							0.756191	15.1465	0	38.3082								0.972333	0	41.7565
43.3376	213.636	7.65086	37.7155	240.923	15.7065	0.784149	0.979819							0.772167	15.4665	0	36.4224								0.96859	0	36.7457
103.156	228.591	18.2112	40.3556	243.931	15.8065	0.789141	0.986057							0.778158	15.5865	0	41.7565								0.966095	7.48922	36.0991
76.6038	227.98	13.5237	40.2478	246.923	15.9065	0.794134	0.992296							0.775162	15.5265	0	36.7457								0.96859	9.69828	36.3685
74.4674	216.688	13.1466	38.2543	249.926	15.9865	0.798128	0.997286							0.773165	15.4865	7.48922	36.0991								0.973581	14.278	40.2478
85.7596	224.928	15.1401	39.7091	252.926	16.1065	0.804119	1.00477							0.775162	15.5265	9.69828	36.3685								0.979819	7.65086	37.7155
76.6038	207.837	13.5237	36.6918	255.926	16.1865	0.808113	1.00976							0.779156	15.6065	14.278	40.2478								0.986057	18.2112	40.3556
95.5259	217.909	16.8642	38.4698	258.923	16.2665	0.812107	1.01475							0.784149	15.7065	7.65086	37.7155								0.992296	13.5237	40.2478
90.9479	194.714	16.056	34.375	261.923	16.3065	0.814104	1.01725							0.789141	15.8065	18.2112	40.3556								0.997286	13.1466	38.2543
92.1687	214.552	16.2716	37.8772	264.931	16.4265	0.820095	1.02473							0.794134	15.9065	13.5237	40.2478								0.969422	6.99982	38.2543
125.435	209.669	22.1444	37.0151	267.923	16.5065	0.824089	1.02973							0.798128	15.9865	13.1466	38.2543								1.00477	15.1401	39.7091
131.234	211.195	23.1681	37.2845	270.923	16.6465	0.831078	1.03846							0.779519	15.6138	7.63617	38.4111								1.00976	13.5237	36.6918
124.214	216.383	21.9289	38.2004	273.932	16.7465	0.836071	1.0447							0.804119	16.1065	15.1401	39.7091								1.01475	16.8642	38.4698
85.1492	193.188	15.0323	34.1056	276.926	16.8265	0.840065	1.04969							0.808113	16.1865	13.5237	36.6918								1.01725	16.056	34.375
134.286	215.162	23.7069	37.9849	279.926	16.9665	0.847054	1.05842							0.812107	16.2665	16.8642	38.4698								1.02473	16.2716	37.8772
137.948	191.967	24.3534	33.8901	282.923	17.0465	0.851048	1.06341							0.814104	16.3065	16.056	34.375								1.02973	22.1444	37.0151
136.727	198.682	24.1379	35.0754	285.925	17.1465	0.856041	1.06965							0.820095	16.4265	16.2716	37.8772								1.03846	23.1681	37.2845
149.545	203.87	26.4009	35.9914	288.923	17.2865	0.86303	1.07838							0.824089	16.5065	22.1444	37.0151								1.0447	21.9289	38.2004
173.045	157.175	30.5496	27.7478	291.926	17.4065	0.869021	1.08587							0.831078	16.6465	23.1681	37.2845								1.04969	15.0323	34.1056
153.818	187.084	27.1552	33.028	294.923	17.5265	0.875012	1.09336							0.836071	16.7465	21.9289	38.2004								1.05842	23.7069	37.9849
157.175	164.5	27.7478	29.0409	297.926	17.6465	0.881003	1.10084							0.840065	16.8265	15.0323	34.1056								1.06341	24.3534	33.8901
186.169	140.695	32.8664	24.8384	300.923	17.7865	0.887993	1.10958							0.847054	16.9665	23.7069	37.9849								1.06965	24.1379	35.0754
204.48	122.383	36.0991	21.6056	303.923	17.9065	0.893984	1.11706							0.823689	16.4985	18.3836	37.1713								1.07838	26.4009	35.9914
211.805	144.662	37.3922	25.5388	306.923	18.0265	0.899975	1.12455							0.851048	17.0465	24.3534	33.8901								1.08587	30.5496	27.7478
211.5	104.376	37.3384	18.4267	309.926	18.1865	0.907963	1.13453							0.856041	17.1465	24.1379	35.0754								1.09336	27.1552	33.028
217.298	119.331	38.3621	21.0668	312.926	18.3665	0.91695	1.14576							0.86303	17.2865	26.4009	35.9914								1.04553	21.0955	35.8297
219.435	122.383	38.7392	21.6056	315.926	18.4865	0.922941	1.15324							0.869021	17.4065	30.5496	27.7478								1.10084	27.7478	29.0409
220.35	113.838	38.9009	20.097	318.924	18.4865	0.922941	1.15324							0.875012	17.5265	27.1552	33.028								1.10958	32.8664	24.8384
221.571	108.954	39.1164	19.2349	321.926	18.6665	0.931927	1.16447							0.881003	17.6465	27.7478	29.0409								1.11706	36.0991	21.6056
247.207	95.2207	43.6422	16.8103	324.926	18.8065	0.938917	1.17321							0.887993	17.7865	32.8664	24.8384								1.12455	37.3922	25.5388
242.324	90.3375	42.7802	15.9483	327.926	18.9865	0.947903	1.18444							0.893984	17.9065	36.0991	21.6056								1.13453	37.3384	18.4267
253.006	73.5519	44.6659	12.9849	330.93	19.1265	0.954893	1.19317							0.899975	18.0265	37.3922	25.5388								1.14576	38.3621	21.0668
253.617	75.0778	44.7737	13.2543	333.926	19.2865	0.962881	1.20315							0.875234	17.5309	29.6336	29.6396								1.15324	38.7392	21.6056
271.928	82.7077	48.0065	14.6013	336.924	19.4265	0.96987	1.21188							0.907963	18.1865	37.3384	18.4267								1.15324	38.9009	20.097
260.026	72.3311	45.9052	12.7694	339.926	19.5665	0.97686	1.22062							0.91695	18.3665	38.3621	21.0668								1.16447	39.1164	19.2349
287.493	59.5129	50.7543	10.5065	342.926	19.6665	0.981852	1.22686							0.922941	18.4865	38.7392	21.6056								1.17321	43.6422	16.8103
275.285	68.0584	48.5991	12.0151	345.926	19.8065	0.988842	1.23559							0.922941	18.4865	38.9009	20.097								1.18444	42.7802	15.9483
287.188	44.8636	50.7004	7.92026	348.926	19.9265	0.994833	1.24308							0.931927	18.6665	39.1164	19.2349								1.19317	44.6659	12.9849
279.863	54.0194	49.4073	9.53664	351.926	20.0465	1.00082	1.25056							0.938917	18.8065	43.6422	16.8103								1.14617	38.1376	20.5999
279.253	62.87	49.2996	11.0991	354.926	20.1865	1.00781	1.2593							0.947903	18.9865	42.7802	15.9483								1.20315	44.7737	13.2543
285.357	69.5843	50.3772	12.2845	357.95	20.3265	1.0148	1.26803							0.927077	18.5694	39.8399	19.0271								1.21188	48.0065	14.6013
309.772	28.9935	54.6875	5.11853	360.924	20.4265	1.0198	1.27427							0.954893	19.1265	44.6659	12.9849								1.22062	45.9052	12.7694
282.61	58.2921	49.8922	10.2909	363.923	20.6065	1.02878	1.2855							0.962881	19.2865	44.7737	13.2543								1.22686	50.7543	10.5065
302.448	36.9285	53.3944	6.5194	366.924	20.7665	1.03677	1.29548							0.96987	19.4265	48.0065	14.6013								1.23559	48.5991	12.0151
312.214	36.9285	55.1185	6.5194	369.924	20.9265	1.04476	1.30546							0.97686	19.5665	45.9052	12.7694								1.24308	50.7004	7.92026
327.779	25.6363	57.8664	4.52586	372.924	21.1065	1.05374	1.31669							0.981852	19.6665	50.7543	10.5065								1.25056	49.4073	9.53664
305.194	43.3376	53.8793	7.65086	375.924	21.2465	1.06073	1.32542							0.988842	19.8065	48.5991	12.0151								1.2593	49.2996	11.0991
319.539	38.4545	56.4116	6.78879	378.926	21.3465	1.06573	1.33166							0.994833	19.9265	50.7004	7.92026								1.26803	50.3772	12.2845
324.727	32.961	57.3276	5.81897	381.926	21.5065	1.07371	1.34164							0.975719	19.5436	47.6293	12.0074								1.27427	54.6875	5.11853
487.701	0	86.0991	0	414.924	24.9665	1.24646	1.55749							1.00082	20.0465	49.4073	9.53664								1.2855	49.8922	10.2909
516.999	0	91.2716	0	417.926	25.0665	1.25145	1.56372							1.00781	20.1865	49.2996	11.0991								1.29548	53.3944	6.5194
499.298	0	88.1466	0	420.924	25.1665	1.25644	1.56996							1.0148	20.3265	50.3772	12.2845								1.24786	49.6498	10.493
531.038	0	93.75	0	423.926	25.2465	1.26043	1.57495							1.0198	20.4265	54.6875	5.11853								1.30546	55.1185	6.5194
545.077	0	96.2284	0	426.924	25.3465	1.26543	1.58119							1.02878	20.6065	49.8922	10.2909								1.31669	57.8664	4.52586
548.129	0	96.7672	0	429.924	25.4065	1.26842	1.58493							1.03677	20.7665	53.3944	6.5194								1.32542	53.8793	7.65086
566.441	0	100	0	432.924	25.4465	1.27042	1.58743							1.04476	20.9265	55.1185	6.5194								1.33166	56.4116	6.78879
552.402	0	97.5216	0	435.926	25.4865	1.27242	1.58993							1.02193	20.4694	51.7395	8.76693								1.34164	57.3276	5.81897
557.895	0	98.4914	0	438.924	25.8865	1.29239	1.61488							1.05374	21.1065	57.8664	4.52586								1.32417	56.1207	6.26078
549.655	0	97.0366	0	441.924	25.9065	1.29338	1.61613							1.06073	21.2465	53.8793	7.65086								1.55749	86.0991	0
														1.06573	21.3465	56.4116	6.78879								1.56372	91.2716	0
														1.07371	21.5065	57.3276	5.81897								1.56996	88.1466	0
														1.06348	21.3015	56.3712	6.19612								1.57495	93.75	0
														1.24646	24.9665	86.0991	0								1.58119	96.2284	0
														1.25145	25.0665	91.2716	0								1.58493	96.7672	0
														1.25644	25.1665	88.1466	0								1.58743	100	0
														1.26043	25.2465	93.75	0								1.58993	97.5216	0
														1.26543	25.3465	96.2284	0								1.5762	93.7231	0
														1.26842	25.4065	96.7672	0								1.61488	98.4914	0
														1.27042	25.4465	100	0								1.61613	97.0366	0
														1.27242	25.4865	97.5216	0								1.6155	97.764	0
														1.29239	25.8865	98.4914	0
														1.29338	25.9065	97.0366	0
														1.26772	25.3925	94.5313	0

## Sheet: R1.T3
R001.T3.RL.HRRC.fns				LIKELY TO BE REJECTED NO MAXIMAL M-WAVE ESTABLISHED
Mmax	566			RUN SIGMOID FUNCTION FOR HREFLEXES ONLY
Hmax	446.194
Hmax/Mmax	0.788329
M-wave	H-reflex	M%Mmax	H%Mmax	Marker Time:	Stim.intensity	times MT
0	0	0	0	249.178	2.8893
0	0	0	0	45.178	5.7103
0	0	0	0	48.1775	5.8431
0	0	0	0	51.18	7.4367
0	0	0	0	54.178	8.6319
0	0	0	0	57.1795	10.2255
0	0	0	0	60.178	11.2215
0	0	0	0	252.179	11.4579
0	0	0	0	255.184	12.2215
0	0	0	0	63.178	12.8151
0	0	0	0	27.5925	13.2245	T3.SECOND
0	0	0	0	258.179	13.8151
0	0	0	0	66.18	14.0435
0	0	0	0	33.594	14.5193	T3.SECOND
0	0	0	0	36.596	14.5193	T3.SECOND
0	0	0	0	39.594	14.5193	T3.SECOND
0	0	0	0	42.594	14.5193	T3.SECOND
0	0	0	0	45.596	14.5193	T3.SECOND
0	0	0	0	48.594	14.5193	T3.SECOND
0	0	0	0	51.594	14.5193	T3.SECOND
0	0	0	0	54.602	14.5193	T3.SECOND
0	0	0	0	57.594	14.5193	T3.SECOND
0	0	0	0	60.596	15.1833	T3.SECOND
0	0	0	0	261.181	15.4087
0	0	0	0	69.18	15.6371
0	0	0	0	63.594	16.1793	T3.SECOND
0	0	0	0	264.179	16.9691
0	0	0	0	72.18	17.2307
0	0	0	0	66.5945	17.7729	T3.SECOND
0	0	0	0	69.594	18.1049	T3.SECOND
0	0	0	0	267.179	18.5627
0	0	0	0	75.18	18.8243
0	26.5519	0	4.69115	72.5945	19.6985	T3.SECOND
0	33.8766	0	5.98526	78.178	19.9199
0	179.149	0	31.6518	246.194	20.0265
0	138.863	0	24.5342	270.18	20.1563
0	23.1948	0	4.09802	81.178	20.9159
0	25.6363	0	4.52939	75.596	21.2921	T3.SECOND
0	212.721	0	37.5831	273.179	21.3183
0	55.5454	0	9.81367	84.18	21.8123
0	88.5064	0	15.6372	78.5965	22.8857	T3.SECOND
0	181.591	0	32.0832	87.18	22.9079
0	296.344	0	52.3576	276.179	22.9119
0	187.695	0	33.1616	90.1795	23.5387
0	296.344	0	52.3576	279.179	24.0739
0	100.409	0	17.7401	81.5945	24.4793	T3.SECOND
0	318.928	0	56.3477	93.18	24.8667
0	295.733	0	52.2497	96.178	25.2319
0	310.078	0	54.784	282.181	25.4019
30.8246	324.116	5.44605	57.2644	285.181	25.7339
36.0129	333.883	6.36271	58.9899	243.178	25.7389
0	87.896	0	15.5293	84.5945	26.0729	T3.SECOND
0	362.266	0	64.0046	99.18	26.8255
38.1493	303.974	6.74016	53.7056	288.181	27.1615
67.1428	125.13	11.8627	22.1077	87.5945	27.2349	T3.SECOND
36.6233	360.129	6.47055	63.6271	102.18	28.4191
46.6947	299.091	8.24995	52.8428	291.179	28.7551
88.8116	154.734	15.6911	27.3381	90.5945	28.8285	T3.SECOND
47.3051	393.701	8.3578	69.5584	105.178	30.0127
48.5259	319.539	8.57348	56.4556	294.181	30.3487
93.9999	106.513	16.6078	18.8185	93.5965	30.4221	T3.SECOND
49.7467	416.896	8.78917	73.6565	108.178	31.2411
48.8311	334.188	8.6274	59.0438	237.18	31.4513
47.3051	342.733	8.3578	60.5536	240.178	31.4513
46.6947	377.22	8.24995	66.6467	297.179	31.9423
40.8961	376.915	7.22545	66.5928	300.179	32.0087
99.1882	251.175	17.5244	44.3772	96.596	32.0157	T3.SECOND
54.935	353.72	9.70583	62.4948	303.179	32.3739
56.1558	397.668	9.92151	70.2594	111.18	32.5691
97.357	272.844	17.2009	48.2056	99.5965	33.4433	T3.SECOND
97.0518	190.747	17.147	33.7008	102.596	33.4433	T3.SECOND
50.9675	320.454	9.00485	56.6173	306.179	33.7351
54.0194	407.129	9.54407	71.931	114.178	34.1627
101.325	191.662	17.9019	33.8626	105.596	34.7713	T3.SECOND
52.7986	390.344	9.32838	68.9653	117.178	35.3247
52.4934	361.655	9.27446	63.8967	309.179	35.3287
93.3895	223.402	16.4999	39.4704	108.596	36.3649	T3.SECOND
49.7467	408.655	8.78917	72.2006	120.178	36.9183
55.2402	321.675	9.75975	56.833	312.181	36.9223
55.8506	329	9.86759	58.1271	315.181	37.9515
53.7142	426.662	9.49014	75.3819	123.18	38.0139
52.4934	446.194	9.27446	78.8329	126.178	38.2795
57.3765	365.623	10.1372	64.5977	129.178	38.9767
50.3571	377.525	8.89701	66.7006	318.179	39.5451
56.1558	357.383	9.92151	63.1418	132.18	40.5703
57.6817	371.727	10.1911	65.6761	321.181	41.0723
57.3765	345.785	10.1372	61.0928	324.179	41.0723
53.7142	377.525	9.49014	66.7006	135.178	42.1639
59.8181	354.941	10.5686	62.7104	231.178	42.8761
37.5389	354.026	6.63232	62.5487	234.18	42.8761
55.2402	394.311	9.75975	69.6663	138.178	43.7575
49.1363	333.883	8.68133	58.9899	141.18	45.3179
53.7142	357.383	9.49014	63.1418	144.18	45.8823
58.2921	366.844	10.299	64.8134	147.18	47.4759
52.4934	377.525	9.27446	66.7006	150.178	49.0695
48.5259	422.084	8.57348	74.5731	153.18	49.4679
55.5454	354.331	9.81367	62.6026	156.18	49.4679
53.7142	364.402	9.49014	64.382	159.18	49.5011
54.3246	356.467	9.59799	62.98	162.18	51.0947
45.1688	350.058	7.98035	61.8477	165.178	52.6883
48.5259	349.448	8.57348	61.7399	168.178	54.2819
48.2207	373.558	8.51956	65.9996	171.178	55.8755
64.396	299.701	11.3774	52.9507	174.178	57.4691
55.5454	347.006	9.81367	61.3085	177.18	59.0627
43.3376	380.577	7.65682	67.2398	180.18	60.6563
45.1688	369.285	7.98035	65.2447	183.18	62.2499
51.883	395.532	9.16662	69.882	186.18	63.8435
40.896	371.727	7.22545	65.6761	189.18	65.4371
44.8636	396.142	7.92643	69.9898	192.18	66.4995
43.6428	414.149	7.71074	73.1712	195.178	68.0931
41.5064	395.227	7.33329	69.828	198.178	69.5539
54.0194	371.727	9.54407	65.6761	201.178	88.5752
59.5129	337.24	10.5146	59.583	228.18	90.1396
38.4545	405.603	6.79408	71.6614	225.18	91.534
42.7272	371.116	7.54898	65.5683	222.18	93.1276
40.2857	393.396	7.11761	69.5045	219.178	94.7212
41.5064	344.87	7.33329	60.931	216.189	96.3148
39.9805	441.311	7.06369	77.9702	204.178	97.1438
55.5454	384.85	9.81367	67.9947	213.178	97.9084
57.6817	406.214	10.1911	71.7692	210.179	99.4688
40.2857	380.272	7.11761	67.1859	207.18	100

## Sheet: R2.T1
R002.T1.RL.HRRC.fns
Mmax	1181.1
Hmax	543.246					S50mMAX:	S50HT																	S50HT
Hmax/Mmax	0.459948					13.16	7.89							13.16					times MT					7.89
M-wave	H-reflex	M%Mmax	H%Mmax	Marker Time:	Stim.intensity	times MT	timesHT						times MT	Stim.intensity	M%Mmax	H%Mmax		Stim.intensity		M%Mmax	H%Mmax			timesHT	M%Mmax	H%Mmax		timesHT	M%Mmax	H%Mmax
0	0	0	0	161.18	4.2999	0.32674	0.544981						0.32674	4.2999	0	0		4.2999	0.32674	0	0			0.544981	0	0		0.544981	0	0
0	0	0	0	165.183	5.2399	0.398169	0.664119						0.398169	5.2399	0	0		5.2399	0.398169	0	0			0.664119	0	0		0.664119	0	0
0	0	0	0	169.183	6.2399	0.474157	0.790862						0.474157	6.2399	0	0		6.2399	0.474157	0	0			0.790862	0	0		0.790862	0	0
0	130.013	0	11.0078	173.18	7.2599	0.551664	0.920139						0.551664	7.2599	0	11.0078		7.5319	0.572333	0	15.876			0.920139	0	11.0078		0.954613	0	15.876
0	200.513	0	16.9767	177.182	7.4799	0.568381	0.948023						0.568381	7.4799	0	16.9767		8.1839	0.621877	2.52196	25.9587			0.948023	0	16.9767		1.04667	2.93282	26.7097
0	113.532	0	9.6124	181.183	7.4999	0.569901	0.950558						0.569901	7.4999	0	9.6124		8.8499	0.672485	4.64147	32.2707			0.950558	0	9.6124		1.14542	4.27326	32.3999
0	225.844	0	19.1214	185.182	7.6399	0.58054	0.968302						0.58054	7.6399	0	19.1214		9.5099	0.722637	4.36693	31.854			0.968302	0	19.1214		1.22179	5.21964	32.7261
0	267.656	0	22.6615	189.183	7.7799	0.591178	0.986046						0.591178	7.7799	0	22.6615		10.3799	0.788746	6.25323	34.031			0.986046	0	22.6615		1.33459	6.56331	36.137
0	263.383	0	22.2997	193.183	7.9199	0.601816	1.00379						0.572333	7.5319	0	15.876		10.6799	0.811543	6.87339	38.2429			0.954613	0	15.876		1.44739	11.6925	44.7287
0	297.87	0	25.2196	197.18	7.9599	0.604856	1.00886						0.601816	7.9199	0	22.2997		11.4199	0.867774	11.6925	44.7287			1.00379	0	22.2997		1.55385	24.6124	43.9406
24.4156	273.454	2.06718	23.1525	201.183	8.0399	0.610935	1.019						0.604856	7.9599	0	25.2196		12.2599	0.931603	24.6124	43.9406			1.00886	0	25.2196		1.62736	36.6408	43.7468
15.8701	286.883	1.34367	24.2894	205.183	8.0799	0.613974	1.02407						0.610935	8.0399	2.06718	23.1525		12.8399	0.975676	36.6408	43.7468			1.019	2.06718	23.1525		1.74143	69.677	23.062
21.3636	280.779	1.80879	23.7726	209.18	8.1599	0.620053	1.03421						0.613974	8.0799	1.34367	24.2894		13.4799	1.02431	62.4806	26.6667			1.02407	1.34367	24.2894		1.85043	81.6796	16.9767
38.7597	307.026	3.28165	25.9948	213.183	8.1999	0.623093	1.03928						0.620053	8.1599	1.80879	23.7726		13.9999	1.06382	76.8734	19.4574			1.03421	1.80879	23.7726		1.93915	82.5323	16.3308
45.1688	346.396	3.82429	29.3282	217.183	8.2599	0.627652	1.04688						0.623093	8.1999	3.28165	25.9948		14.5999	1.10941	81.6796	16.9767			1.03928	3.28165	25.9948		2.38465	97.2868	5.43981
46.0844	349.448	3.90181	29.5866	221.18	8.3399	0.633731	1.05702						0.627652	8.2599	3.82429	29.3282		15.2999	1.16261	82.5323	16.3308			1.04688	3.82429	29.3282
52.7986	312.824	4.47028	26.4858	225.18	8.3799	0.636771	1.06209						0.633731	8.3399	3.90181	29.5866		15.8999	1.2082	92.2481	6.77881			1.05702	3.90181	29.5866
53.409	347.922	4.52196	29.4574	229.183	8.4999	0.645889	1.0773						0.636771	8.3799	4.47028	26.4858		16.6799	1.26747	94.4961	7.32145			1.06209	4.47028	26.4858
57.3765	359.214	4.85788	30.4134	233.18	8.5999	0.653488	1.08997						0.645889	8.4999	4.52196	29.4574		17.4599	1.32674	96.0207	5.87442			1.0773	4.52196	29.4574
60.4285	360.435	5.11628	30.5168	237.181	8.6599	0.658047	1.09758						0.621877	8.1839	2.52196	25.9587		18.3799	1.39665	97.8295	7.65736			1.08997	4.85788	30.4134
32.6558	392.785	2.76486	33.2558	241.18	8.7399	0.664126	1.10772						0.653488	8.5999	4.85788	30.4134		19.2799	1.46504	98.5788	7.91576			1.09758	5.11628	30.5168
64.0908	379.051	5.42636	32.093	245.183	8.7999	0.668685	1.11532						0.658047	8.6599	5.11628	30.5168		20.2799	1.54103	99.3798	5.07173			1.04667	2.93282	26.7097
57.0714	372.337	4.83204	31.5245	249.18	8.8999	0.676284	1.128						0.664126	8.7399	2.76486	33.2558		20.8199	1.58206	99.7416	1.49044			1.10772	2.76486	33.2558
59.2077	354.026	5.01292	29.9742	253.181	8.9399	0.679324	1.13307						0.668685	8.7999	5.42636	32.093		21.7199	1.65045	100	1.40853			1.11532	5.42636	32.093
56.1558	412.928	4.75452	34.9612	257.183	9.0399	0.686922	1.14574						0.676284	8.8999	4.83204	31.5245								1.128	4.83204	31.5245
51.5779	418.422	4.36693	35.4264	261.183	9.1199	0.693002	1.15588						0.679324	8.9399	5.01292	29.9742								1.13307	5.01292	29.9742
39.6753	362.571	3.35917	30.6977	265.18	9.3199	0.708199	1.18123						0.686922	9.0399	4.75452	34.9612								1.14574	4.75452	34.9612
43.3376	369.285	3.66925	31.2661	269.181	9.4399	0.717318	1.19644						0.693002	9.1199	4.36693	35.4264								1.15588	4.36693	35.4264
53.7142	402.551	4.5478	34.0827	273.183	9.5599	0.726436	1.21165						0.672485	8.8499	4.64147	32.2707								1.18123	3.35917	30.6977
69.5843	370.506	5.89147	31.3695	277.183	9.7199	0.738594	1.23193						0.708199	9.3199	3.35917	30.6977								1.19644	3.66925	31.2661
73.857	401.941	6.25323	34.031	281.183	10.3799	0.788746	1.31558						0.717318	9.4399	3.66925	31.2661								1.14542	4.27326	32.3999
81.1817	451.688	6.87339	38.2429	285.183	10.6799	0.811543	1.3536						0.726436	9.5599	4.5478	34.0827								1.21165	4.5478	34.0827
111.701	516.694	9.45736	43.7468	289.183	11.2999	0.858655	1.43218						0.738594	9.7199	5.89147	31.3695								1.23193	5.89147	31.3695
164.5	539.889	13.9276	45.7106	293.181	11.5399	0.876892	1.4626						0.722637	9.5099	4.36693	31.854								1.22179	5.21964	32.7261
303.058	494.72	25.6589	41.8863	297.183	12.1199	0.920965	1.53611						0.788746	10.3799	6.25323	34.031								1.31558	6.25323	34.031
278.337	543.246	23.5659	45.9948	301.181	12.3999	0.942242	1.5716																	1.3536	6.87339	38.2429
432.766	516.694	36.6408	43.7468	305.181	12.8399	0.975676	1.62736						0.811543	10.6799	6.87339	38.2429								1.33459	6.56331	36.137
737.96	314.961	62.4806	26.6667	309.183	13.4799	1.02431	1.70848						0.858655	11.2999	9.45736	43.7468								1.43218	9.45736	43.7468
907.953	229.811	76.8734	19.4574	313.181	13.9999	1.06382	1.77439						0.876892	11.5399	13.9276	45.7106								1.4626	13.9276	45.7106
964.72	200.513	81.6796	16.9767	317.181	14.5999	1.10941	1.85043						0.867774	11.4199	11.6925	44.7287								1.44739	11.6925	44.7287
974.791	192.883	82.5323	16.3308	321.183	15.2999	1.16261	1.93915						0.920965	12.1199	25.6589	41.8863								1.53611	25.6589	41.8863
1089.54	80.0647	92.2481	6.77881	325.181	15.8999	1.2082	2.0152						0.942242	12.3999	23.5659	45.9948								1.5716	23.5659	45.9948
1116.1	86.4738	94.4961	7.32145	329.183	16.6799	1.26747	2.11406						0.931603	12.2599	24.6124	43.9406								1.55385	24.6124	43.9406
1134.1	69.3829	96.0207	5.87442	333.181	17.4599	1.32674	2.21292						0.975676	12.8399	36.6408	43.7468								1.62736	36.6408	43.7468
1155.47	90.4413	97.8295	7.65736	337.181	18.3799	1.39665	2.32952																	1.70848	62.4806	26.6667
1164.32	93.4933	98.5788	7.91576	341.181	19.2799	1.46504	2.44359						1.02431	13.4799	62.4806	26.6667								1.77439	76.8734	19.4574
1173.78	59.9023	99.3798	5.07173	345.187	20.2799	1.54103	2.57033						1.06382	13.9999	76.8734	19.4574								1.74143	69.677	23.062
1178.05	17.6036	99.7416	1.49044	349.181	20.8199	1.58206	2.63877						1.10941	14.5999	81.6796	16.9767								1.85043	81.6796	16.9767
1181.1	16.6361	100	1.40853	353.183	21.7199	1.65045	2.75284						1.16261	15.2999	82.5323	16.3308								1.93915	82.5323	16.3308
													1.2082	15.8999	92.2481	6.77881
													1.26747	16.6799	94.4961	7.32145								2.0152	92.2481	6.77881
													1.32674	17.4599	96.0207	5.87442								2.11406	94.4961	7.32145
													1.39665	18.3799	97.8295	7.65736								2.21292	96.0207	5.87442
													1.46504	19.2799	98.5788	7.91576								2.32952	97.8295	7.65736
													1.54103	20.2799	99.3798	5.07173								2.44359	98.5788	7.91576
													1.58206	20.8199	99.7416	1.49044								2.57033	99.3798	5.07173
													1.65045	21.7199	100	1.40853								2.63877	99.7416	1.49044
																								2.75284	100	1.40853
																								2.38465	97.2868	5.43981

## Sheet: R2.T2
R002.T2.RL.HRRC.fns
Mmax	1181
Hmax	1013.55						S50HT																S50HT
Hmax/Mmax	0.858214					18.57	7.89						18.57					times MT					7.89
M-wave	H-reflex	M%Mmax	H%Mmax	Marker Time:	Stim.intensity	times MT						times MT	Stim.intensity	M%Mmax	H%Mmax		Stim.intensity		M%Mmax	H%Mmax			timesHT	M%Mmax	H%Mmax		timesHT	M%Mmax	H%Mmax
0	0	0	0	87.2185	6.5413	0.352251	0.829062					0.352251	6.5413	0	0		6.5413	0.352251	0	0			0.829062	0	0		0.829062	0	0
0	0	0	0	90.2185	7.7365	0.416613	0.980545					0.416613	7.7365	0	0		7.7365	0.416613	0	0			0.980545	0	0		0.980545	0	0
0	0	0	0	93.2185	8.4337	0.454157	1.06891					0.454157	8.4337	0	0		9.6631	0.520361	0	5.00043			1.06891	0	0		1.06891	0	0
0	32.0454	0	2.71341	213.221	9.2989	0.500749	1.17857					0.500749	9.2989	0	2.71341		10.7722	0.580087	0	17.4028			1.17857	0	2.71341		1.17857	0	2.71341
0	86.0648	0	7.28745	96.2185	10.0273	0.539973	1.27089					0.539973	10.0273	0	7.28745		11.6707	0.628471	0	31.4498			1.27089	0	7.28745		1.27089	0	7.28745
0	165.415	0	14.0064	99.2205	10.6249	0.572154	1.34663					0.520361	9.6631	0	5.00043		12.6008	0.678557	0	47.0777			1.34663	0	14.0064		1.35859	0	15.2554
0	113.227	0	9.58739	102.219	10.6249	0.572154	1.34663					0.572154	10.6249	0	14.0064		13.5244	0.728291	0	55.8791			1.34663	0	9.58739		1.44867	0	30.2029
0	151.376	0	12.8176	105.219	10.6249	0.572154	1.34663					0.572154	10.6249	0	9.58739		14.3023	0.770183	0	71.2206			1.34663	0	12.8176		1.56971	0	44.8424
0	153.818	0	13.0244	108.221	10.6913	0.57573	1.35504					0.572154	10.6249	0	12.8176		15.5063	0.835019	0	78.3789			1.35504	0	13.0244		1.6538	0	44.5646
0	218.214	0	18.4771	111.219	10.8573	0.584669	1.37608					0.57573	10.6913	0	13.0244		16.5759	0.892619	2.977	76.327			1.37608	0	18.4771		1.76011	0	67.8483
0	278.948	0	23.6196	216.226	10.8925	0.586564	1.38054					0.584669	10.8573	0	18.4771		17.0208	0.916576	7.41408	73.1149			1.38054	0	23.6196		1.84105	0	68.1067
0	357.688	0	30.2869	114.221	11.0897	0.597184	1.40554					0.586564	10.8925	0	23.6196		18.3227	0.986681	31.5014	45.1822			1.35859	0	15.2554		1.96531	0	78.3789
0	366.233	0	31.0104	117.219	11.2889	0.607911	1.43079					0.597184	11.0897	0	30.2869		19.0844	1.0277	51.6582	30.1927			1.40554	0	30.2869		2.39246	43.4194	39.678
0	268.266	0	22.7151	120.221	11.5545	0.622213	1.46445					0.580087	10.7722	0	17.4028		19.8596	1.06945	64.7395	22.9426			1.43079	0	31.0104		3.08027	79.994	0
0	434.597	0	36.7991	123.219	11.7869	0.634728	1.4939					0.607911	11.2889	0	31.0104		20.7453	1.11714	71.9413	16.866			1.46445	0	22.7151
0	416.59	0	35.2744	126.219	12.0525	0.649031	1.52757					0.622213	11.5545	0	22.7151		22.1453	1.19253	80.0328	0			1.4939	0	36.7991
0	552.707	0	46.7999	129.219	12.3845	0.666909	1.56965					0.634728	11.7869	0	36.7991		23.7389	1.27835	80.4721	0			1.44867	0	30.2029
0	558.506	0	47.2909	219.22	12.4861	0.67238	1.58252					0.649031	12.0525	0	35.2744		24.8677	1.33913	79.5159	0			1.52757	0	35.2744
0	590.551	0	50.0043	132.219	12.6169	0.679424	1.5991					0.628471	11.6707	0	31.4498								1.56965	0	46.7999
0	522.188	0	44.2157	135.238	12.9157	0.695514	1.63697					0.666909	12.3845	0	46.7999								1.58252	0	47.2909
0	530.428	0	44.9135	138.219	13.1813	0.709817	1.67063					0.67238	12.4861	0	47.2909								1.5991	0	50.0043
0	743.759	0	62.977	141.221	13.5465	0.729483	1.71692					0.679424	12.6169	0	50.0043								1.56971	0	44.8424
0	705.609	0	59.7468	144.219	13.8453	0.745574	1.75479					0.695514	12.9157	0	44.2157								1.63697	0	44.2157
0	857.291	0	72.5903	147.219	14.0777	0.758088	1.78425					0.678557	12.6008	0	47.0777								1.67063	0	44.9135
0	898.492	0	76.0789	222.219	14.0797	0.758196	1.7845					0.709817	13.1813	0	44.9135								1.6538	0	44.5646
0	867.973	0	73.4947	150.219	14.3765	0.774179	1.82212					0.729483	13.5465	0	62.977								1.71692	0	62.977
0	740.707	0	62.7186	153.219	14.6753	0.790269	1.85999					0.745574	13.8453	0	59.7468								1.75479	0	59.7468
0	925.655	0	78.3789	156.221	15.3725	0.827814	1.94835					0.728291	13.5244	0	55.8791								1.78425	0	72.5903
0	925.655	0	78.3789	225.221	15.6401	0.842224	1.98227					0.758088	14.0777	0	72.5903								1.7845	0	76.0789
0	931.148	0	78.844	159.221	16.4017	0.883236	2.0788					0.758196	14.0797	0	76.0789								1.76011	0	67.8483
0	962.888	0	81.5316	234.221	16.6029	0.894071	2.1043					0.774179	14.3765	0	73.4947								1.82212	0	73.4947
0	939.694	0	79.5676	237.22	16.6029	0.894071	2.1043					0.790269	14.6753	0	62.7186								1.85999	0	62.7186
0	926.265	0	78.4306	240.22	16.6029	0.894071	2.1043					0.770183	14.3023	0	71.2206								1.84105	0	68.1067
175.792	747.116	14.885	63.2613	228.219	16.6693	0.897647	2.11271					0.827814	15.3725	0	78.3789								1.94835	0	78.3789
0	943.051	0	79.8519	246.221	16.7689	0.90301	2.12534					0.842224	15.6401	0	78.3789								1.98227	0	78.3789
0	991.271	0	83.9349	249.22	16.8021	0.904798	2.12954					0.835019	15.5063	0	78.3789								1.96531	0	78.3789
0	979.674	0	82.9529	252.22	16.8021	0.904798	2.12954					0.883236	16.4017	0	78.844								2.0788	0	78.844
0	895.746	0	75.8464	231.22	16.8353	0.906586	2.13375					0.894071	16.6029	0	81.5316								2.1043	0	81.5316
159.006	734.603	13.4637	62.2018	243.219	16.8353	0.906586	2.13375					0.894071	16.6029	0	79.5676								2.1043	0	79.5676
82.4025	871.635	6.97735	73.8048	255.22	16.9017	0.910162	2.14217					0.894071	16.6029	0	78.4306								2.1043	0	78.4306
169.078	856.681	14.3165	72.5386	258.219	17.0345	0.917313	2.159					0.897647	16.6693	14.885	63.2613								2.11271	14.885	63.2613
0	1013.55	0	85.8214	261.219	17.2337	0.92804	2.18425					0.892619	16.5759	2.977	76.327								2.12534	0	79.8519
205.091	677.226	17.3658	57.3435	162.221	17.4309	0.938659	2.20924					0.90301	16.7689	0	79.8519								2.12954	0	83.9349
260.026	671.428	22.0174	56.8525	165.219	17.5637	0.94581	2.22607					0.904798	16.8021	0	83.9349								2.12954	0	82.9529
290.24	614.356	24.5758	52.02	264.219	17.8313	0.960221	2.25999					0.904798	16.8021	0	82.9529								2.13375	0	75.8464
296.344	553.623	25.0926	46.8774	267.221	18.3957	0.990614	2.33152					0.906586	16.8353	0	75.8464								2.13375	13.4637	62.2018
349.753	530.123	29.615	44.8876	273.219	18.3957	0.990614	2.33152					0.906586	16.8353	13.4637	62.2018								2.14217	6.97735	73.8048
440.701	484.344	37.3159	41.0113	270.219	18.4621	0.99419	2.33994					0.910162	16.9017	6.97735	73.8048								2.159	14.3165	72.5386
483.123	485.564	40.9079	41.1147	276.219	18.5285	0.997765	2.34835					0.917313	17.0345	14.3165	72.5386								2.18425	0	85.8214
464.506	480.376	39.3316	40.6754	168.219	18.5929	1.00123	2.35651					0.92804	17.2337	0	85.8214								2.20924	17.3658	57.3435
513.032	387.597	43.4405	32.8194	294.221	18.7609	1.01028	2.37781					0.938659	17.4309	17.3658	57.3435								2.22607	22.0174	56.8525
458.097	415.675	38.7889	35.1968	297.219	18.8605	1.01564	2.39043					0.94581	17.5637	22.0174	56.8525								2.25999	24.5758	52.02
686.993	338.766	58.1704	28.6847	291.221	19.0265	1.02458	2.41147					0.916576	17.0208	7.41408	73.1149								2.33152	25.0926	46.8774
517.61	390.344	43.8281	33.052	348.221	19.0597	1.02637	2.41568					0.960221	17.8313	24.5758	52.02								2.33152	29.615	44.8876
564.915	378.746	47.8336	32.07	351.221	19.0597	1.02637	2.41568					0.990614	18.3957	25.0926	46.8774								2.33994	37.3159	41.0113
716.596	336.935	60.6771	28.5296	354.219	19.0597	1.02637	2.41568					0.990614	18.3957	29.615	44.8876								2.34835	40.9079	41.1147
676.616	365.318	57.2918	30.9329	345.22	19.0929	1.02816	2.41989					0.99419	18.4621	37.3159	41.0113								2.35651	39.3316	40.6754
645.791	320.149	54.6817	27.1083	360.222	19.1393	1.03066	2.42577					0.997765	18.5285	40.9079	41.1147								2.37781	43.4405	32.8194
640.908	359.214	54.2683	30.4161	357.22	19.1625	1.03191	2.42871					0.986681	18.3227	31.5014	45.1822								2.39043	38.7889	35.1968
499.908	390.344	42.3292	33.052	363.22	19.2553	1.0369	2.44047					1.00123	18.5929	39.3316	40.6754								2.41147	58.1704	28.6847
689.739	289.324	58.403	24.4982	288.221	19.2589	1.0371	2.44093					1.01028	18.7609	43.4405	32.8194								2.41568	43.8281	33.052
726.057	242.935	61.4782	20.5703	366.22	19.3945	1.0444	2.45811					1.01564	18.8605	38.7889	35.1968								2.41568	47.8336	32.07
740.402	296.344	62.6928	25.0926	300.224	19.4581	1.04782	2.46617					1.02458	19.0265	58.1704	28.6847								2.41568	60.6771	28.5296
760.544	257.889	64.3983	21.8365	285.221	19.5245	1.0514	2.47459					1.02637	19.0597	43.8281	33.052								2.41989	57.2918	30.9329
701.337	306.72	59.385	25.9712	279.219	19.5909	1.05498	2.483					1.02637	19.0597	47.8336	32.07								2.42577	54.6817	27.1083
777.635	279.863	65.8455	23.6971	282.219	19.6241	1.05676	2.48721					1.02637	19.0597	60.6771	28.5296								2.42871	54.2683	30.4161
734.603	277.117	62.2018	23.4646	342.222	19.6241	1.05676	2.48721					1.02816	19.0929	57.2918	30.9329								2.44047	42.3292	33.052
765.428	307.026	64.8118	25.9971	171.223	19.6885	1.06023	2.49537					1.03066	19.1393	54.6817	27.1083								2.44093	58.403	24.4982
749.863	279.558	63.4939	23.6713	339.22	19.8897	1.07107	2.52087					1.03191	19.1625	54.2683	30.4161								2.45811	61.4782	20.5703
756.272	270.402	64.0366	22.896	336.22	20.1221	1.08358	2.55033					1.0369	19.2553	42.3292	33.052								2.46617	62.6928	25.0926
791.979	236.831	67.0601	20.0534	303.219	20.1553	1.08537	2.55454					1.0371	19.2589	58.403	24.4982								2.47459	64.3983	21.8365
745.59	230.422	63.1321	19.5107	330.221	20.1885	1.08716	2.55875					1.0444	19.3945	61.4782	20.5703								2.483	59.385	25.9712
862.479	263.688	73.0296	22.3275	333.219	20.1885	1.08716	2.55875					1.04782	19.4581	62.6928	25.0926								2.48721	65.8455	23.6971
827.992	271.013	70.1094	22.9477	327.221	20.5205	1.10504	2.60082					1.0277	19.0844	51.6582	30.1927								2.48721	62.2018	23.4646
867.363	259.11	73.4431	21.9399	315.221	20.5869	1.10861	2.60924					1.0514	19.5245	64.3983	21.8365								2.49537	64.8118	25.9971
798.083	240.188	67.5769	20.3377	318.219	20.5869	1.10861	2.60924					1.05498	19.5909	59.385	25.9712								2.52087	63.4939	23.6713
892.083	257.584	75.5363	21.8107	321.22	20.5869	1.10861	2.60924					1.05676	19.6241	65.8455	23.6971								2.55033	64.0366	22.896
857.596	301.227	72.6161	25.5061	324.219	20.5869	1.10861	2.60924					1.05676	19.6241	62.2018	23.4646								2.55454	67.0601	20.0534
790.454	227.37	66.9309	19.2523	312.221	20.7197	1.11576	2.62607					1.06023	19.6885	64.8118	25.9971								2.55875	63.1321	19.5107
867.362	253.922	73.4431	6	306.219	20.9853	1.13006	2.65973					1.07107	19.8897	63.4939	23.6713								2.55875	73.0296	22.3275
879.57	277.117	74.4767	6	309.221	20.9853	1.13006	2.65973					1.08358	20.1221	64.0366	22.896								2.60082	70.1094	22.9477
866.142	271.623	73.3397	8	174.221	21.1493	1.1389	2.68052					1.08537	20.1553	67.0601	20.0534								2.60924	73.4431	21.9399
945.187	258.5	80.0328	0	177.221	22.1453	1.19253	2.80676					1.08716	20.1885	63.1321	19.5107								2.60924	67.5769	20.3377
950.375	248.733	80.4721	0	180.222	23.7389	1.27835	3.00873					1.08716	20.1885	73.0296	22.3275								2.60924	75.5363	21.8107
939.083	232.253	79.5159	0	183.231	24.8677	1.33913	3.1518					1.06945	19.8596	64.7395	22.9426								2.60924	72.6161	25.5061
												1.10504	20.5205	70.1094	22.9477								2.62607	66.9309	19.2523
												1.10861	20.5869	73.4431	21.9399								2.65973	73.4431	6
												1.10861	20.5869	67.5769	20.3377								2.65973	74.4767	6
												1.10861	20.5869	75.5363	21.8107								2.68052	73.3397	8
												1.10861	20.5869	72.6161	25.5061								2.80676	80.0328	0
												1.11576	20.7197	66.9309	19.2523								2.39246	43.4194	39.678
												1.13006	20.9853	73.4431	6								3.00873	80.4721	0
												1.13006	20.9853	74.4767	6								3.1518	79.5159	0
												1.1389	21.1493	73.3397	8								3.08027	79.994	0
												1.11714	20.7453	71.9413	16.866
												1.19253	22.1453	80.0328	0
												1.27835	23.7389	80.4721	0
												1.33913	24.8677	79.5159	0

## Sheet: R3.T1
R003.T1.RL.HRRC.fns
Mmax	1713.06
Hmax	695.843					S50mMAX:	S50HT																	S50HT
Hmax/Mmax	0.4062					10.95	7.15								10.95					times MT				7.15
M-wave	H-reflex	M%Mmax	H%Mmax	Marker Time:	Stim.intensity	times MT	timesHT							times MT	Stim.intensity	M%Mmax	H%Mmax		Stim.intensity		M%Mmax	H%Mmax		timesHT	M%Mmax	H%Mmax		timesHT	M%Mmax	H%Mmax
0	0	0	0	336.38	3.9215	0.358128	0.548462							0.358128	3.9215	0	0		4.0211	0.367224	0	0		0.548462	0	0		0.562392	0	0
0	0	0	0	339.38	4.1207	0.37632	0.576322							0.37632	4.1207	0	0		4.59657	0.419778	0	0		0.576322	0	0		0.642876	0	0
0	0	0	0	342.38	4.4195	0.403607	0.618112							0.367224	4.0211	0	0		5.1665	0.471826	0	0		0.562392	0	0		0.74503	0	0
0	0	0	0	345.378	4.5855	0.418767	0.641329							0.403607	4.4195	0	0		5.8129	0.530858	0	0		0.618112	0	0		0.840853	0	0
0	0	0	0	348.38	4.7847	0.436959	0.669189							0.418767	4.5855	0	0		6.2787	0.573397	0	1.21147		0.641329	0	0		0.966003	0	10.4645
0	0	0	0	351.405	5.0171	0.458183	0.701692							0.436959	4.7847	0	0		6.90138	0.630263	0	10.1454		0.669189	0	0		1.04885	0	28.5684
0	0	0	0	354.377	5.3159	0.48547	0.743483							0.419778	4.59657	0	0		7.42243	0.677848	0	26.7029		0.642876	0	0		1.16597	0.390166	34.8619
0	0	0	0	357.38	5.6479	0.51579	0.789916							0.458183	5.0171	0	0		7.8267	0.714767	0	28.9625		0.701692	0	0		1.24375	3.8533	32.7518
0	0	0	0	516.379	5.9779	0.545927	0.83607							0.48547	5.3159	0	0		8.50237	0.776472	0.997684	35.1441		0.743483	0	0		1.35153	17.4935	25.3
0	0	0	0	360.38	6.0463	0.552174	0.845636							0.471826	5.1665	0	0		8.96041	0.818302	4.26121	32.7827		0.789916	0	0		1.4647	42.3414	12.5624
0	41.5064	0	2.42295	390.378	6.5111	0.594621	0.910643							0.51579	5.6479	0	0		9.59714	0.876452	13.0609	28.046		0.74503	0	0		1.50936	45.4303	13.148
0	60.1233	0	3.50971	387.38	6.6439	0.606749	0.929217							0.545927	5.9779	0	0		10.1478	0.926742	38.7778	11.7691		0.83607	0	0		1.63937	56.7433	11.215
0	8.54544	0	0.498842	363.378	6.6771	0.609781	0.93386							0.530858	5.8129	0	0		10.6262	0.970432	44.1921	13.4479		0.845636	0	0		1.71394	56.6007	12.6492
0	42.422	0	2.47639	381.38	6.7435	0.615845	0.943147							0.552174	6.0463	0	0		11.7215	1.07046	56.7433	11.215		0.840853	0	0		1.93683	73.2763	7.7855
0	166.331	0	9.7096	384.378	6.7435	0.615845	0.943147							0.594621	6.5111	0	2.42295		12.2547	1.11915	56.6007	12.6492		0.910643	0	2.42295		2.50052	96.7598	0
0	44.2532	0	2.58329	378.38	6.8099	0.621909	0.952434							0.573397	6.2787	0	1.21147		13.8483	1.26468	73.2763	7.7855		0.929217	0	3.50971		3.52696	97.1333	0
0	151.376	0	8.83663	393.38	6.8763	0.627973	0.96172							0.606749	6.6439	0	3.50971		15.4419	1.41022	88.4019	0		0.93386	0	0.498842
0	324.422	0	18.9382	375.378	6.9427	0.634037	0.971007							0.609781	6.6771	0	0.498842		17.1366	1.56499	98.2541	0		0.943147	0	2.47639
0	380.883	0	22.2341	582.379	6.9739	0.636886	0.975371							0.615845	6.7435	0	2.47639		22.1926	2.02672	97.5117	0		0.943147	0	9.7096
0	76.6038	0	4.47176	372.377	7.0091	0.6401	0.980294							0.615845	6.7435	0	9.7096		25.0367	2.28646	97.5177	0		0.952434	0	2.58329
0	372.642	0	21.7531	579.381	7.0403	0.64295	0.984657							0.621909	6.8099	0	2.58329		26.918	2.45827	96.8941	0		0.96172	0	8.83663
0	94.9155	0	5.54071	585.38	7.0735	0.645982	0.989301							0.627973	6.8763	0	8.83663		27.4769	2.50931	96.3478	0		0.971007	0	18.9382
0	260.026	0	15.179	369.377	7.0755	0.646164	0.98958							0.634037	6.9427	0	18.9382							0.975371	0	22.2341
0	276.811	0	16.1589	396.378	7.1087	0.649196	0.994224							0.636886	6.9739	0	22.2341							0.980294	0	4.47176
0	361.961	0	21.1295	576.38	7.1399	0.652046	0.998587							0.6401	7.0091	0	4.47176							0.984657	0	21.7531
0	205.396	0	11.99	366.377	7.1419	0.652228	0.998867							0.64295	7.0403	0	21.7531							0.989301	0	5.54071
0	447.11	0	26.1001	573.38	7.2395	0.661142	1.01252							0.645982	7.0735	0	5.54071							0.98958	0	15.179
0	302.753	0	17.6733	588.38	7.2727	0.664174	1.01716							0.646164	7.0755	0	15.179							0.994224	0	16.1589
0	466.947	0	27.2582	570.38	7.3391	0.670237	1.02645							0.649196	7.1087	0	16.1589							0.998587	0	21.1295
0	561.863	0	32.7989	567.38	7.4719	0.682365	1.04502							0.630263	6.90138	0	10.1454							0.998867	0	11.99
0	454.129	0	26.5099	399.38	7.5071	0.68558	1.04994							0.652046	7.1399	0	21.1295							0.966003	0	10.4645
0	486.48	0	28.3984	591.381	7.5383	0.688429	1.05431							0.652228	7.1419	0	11.99							1.01252	0	26.1001
0	574.986	0	33.5649	519.379	7.5715	0.691461	1.05895							0.661142	7.2395	0	26.1001							1.01716	0	17.6733
0	546.908	0	31.9259	564.379	7.5715	0.691461	1.05895							0.664174	7.2727	0	17.6733							1.02645	0	27.2582
0	589.025	0	34.3845	561.379	7.6379	0.697525	1.06824							0.670237	7.3391	0	27.2582							1.04502	0	32.7989
0	491.668	0	28.7012	594.379	7.6379	0.697525	1.06824							0.682365	7.4719	0	32.7989							1.04994	0	26.5099
0	461.454	0	26.9375	558.38	7.7043	0.703589	1.07752							0.68558	7.5071	0	26.5099							1.05431	0	28.3984
0	446.194	0	26.0467	402.38	7.8723	0.718932	1.10102							0.688429	7.5383	0	28.3984							1.05895	0	33.5649
0	580.785	0	33.9034	555.38	7.9035	0.721781	1.10538							0.691461	7.5715	0	33.5649							1.05895	0	31.9259
0	632.058	0	36.8965	417.38	8.3371	0.761379	1.16603							0.691461	7.5715	0	31.9259							1.06824	0	34.3845
29.6039	670.817	1.72813	39.1591	405.38	8.3703	0.764411	1.17067							0.697525	7.6379	0	34.3845							1.06824	0	28.7012
0	599.402	0	34.9902	420.378	8.3703	0.764411	1.17067							0.697525	7.6379	0	28.7012							1.07752	0	26.9375
0	576.207	0	33.6362	414.38	8.4367	0.770475	1.17996							0.677848	7.42243	0	26.7029							1.04885	0	28.5684
0	606.421	0	35.4	423.38	8.4699	0.773507	1.1846							0.703589	7.7043	0	26.9375							1.10102	0	26.0467
0	695.843	0	40.62	411.38	8.5031	0.776539	1.18924							0.718932	7.8723	0	26.0467							1.10538	0	33.9034
0	654.642	0	38.2149	408.38	8.5363	0.779571	1.19389							0.721781	7.9035	0	33.9034							1.16603	0	36.8965
37.2337	509.675	2.17353	29.7524	597.379	8.5675	0.78242	1.19825							0.714767	7.8267	0	28.9625							1.17067	1.72813	39.1591
22.5844	528.902	1.31837	30.8748	615.381	8.6007	0.785452	1.2029							0.761379	8.3371	0	36.8965							1.17067	0	34.9902
52.4934	600.012	3.06432	35.0258	522.379	8.6671	0.791516	1.21218							0.764411	8.3703	1.72813	39.1591							1.17996	0	33.6362
46.0844	548.434	2.69018	32.015	549.379	8.6671	0.791516	1.21218							0.764411	8.3703	0	34.9902							1.1846	0	35.4
64.0908	473.051	3.74131	27.6145	552.379	8.7667	0.800612	1.22611							0.770475	8.4367	0	33.6362							1.18924	0	40.62
65.3116	506.012	3.81258	29.5386	612.38	8.7667	0.800612	1.22611							0.773507	8.4699	0	35.4							1.19389	0	38.2149
76.909	545.077	4.48958	31.819	636.379	8.7667	0.800612	1.22611							0.776539	8.5031	0	40.62							1.19825	2.17353	29.7524
44.2532	594.214	2.58329	34.6873	546.38	8.7999	0.803644	1.23076							0.779571	8.5363	0	38.2149							1.16597	0.390166	34.8619
40.5909	642.129	2.3695	37.4844	426.378	8.8683	0.80989	1.24032							0.78242	8.5675	2.17353	29.7524							1.2029	1.31837	30.8748
123.909	641.519	7.23321	37.4488	543.398	9.0323	0.824868	1.26326							0.785452	8.6007	1.31837	30.8748							1.21218	3.06432	35.0258
60.1233	584.752	3.50971	34.135	429.38	9.0343	0.82505	1.26354							0.791516	8.6671	3.06432	35.0258							1.21218	2.69018	32.015
47.9155	485.869	2.79708	28.3627	618.379	9.0655	0.8279	1.2679							0.791516	8.6671	2.69018	32.015							1.22611	3.74131	27.6145
61.9545	531.038	3.6166	30.9995	633.379	9.0655	0.8279	1.2679							0.776472	8.50237	0.997684	35.1441							1.22611	3.81258	29.5386
153.818	647.317	8.97916	37.7873	540.388	9.1983	0.840027	1.28648							0.800612	8.7667	3.74131	27.6145							1.22611	4.48958	31.819
64.0908	526.46	3.74131	30.7322	432.38	9.2003	0.84021	1.28676							0.800612	8.7667	3.81258	29.5386							1.23076	2.58329	34.6873
64.7012	558.201	3.77695	32.5851	435.38	9.3331	0.852338	1.30533							0.800612	8.7667	4.48958	31.819							1.24032	2.3695	37.4844
171.824	624.733	10.0303	36.4689	537.381	9.3643	0.855187	1.30969							0.803644	8.7999	2.58329	34.6873							1.26326	7.23321	37.4488
165.415	553.928	9.65616	32.3356	534.379	9.4971	0.867315	1.32827							0.80989	8.8683	2.3695	37.4844							1.26354	3.50971	34.135
235.915	361.961	13.7716	21.1295	639.381	9.4971	0.867315	1.32827							0.824868	9.0323	7.23321	37.4488							1.2679	2.79708	28.3627
158.091	487.701	9.22858	28.4696	621.381	9.5635	0.873379	1.33755							0.82505	9.0343	3.50971	34.135							1.2679	3.6166	30.9995
41.8116	470.305	2.44076	27.4541	624.379	9.7295	0.888539	1.36077							0.8279	9.0655	2.79708	28.3627							1.28648	8.97916	37.7873
456.266	412.318	26.6346	24.0691	525.38	9.7959	0.894603	1.37006							0.8279	9.0655	3.6166	30.9995							1.28676	3.74131	30.7322
519.746	352.805	30.3403	20.595	528.379	9.7959	0.894603	1.37006							0.840027	9.1983	8.97916	37.7873							1.24375	3.8533	32.7518
199.902	502.045	11.6693	29.307	438.38	9.7979	0.894785	1.37034							0.84021	9.2003	3.74131	30.7322							1.30533	3.77695	32.5851
668.071	219.435	38.9988	12.8095	531.379	9.9287	0.906731	1.38863							0.818302	8.96041	4.26121	32.7827							1.30969	10.0303	36.4689
614.662	224.013	35.881	13.0768	609.381	9.9951	0.912795	1.39792							0.852338	9.3331	3.77695	32.5851							1.32827	9.65616	32.3356
675.7	115.974	39.4441	6.77	600.379	10.1611	0.927954	1.42113							0.855187	9.3643	10.0303	36.4689							1.32827	13.7716	21.1295
725.142	259.11	42.3303	15.1256	630.379	10.2607	0.93705	1.43506							0.867315	9.4971	9.65616	32.3356							1.33755	9.22858	28.4696
637.856	189.526	37.235	11.0636	627.381	10.3935	0.949178	1.45364							0.867315	9.4971	13.7716	21.1295							1.36077	2.44076	27.4541
699.811	217.298	40.8516	12.6848	606.379	10.4267	0.95221	1.45828							0.873379	9.5635	9.22858	28.4696							1.37006	26.6346	24.0691
808.155	268.876	47.1762	15.6957	642.379	10.5595	0.964338	1.47685							0.888539	9.7295	2.44076	27.4541							1.37006	30.3403	20.595
809.07	190.441	47.2296	11.117	603.381	10.6591	0.973434	1.49078							0.894603	9.7959	26.6346	24.0691							1.37034	11.6693	29.307
694.622	196.24	40.5487	11.4555	645.381	10.6591	0.973434	1.49078							0.894603	9.7959	30.3403	20.595							1.38863	38.9988	12.8095
752.304	284.136	43.9159	16.5865	444.38	10.6611	0.973616	1.49106							0.894785	9.7979	11.6693	29.307							1.39792	35.881	13.0768
778.246	225.233	45.4303	13.148	648.381	10.7919	0.985562	1.50936							0.876452	9.59714	13.0609	28.046							1.35153	17.4935	25.3
973.875	190.441	56.8502	11.117	651.391	11.7215	1.07046	1.63937							0.906731	9.9287	38.9988	12.8095							1.42113	39.4441	6.77
970.213	193.798	56.6364	11.313	654.381	11.7215	1.07046	1.63937							0.912795	9.9951	35.881	13.0768							1.43506	42.3303	15.1256
969.603	216.688	56.6007	12.6492	447.378	12.2547	1.11915	1.71394							0.927954	10.1611	39.4441	6.77							1.45364	37.235	11.0636
1255.26	133.37	73.2763	7.7855	450.378	13.8483	1.26468	1.93683							0.93705	10.2607	42.3303	15.1256							1.45828	40.8516	12.6848
1514.37	0	88.4019	0	453.378	15.4419	1.41022	2.15971							0.949178	10.3935	37.235	11.0636							1.47685	47.1762	15.6957
1637.06	0	95.5639	0	456.378	17.0355	1.55575	2.38259							0.926742	10.1478	38.7778	11.7691							1.49078	47.2296	11.117
1690.17	0	98.6638	0	504.38	17.1703	1.56806	2.40144							0.95221	10.4267	40.8516	12.6848							1.49078	40.5487	11.4555
1692.3	0	98.7885	0	507.38	17.1703	1.56806	2.40144							0.964338	10.5595	47.1762	15.6957							1.49106	43.9159	16.5865
1713.06	0	100	0	510.378	17.1703	1.56806	2.40144							0.973434	10.6591	47.2296	11.117							1.4647	42.3414	12.5624
1667.28	0	97.3276	0	459.378	18.6291	1.70129	2.60547							0.973434	10.6591	40.5487	11.4555							1.50936	45.4303	13.148
1680.4	0	98.0937	0	462.378	19.6915	1.79831	2.75406							0.973616	10.6611	43.9159	16.5865
1665.75	0	97.2386	0	465.378	20.7207	1.8923	2.898							0.985562	10.7919	45.4303	13.148							1.63937	56.8502	11.117
1664.53	0	97.1673	0	468.378	21.9491	2.00448	3.0698							0.970432	10.6262	44.1921	13.4479							1.63937	56.6364	11.313
1668.8	0	97.4167	0	471.378	21.9491	2.00448	3.0698							1.07046	11.7215	56.8502	11.117							1.63937	56.7433	11.215
1677.96	0	97.9512	0	474.38	22.6795	2.07119	3.17196							1.07046	11.7215	56.6364	11.313							1.71394	56.6007	12.6492
1680.71	0	98.1115	0	477.38	24.1403	2.20459	3.37627							1.07046	11.7215	56.7433	11.215							1.93683	73.2763	7.7855
1663.92	0	97.1317	0	480.378	25.2691	2.30768	3.53414							1.11915	12.2547	56.6007	12.6492
1666.97	0	97.3098	0	483.38	25.7007	2.3471	3.5945							1.26468	13.8483	73.2763	7.7855							2.15971	88.4019	0
1664.53	0	97.1673	0	486.38	26.5639	2.42593	3.71523							1.41022	15.4419	88.4019	0							2.38259	95.5639	0
1658.43	0	96.811	0	489.378	27.0951	2.47444	3.78952							1.55575	17.0355	95.5639	0							2.40144	98.6638	0
1656.6	0	96.7041	0	492.38	27.0951	2.47444	3.78952							1.56806	17.1703	98.6638	0							2.40144	98.7885	0
1646.22	0	96.0983	0	495.38	27.4603	2.50779	3.8406							1.56806	17.1703	98.7885	0							2.40144	100	0
1654.76	0	96.5972	0	498.378	27.4935	2.51082	3.84524							1.56806	17.1703	100	0							2.60547	97.3276	0
														1.56499	17.1366	98.2541	0							2.75406	98.0937	0
														1.70129	18.6291	97.3276	0							2.898	97.2386	0
														1.79831	19.6915	98.0937	0							2.50052	96.7598	0
														1.8923	20.7207	97.2386	0							3.0698	97.1673	0
														2.00448	21.9491	97.1673	0							3.0698	97.4167	0
														2.00448	21.9491	97.4167	0							3.17196	97.9512	0
														2.07119	22.6795	97.9512	0							3.37627	98.1115	0
														2.02672	22.1926	97.5117	0							3.53414	97.1317	0
														2.20459	24.1403	98.1115	0							3.5945	97.3098	0
														2.30768	25.2691	97.1317	0							3.71523	97.1673	0
														2.3471	25.7007	97.3098	0							3.78952	96.811	0
														2.28646	25.0367	97.5177	0							3.78952	96.7041	0
														2.42593	26.5639	97.1673	0							3.8406	96.0983	0
														2.47444	27.0951	96.811	0							3.84524	96.5972	0
														2.47444	27.0951	96.7041	0							3.52696	97.1333	0
														2.45827	26.918	96.8941	0
														2.50779	27.4603	96.0983	0
														2.51082	27.4935	96.5972	0
														2.50931	27.4769	96.3478	0

[truncated: 21 more sheets: R3.T2.A, R3.T2.B, R3.T2.C, R3.T3, R4.T1, R4.T2, R6.T1, R6.T2, R7.T1, R7.T2.SEATED, R7.T2.SUPINE, R8.T1, R8.T2, R9.T1 , R9.T2 , R10.T1, R10.T2, R11.T1, R11.T2, R12.T1 …]
